# Supplementary material for: Accurate prediction of candidate lncRNAs associated with DNA damage response based on gene expression patterns from graph neural networks
Source: Bioinform Adv. 2026 Apr 26;6(1):vbag119. doi: 10.1093/bioadv/vbag119 (PMC13143433; doi:10.1093/bioadv/vbag119)
Supplement: vbag119_Supplementary_Data [file vbag119_supplementary_data.zip]

Archive with 4 entries (4 files):
- Supplementary_Information.docx
- Supplementary_Table_S8.csv
- Supplementary_Table_S4.csv
- Supplementary_Tables_S5_S6_S7.xlsx
