# Supplementary material for: Accurate prediction of candidate lncRNAs associated with DNA damage response based on gene expression patterns from graph neural networks
Source: Bioinform Adv. 2026 Apr 26;6(1):vbag119. doi: 10.1093/bioadv/vbag119 (PMC13143433; doi:10.1093/bioadv/vbag119)
Supplement: vbag119_Supplementary_Data [file vbag119_supplementary_data.zip › Supplementary_Table_S8.csv]

Supplementary Table S8. Functional enrichment metadata from GREAT analysis with LR, RF, and SVM prediction probabilities.
Ensembl	Genes	LR	RF	SVM	# Ontology	ID	Desc	BinomRank	BinomP	BinomBonfP	BinomFdrQ	RegionFoldEnrich	ExpRegions	ObsRegions	GenomeFrac	SetCov	HyperRank	HyperP	HyperBonfP	HyperFdrQ	GeneFoldEnrich	ExpGenes	ObsGenes	TotalGenes	GeneSetCov	TermCov	Regions	Genes_y	lncRNA_Ensembl	lncRNA_Gene	lncRNA_Chromosome	lncRNA_Start	lncRNA_End	lncRNA_Position	Neighbor_Ensembl	Neighbor_Gene	Neighbor_Chromosome	Neighbor_Position	Neighbor_Start	Neighbor_End
ENSG00000224844	AC107079.1	0.999999999	0.921931144	1	GO Biological Process	GO:0006281	DNA repair	1	3.42E-51	4.42E-47	4.42E-47	10.1	7.1	72	0.0333	0.338	1	9.09E-29	1.17E-24	1.17E-24	6.74	7.86	53	497	0.178	0.107	unnamed,unnamed,unnamed,unnamed,unnamed,unnamed,unnamed,unnamed,unnamed,unnamed,unnamed,unnamed,unnamed,unnamed,unnamed,unnamed,unnamed,unnamed,unnamed,unnamed,unnamed,unnamed,unnamed,unnamed,unnamed,unnamed,unnamed,unnamed,unnamed,unnamed,unnamed,unnamed,unnamed,unnamed,unnamed,unnamed,unnamed,unnamed,unnamed,unnamed,unnamed,unnamed,unnamed,unnamed,unnamed,unnamed,unnamed,unnamed,unnamed,unnamed…	COPS8	ENSG00000224844	AC107079.1	chr2	237122909	237124097	237123503	ENSG00000198612	COPS8	chr2	237093177	237085881	237100474
ENSG00000224844	AC107079.1	0.999999999	0.921931144	1	GO Biological Process	GO:0006259	DNA metabolic process	2	7.33E-44	9.47E-40	4.73E-40	6.77	11.7	79	0.0548	0.371	3	1.09E-25	1.41E-21	4.69E-22	4.94	12.4	61	781	0.205	0.0781	unnamed,unnamed,unnamed,unnamed,unnamed,unnamed,unnamed,unnamed,unnamed,unnamed,unnamed,unnamed,unnamed,unnamed,unnamed,unnamed,unnamed,unnamed,unnamed,unnamed,unnamed,unnamed,unnamed,unnamed,unnamed,unnamed,unnamed,unnamed,unnamed,unnamed,unnamed,unnamed,unnamed,unnamed,unnamed,unnamed,unnamed,unnamed,unnamed,unnamed,unnamed,unnamed,unnamed,unnamed,unnamed,unnamed,unnamed,unnamed,unnamed,unnamed…	COPS8	ENSG00000224844	AC107079.1	chr2	237122909	237124097	237123503	ENSG00000198612	COPS8	chr2	237093177	237085881	237100474
ENSG00000224844	AC107079.1	0.999999999	0.921931144	1	GO Biological Process	GO:0006974	cellular response to DNA damage stimulus	3	3.54E-43	4.57E-39	1.52E-39	6.76	11.5	78	0.0542	0.366	2	4.07E-26	5.26E-22	2.63E-22	5.13	11.7	60	740	0.202	0.0811	unnamed,unnamed,unnamed,unnamed,unnamed,unnamed,unnamed,unnamed,unnamed,unnamed,unnamed,unnamed,unnamed,unnamed,unnamed,unnamed,unnamed,unnamed,unnamed,unnamed,unnamed,unnamed,unnamed,unnamed,unnamed,unnamed,unnamed,unnamed,unnamed,unnamed,unnamed,unnamed,unnamed,unnamed,unnamed,unnamed,unnamed,unnamed,unnamed,unnamed,unnamed,unnamed,unnamed,unnamed,unnamed,unnamed,unnamed,unnamed,unnamed,unnamed…	COPS8	ENSG00000224844	AC107079.1	chr2	237122909	237124097	237123503	ENSG00000198612	COPS8	chr2	237093177	237085881	237100474
ENSG00000224844	AC107079.1	0.999999999	0.921931144	1	GO Biological Process	GO:0006289	nucleotide-excision repair	4	2.98E-16	3.84E-12	9.61E-13	12.8	1.56	20	0.00731	0.0939	4	2.88E-12	3.71E-08	9.29E-09	9.43	1.8	17	114	0.0572	0.149	unnamed,unnamed,unnamed,unnamed,unnamed,unnamed,unnamed,unnamed,unnamed,unnamed,unnamed,unnamed,unnamed,unnamed,unnamed,unnamed,unnamed,unnamed,unnamed,unnamed	COPS8	ENSG00000224844	AC107079.1	chr2	237122909	237124097	237123503	ENSG00000198612	COPS8	chr2	237093177	237085881	237100474
ENSG00000224844	AC107079.1	0.999999999	0.921931144	1	GO Biological Process	GO:0006283	transcription-coupled nucleotide-excision repair	10	3.60E-13	4.65E-09	4.65E-10	16.5	0.849	14	0.00399	0.0657	7	1.53E-09	1.97E-05	2.82E-06	10.4	1.15	12	73	0.0404	0.164	unnamed,unnamed,unnamed,unnamed,unnamed,unnamed,unnamed,unnamed,unnamed,unnamed,unnamed,unnamed,unnamed,unnamed	COPS8	ENSG00000224844	AC107079.1	chr2	237122909	237124097	237123503	ENSG00000198612	COPS8	chr2	237093177	237085881	237100474
ENSG00000224844	AC107079.1	0.999999999	0.921931144	1	GO Biological Process	GO:0051276	chromosome organization	11	4.86E-13	6.28E-09	5.71E-10	4.17	8.63	36	0.0405	0.169	14	1.64E-07	0.00211	0.000151	3.06	9.14	28	578	0.0943	0.0484	unnamed,unnamed,unnamed,unnamed,unnamed,unnamed,unnamed,unnamed,unnamed,unnamed,unnamed,unnamed,unnamed,unnamed,unnamed,unnamed,unnamed,unnamed,unnamed,unnamed,unnamed,unnamed,unnamed,unnamed,unnamed,unnamed,unnamed,unnamed,unnamed,unnamed,unnamed,unnamed,unnamed,unnamed,unnamed,unnamed	COPS8	ENSG00000224844	AC107079.1	chr2	237122909	237124097	237123503	ENSG00000198612	COPS8	chr2	237093177	237085881	237100474
ENSG00000224844	AC107079.1	0.999999999	0.921931144	1	GO Biological Process	GO:0034622	cellular macromolecular complex assembly	145	6.18E-05	0.798	0.0055	2.2	13.2	29	0.062	0.136	741	0.0658	1	1	1.46	13	19	825	0.064	0.023	unnamed,unnamed,unnamed,unnamed,unnamed,unnamed,unnamed,unnamed,unnamed,unnamed,unnamed,unnamed,unnamed,unnamed,unnamed,unnamed,unnamed,unnamed,unnamed,unnamed,unnamed,unnamed,unnamed,unnamed,unnamed,unnamed,unnamed,unnamed,unnamed	COPS8	ENSG00000224844	AC107079.1	chr2	237122909	237124097	237123503	ENSG00000198612	COPS8	chr2	237093177	237085881	237100474
ENSG00000224844	AC107079.1	0.999999999	0.921931144	1	GO Biological Process	GO:0000715	nucleotide-excision repair, DNA damage recognition	331	0.00215	1	0.0838	12	0.25	3	0.00118	0.0141	135	0.00549	1	0.525	8.25	0.364	3	23	0.0101	0.13	unnamed,unnamed,unnamed	COPS8	ENSG00000224844	AC107079.1	chr2	237122909	237124097	237123503	ENSG00000198612	COPS8	chr2	237093177	237085881	237100474
ENSG00000224844	AC107079.1	0.999999999	0.921931144	1	GO Biological Process	GO:0000338	protein deneddylation	415	0.00474	1	0.148	19.8	0.101	2	0.000474	0.00939	187	0.0103	1	0.713	12.6	0.158	2	10	0.00673	0.2	unnamed,unnamed	COPS8	ENSG00000224844	AC107079.1	chr2	237122909	237124097	237123503	ENSG00000198612	COPS8	chr2	237093177	237085881	237100474
ENSG00000226648	PLCG1-AS1	0.777469129	0.65471826	0.980235444	GO Biological Process	GO:0006259	DNA metabolic process	2	7.33E-44	9.47E-40	4.73E-40	6.77	11.7	79	0.0548	0.371	3	1.09E-25	1.41E-21	4.69E-22	4.94	12.4	61	781	0.205	0.0781	unnamed,unnamed,unnamed,unnamed,unnamed,unnamed,unnamed,unnamed,unnamed,unnamed,unnamed,unnamed,unnamed,unnamed,unnamed,unnamed,unnamed,unnamed,unnamed,unnamed,unnamed,unnamed,unnamed,unnamed,unnamed,unnamed,unnamed,unnamed,unnamed,unnamed,unnamed,unnamed,unnamed,unnamed,unnamed,unnamed,unnamed,unnamed,unnamed,unnamed,unnamed,unnamed,unnamed,unnamed,unnamed,unnamed,unnamed,unnamed,unnamed,unnamed…	TOP1	ENSG00000226648	PLCG1-AS1	chr20	41098018	41138003	41118010	ENSG00000198900	TOP1	chr20	41076654	41028821	41124487
ENSG00000226648	PLCG1-AS1	0.777469129	0.65471826	0.980235444	GO Biological Process	GO:0006260	DNA replication	8	3.61E-14	4.66E-10	5.83E-11	7.5	3.2	24	0.015	0.113	5	2.49E-11	3.22E-07	6.44E-08	6.26	3.35	21	212	0.0707	0.0991	unnamed,unnamed,unnamed,unnamed,unnamed,unnamed,unnamed,unnamed,unnamed,unnamed,unnamed,unnamed,unnamed,unnamed,unnamed,unnamed,unnamed,unnamed,unnamed,unnamed,unnamed,unnamed,unnamed,unnamed	TOP1	ENSG00000226648	PLCG1-AS1	chr20	41098018	41138003	41118010	ENSG00000198900	TOP1	chr20	41076654	41028821	41124487
ENSG00000226648	PLCG1-AS1	0.777469129	0.65471826	0.980235444	GO Biological Process	GO:0051276	chromosome organization	11	4.86E-13	6.28E-09	5.71E-10	4.17	8.63	36	0.0405	0.169	14	1.64E-07	0.00211	0.000151	3.06	9.14	28	578	0.0943	0.0484	unnamed,unnamed,unnamed,unnamed,unnamed,unnamed,unnamed,unnamed,unnamed,unnamed,unnamed,unnamed,unnamed,unnamed,unnamed,unnamed,unnamed,unnamed,unnamed,unnamed,unnamed,unnamed,unnamed,unnamed,unnamed,unnamed,unnamed,unnamed,unnamed,unnamed,unnamed,unnamed,unnamed,unnamed,unnamed,unnamed	TOP1	ENSG00000226648	PLCG1-AS1	chr20	41098018	41138003	41118010	ENSG00000198900	TOP1	chr20	41076654	41028821	41124487
ENSG00000226648	PLCG1-AS1	0.777469129	0.65471826	0.980235444	GO Biological Process	GO:0007059	chromosome segregation	74	9.51E-07	0.0123	0.000166	3.78	5.02	19	0.0236	0.0892	21	5.78E-06	0.0747	0.00356	3.61	4.71	17	298	0.0572	0.057	unnamed,unnamed,unnamed,unnamed,unnamed,unnamed,unnamed,unnamed,unnamed,unnamed,unnamed,unnamed,unnamed,unnamed,unnamed,unnamed,unnamed,unnamed,unnamed	TOP1	ENSG00000226648	PLCG1-AS1	chr20	41098018	41138003	41118010	ENSG00000198900	TOP1	chr20	41076654	41028821	41124487
ENSG00000226648	PLCG1-AS1	0.777469129	0.65471826	0.980235444	GO Biological Process	GO:0044403	symbiosis, encompassing mutualism through parasitism	230	0.000455	1	0.0256	2.17	10.6	23	0.0499	0.108	355	0.0263	1	0.957	1.65	10.9	18	689	0.0606	0.0261	unnamed,unnamed,unnamed,unnamed,unnamed,unnamed,unnamed,unnamed,unnamed,unnamed,unnamed,unnamed,unnamed,unnamed,unnamed,unnamed,unnamed,unnamed,unnamed,unnamed,unnamed,unnamed,unnamed	TOP1	ENSG00000226648	PLCG1-AS1	chr20	41098018	41138003	41118010	ENSG00000198900	TOP1	chr20	41076654	41028821	41124487
ENSG00000226648	PLCG1-AS1	0.777469129	0.65471826	0.980235444	GO Biological Process	GO:0044419	interspecies interaction between organisms	232	0.00047	1	0.0262	2.16	10.6	23	0.05	0.108	362	0.027	1	0.962	1.65	10.9	18	691	0.0606	0.026	unnamed,unnamed,unnamed,unnamed,unnamed,unnamed,unnamed,unnamed,unnamed,unnamed,unnamed,unnamed,unnamed,unnamed,unnamed,unnamed,unnamed,unnamed,unnamed,unnamed,unnamed,unnamed,unnamed	TOP1	ENSG00000226648	PLCG1-AS1	chr20	41098018	41138003	41118010	ENSG00000198900	TOP1	chr20	41076654	41028821	41124487
ENSG00000226648	PLCG1-AS1	0.777469129	0.65471826	0.980235444	GO Biological Process	GO:0032922	circadian regulation of gene expression	245	0.000537	1	0.0283	5.07	1.38	7	0.00648	0.0329	86	0.00174	1	0.262	5.75	0.87	5	55	0.0168	0.0909	unnamed,unnamed,unnamed,unnamed,unnamed,unnamed,unnamed	TOP1	ENSG00000226648	PLCG1-AS1	chr20	41098018	41138003	41118010	ENSG00000198900	TOP1	chr20	41076654	41028821	41124487
ENSG00000226648	PLCG1-AS1	0.777469129	0.65471826	0.980235444	GO Biological Process	GO:0071103	DNA conformation change	269	0.000904	1	0.0434	2.95	4.06	12	0.0191	0.0563	230	0.0143	1	0.805	2.25	4.44	10	281	0.0337	0.0356	unnamed,unnamed,unnamed,unnamed,unnamed,unnamed,unnamed,unnamed,unnamed,unnamed,unnamed,unnamed	TOP1	ENSG00000226648	PLCG1-AS1	chr20	41098018	41138003	41118010	ENSG00000198900	TOP1	chr20	41076654	41028821	41124487
ENSG00000226648	PLCG1-AS1	0.777469129	0.65471826	0.980235444	GO Biological Process	GO:0006325	chromatin organization	279	0.00117	1	0.0543	1.95	12.8	25	0.0603	0.117	158	0.00733	1	0.599	1.82	11	20	693	0.0673	0.0289	unnamed,unnamed,unnamed,unnamed,unnamed,unnamed,unnamed,unnamed,unnamed,unnamed,unnamed,unnamed,unnamed,unnamed,unnamed,unnamed,unnamed,unnamed,unnamed,unnamed,unnamed,unnamed,unnamed,unnamed,unnamed	TOP1	ENSG00000226648	PLCG1-AS1	chr20	41098018	41138003	41118010	ENSG00000198900	TOP1	chr20	41076654	41028821	41124487
ENSG00000226648	PLCG1-AS1	0.777469129	0.65471826	0.980235444	GO Biological Process	GO:0018205	peptidyl-lysine modification	323	0.00194	1	0.0776	2.57	5.06	13	0.0238	0.061	271	0.016	1	0.764	2.21	4.52	10	286	0.0337	0.035	unnamed,unnamed,unnamed,unnamed,unnamed,unnamed,unnamed,unnamed,unnamed,unnamed,unnamed,unnamed,unnamed	TOP1	ENSG00000226648	PLCG1-AS1	chr20	41098018	41138003	41118010	ENSG00000198900	TOP1	chr20	41076654	41028821	41124487
ENSG00000226648	PLCG1-AS1	0.777469129	0.65471826	0.980235444	GO Biological Process	GO:0042493	response to drug	349	0.00249	1	0.092	2.06	9.22	19	0.0433	0.0892	93	0.00214	1	0.298	2.34	6.42	15	406	0.0505	0.0369	unnamed,unnamed,unnamed,unnamed,unnamed,unnamed,unnamed,unnamed,unnamed,unnamed,unnamed,unnamed,unnamed,unnamed,unnamed,unnamed,unnamed,unnamed,unnamed	TOP1	ENSG00000226648	PLCG1-AS1	chr20	41098018	41138003	41118010	ENSG00000198900	TOP1	chr20	41076654	41028821	41124487
ENSG00000226648	PLCG1-AS1	0.777469129	0.65471826	0.980235444	GO Biological Process	GO:0016032	viral process	384	0.00362	1	0.122	1.99	9.54	19	0.0448	0.0892	766	0.0711	1	1	1.52	9.85	15	623	0.0505	0.0241	unnamed,unnamed,unnamed,unnamed,unnamed,unnamed,unnamed,unnamed,unnamed,unnamed,unnamed,unnamed,unnamed,unnamed,unnamed,unnamed,unnamed,unnamed,unnamed	TOP1	ENSG00000226648	PLCG1-AS1	chr20	41098018	41138003	41118010	ENSG00000198900	TOP1	chr20	41076654	41028821	41124487
ENSG00000226648	PLCG1-AS1	0.777469129	0.65471826	0.980235444	GO Biological Process	GO:0044764	multi-organism cellular process	401	0.00436	1	0.141	1.96	9.71	19	0.0456	0.0892	847	0.0805	1	1	1.49	10	15	635	0.0505	0.0236	unnamed,unnamed,unnamed,unnamed,unnamed,unnamed,unnamed,unnamed,unnamed,unnamed,unnamed,unnamed,unnamed,unnamed,unnamed,unnamed,unnamed,unnamed,unnamed	TOP1	ENSG00000226648	PLCG1-AS1	chr20	41098018	41138003	41118010	ENSG00000198900	TOP1	chr20	41076654	41028821	41124487
ENSG00000226648	PLCG1-AS1	0.777469129	0.65471826	0.980235444	GO Biological Process	GO:0006338	chromatin remodeling	428	0.00516	1	0.156	2.83	3.19	9	0.015	0.0423	238	0.0152	1	0.825	2.72	2.58	7	163	0.0236	0.0429	unnamed,unnamed,unnamed,unnamed,unnamed,unnamed,unnamed,unnamed,unnamed	TOP1	ENSG00000226648	PLCG1-AS1	chr20	41098018	41138003	41118010	ENSG00000198900	TOP1	chr20	41076654	41028821	41124487
ENSG00000226648	PLCG1-AS1	0.777469129	0.65471826	0.980235444	GO Biological Process	GO:0051301	cell division	447	0.00569	1	0.165	1.91	9.97	19	0.0468	0.0892	126	0.00479	1	0.491	2.08	7.69	16	486	0.0539	0.0329	unnamed,unnamed,unnamed,unnamed,unnamed,unnamed,unnamed,unnamed,unnamed,unnamed,unnamed,unnamed,unnamed,unnamed,unnamed,unnamed,unnamed,unnamed,unnamed	TOP1	ENSG00000226648	PLCG1-AS1	chr20	41098018	41138003	41118010	ENSG00000198900	TOP1	chr20	41076654	41028821	41124487
ENSG00000226648	PLCG1-AS1	0.777469129	0.65471826	0.980235444	GO Biological Process	GO:0016925	protein sumoylation	488	0.0072	1	0.191	4.21	1.19	5	0.00557	0.0235	471	0.0324	1	0.888	3.33	1.2	4	76	0.0135	0.0526	unnamed,unnamed,unnamed,unnamed,unnamed	TOP1	ENSG00000226648	PLCG1-AS1	chr20	41098018	41138003	41118010	ENSG00000198900	TOP1	chr20	41076654	41028821	41124487
ENSG00000226648	PLCG1-AS1	0.777469129	0.65471826	0.980235444	GO Biological Process	GO:0048511	rhythmic process	496	0.00739	1	0.193	2.05	7.33	15	0.0344	0.0704	240	0.0157	1	0.844	2.22	4.51	10	285	0.0337	0.0351	unnamed,unnamed,unnamed,unnamed,unnamed,unnamed,unnamed,unnamed,unnamed,unnamed,unnamed,unnamed,unnamed,unnamed,unnamed	TOP1	ENSG00000226648	PLCG1-AS1	chr20	41098018	41138003	41118010	ENSG00000198900	TOP1	chr20	41076654	41028821	41124487
ENSG00000287717	AC133637.2	0.97007423	0.813920366	0.999998098	GO Biological Process	GO:0006281	DNA repair	1	3.42E-51	4.42E-47	4.42E-47	10.1	7.1	72	0.0333	0.338	1	9.09E-29	1.17E-24	1.17E-24	6.74	7.86	53	497	0.178	0.107	unnamed,unnamed,unnamed,unnamed,unnamed,unnamed,unnamed,unnamed,unnamed,unnamed,unnamed,unnamed,unnamed,unnamed,unnamed,unnamed,unnamed,unnamed,unnamed,unnamed,unnamed,unnamed,unnamed,unnamed,unnamed,unnamed,unnamed,unnamed,unnamed,unnamed,unnamed,unnamed,unnamed,unnamed,unnamed,unnamed,unnamed,unnamed,unnamed,unnamed,unnamed,unnamed,unnamed,unnamed,unnamed,unnamed,unnamed,unnamed,unnamed,unnamed…	POLG	ENSG00000287717	AC133637.2	chr15	89361156	89362421	89361788	ENSG00000140521	POLG	chr15	89320029	89305197	89334861
ENSG00000287717	AC133637.2	0.97007423	0.813920366	0.999998098	GO Biological Process	GO:0006259	DNA metabolic process	2	7.33E-44	9.47E-40	4.73E-40	6.77	11.7	79	0.0548	0.371	3	1.09E-25	1.41E-21	4.69E-22	4.94	12.4	61	781	0.205	0.0781	unnamed,unnamed,unnamed,unnamed,unnamed,unnamed,unnamed,unnamed,unnamed,unnamed,unnamed,unnamed,unnamed,unnamed,unnamed,unnamed,unnamed,unnamed,unnamed,unnamed,unnamed,unnamed,unnamed,unnamed,unnamed,unnamed,unnamed,unnamed,unnamed,unnamed,unnamed,unnamed,unnamed,unnamed,unnamed,unnamed,unnamed,unnamed,unnamed,unnamed,unnamed,unnamed,unnamed,unnamed,unnamed,unnamed,unnamed,unnamed,unnamed,unnamed…	POLG	ENSG00000287717	AC133637.2	chr15	89361156	89362421	89361788	ENSG00000140521	POLG	chr15	89320029	89305197	89334861
ENSG00000287717	AC133637.2	0.97007423	0.813920366	0.999998098	GO Biological Process	GO:0006974	cellular response to DNA damage stimulus	3	3.54E-43	4.57E-39	1.52E-39	6.76	11.5	78	0.0542	0.366	2	4.07E-26	5.26E-22	2.63E-22	5.13	11.7	60	740	0.202	0.0811	unnamed,unnamed,unnamed,unnamed,unnamed,unnamed,unnamed,unnamed,unnamed,unnamed,unnamed,unnamed,unnamed,unnamed,unnamed,unnamed,unnamed,unnamed,unnamed,unnamed,unnamed,unnamed,unnamed,unnamed,unnamed,unnamed,unnamed,unnamed,unnamed,unnamed,unnamed,unnamed,unnamed,unnamed,unnamed,unnamed,unnamed,unnamed,unnamed,unnamed,unnamed,unnamed,unnamed,unnamed,unnamed,unnamed,unnamed,unnamed,unnamed,unnamed…	POLG	ENSG00000287717	AC133637.2	chr15	89361156	89362421	89361788	ENSG00000140521	POLG	chr15	89320029	89305197	89334861
ENSG00000287717	AC133637.2	0.97007423	0.813920366	0.999998098	GO Biological Process	GO:0071897	DNA biosynthetic process	6	2.99E-14	3.86E-10	6.44E-11	10.9	1.74	19	0.00817	0.0892	8	5.40E-09	6.98E-05	8.72E-06	7.5	1.87	14	118	0.0471	0.119	unnamed,unnamed,unnamed,unnamed,unnamed,unnamed,unnamed,unnamed,unnamed,unnamed,unnamed,unnamed,unnamed,unnamed,unnamed,unnamed,unnamed,unnamed,unnamed	POLG	ENSG00000287717	AC133637.2	chr15	89361156	89362421	89361788	ENSG00000140521	POLG	chr15	89320029	89305197	89334861
ENSG00000287717	AC133637.2	0.97007423	0.813920366	0.999998098	GO Biological Process	GO:0006260	DNA replication	8	3.61E-14	4.66E-10	5.83E-11	7.5	3.2	24	0.015	0.113	5	2.49E-11	3.22E-07	6.44E-08	6.26	3.35	21	212	0.0707	0.0991	unnamed,unnamed,unnamed,unnamed,unnamed,unnamed,unnamed,unnamed,unnamed,unnamed,unnamed,unnamed,unnamed,unnamed,unnamed,unnamed,unnamed,unnamed,unnamed,unnamed,unnamed,unnamed,unnamed,unnamed	POLG	ENSG00000287717	AC133637.2	chr15	89361156	89362421	89361788	ENSG00000140521	POLG	chr15	89320029	89305197	89334861
ENSG00000287717	AC133637.2	0.97007423	0.813920366	0.999998098	GO Biological Process	GO:0006284	base-excision repair	13	5.56E-12	7.18E-08	5.52E-09	18.3	0.657	12	0.00308	0.0563	15	2.64E-07	0.00341	0.000227	12	0.664	8	42	0.0269	0.19	unnamed,unnamed,unnamed,unnamed,unnamed,unnamed,unnamed,unnamed,unnamed,unnamed,unnamed,unnamed	POLG	ENSG00000287717	AC133637.2	chr15	89361156	89362421	89361788	ENSG00000140521	POLG	chr15	89320029	89305197	89334861
ENSG00000287717	AC133637.2	0.97007423	0.813920366	0.999998098	GO Biological Process	GO:0006261	DNA-dependent DNA replication	34	5.32E-09	6.88E-05	2.02E-06	7.83	1.79	14	0.00839	0.0657	16	2.84E-07	0.00367	0.000229	6.6	1.82	12	115	0.0404	0.104	unnamed,unnamed,unnamed,unnamed,unnamed,unnamed,unnamed,unnamed,unnamed,unnamed,unnamed,unnamed,unnamed,unnamed	POLG	ENSG00000287717	AC133637.2	chr15	89361156	89362421	89361788	ENSG00000140521	POLG	chr15	89320029	89305197	89334861
ENSG00000287717	AC133637.2	0.97007423	0.813920366	0.999998098	GO Biological Process	GO:0010212	response to ionizing radiation	41	1.62E-08	0.000209	5.09E-06	6.03	2.66	16	0.0125	0.0751	30	2.42E-05	0.312	0.0104	4.7	2.34	11	148	0.037	0.0743	unnamed,unnamed,unnamed,unnamed,unnamed,unnamed,unnamed,unnamed,unnamed,unnamed,unnamed,unnamed,unnamed,unnamed,unnamed,unnamed	POLG	ENSG00000287717	AC133637.2	chr15	89361156	89362421	89361788	ENSG00000140521	POLG	chr15	89320029	89305197	89334861
ENSG00000287717	AC133637.2	0.97007423	0.813920366	0.999998098	GO Biological Process	GO:0090305	nucleic acid phosphodiester bond hydrolysis	56	1.72E-07	0.00222	3.96E-05	4.74	3.59	17	0.0168	0.0798	44	0.000141	1	0.0415	3.2	4.38	14	277	0.0471	0.0505	unnamed,unnamed,unnamed,unnamed,unnamed,unnamed,unnamed,unnamed,unnamed,unnamed,unnamed,unnamed,unnamed,unnamed,unnamed,unnamed,unnamed	POLG	ENSG00000287717	AC133637.2	chr15	89361156	89362421	89361788	ENSG00000140521	POLG	chr15	89320029	89305197	89334861
ENSG00000287717	AC133637.2	0.97007423	0.813920366	0.999998098	GO Biological Process	GO:0009314	response to radiation	84	1.60E-06	0.0207	0.000246	3.04	7.89	24	0.0371	0.113	45	0.000148	1	0.0426	2.69	6.69	18	423	0.0606	0.0426	unnamed,unnamed,unnamed,unnamed,unnamed,unnamed,unnamed,unnamed,unnamed,unnamed,unnamed,unnamed,unnamed,unnamed,unnamed,unnamed,unnamed,unnamed,unnamed,unnamed,unnamed,unnamed,unnamed,unnamed	POLG	ENSG00000287717	AC133637.2	chr15	89361156	89362421	89361788	ENSG00000140521	POLG	chr15	89320029	89305197	89334861
ENSG00000287717	AC133637.2	0.97007423	0.813920366	0.999998098	GO Biological Process	GO:0000002	mitochondrial genome maintenance	396	0.00416	1	0.136	9.45	0.317	3	0.00149	0.0141	523	0.043	1	1	6.02	0.332	2	21	0.00673	0.0952	unnamed,unnamed,unnamed	POLG	ENSG00000287717	AC133637.2	chr15	89361156	89362421	89361788	ENSG00000140521	POLG	chr15	89320029	89305197	89334861
ENSG00000238186	AL603839.2	0.999998515	0.883568524	1	GO Biological Process	GO:0006281	DNA repair	1	3.42E-51	4.42E-47	4.42E-47	10.1	7.1	72	0.0333	0.338	1	9.09E-29	1.17E-24	1.17E-24	6.74	7.86	53	497	0.178	0.107	unnamed,unnamed,unnamed,unnamed,unnamed,unnamed,unnamed,unnamed,unnamed,unnamed,unnamed,unnamed,unnamed,unnamed,unnamed,unnamed,unnamed,unnamed,unnamed,unnamed,unnamed,unnamed,unnamed,unnamed,unnamed,unnamed,unnamed,unnamed,unnamed,unnamed,unnamed,unnamed,unnamed,unnamed,unnamed,unnamed,unnamed,unnamed,unnamed,unnamed,unnamed,unnamed,unnamed,unnamed,unnamed,unnamed,unnamed,unnamed,unnamed,unnamed…	EXO5	ENSG00000238186	AL603839.2	chr1	40515753	40517174	40516463	ENSG00000164002	EXO5	chr1	40512648	40508740	40516556
ENSG00000238186	AL603839.2	0.999998515	0.883568524	1	GO Biological Process	GO:0006259	DNA metabolic process	2	7.33E-44	9.47E-40	4.73E-40	6.77	11.7	79	0.0548	0.371	3	1.09E-25	1.41E-21	4.69E-22	4.94	12.4	61	781	0.205	0.0781	unnamed,unnamed,unnamed,unnamed,unnamed,unnamed,unnamed,unnamed,unnamed,unnamed,unnamed,unnamed,unnamed,unnamed,unnamed,unnamed,unnamed,unnamed,unnamed,unnamed,unnamed,unnamed,unnamed,unnamed,unnamed,unnamed,unnamed,unnamed,unnamed,unnamed,unnamed,unnamed,unnamed,unnamed,unnamed,unnamed,unnamed,unnamed,unnamed,unnamed,unnamed,unnamed,unnamed,unnamed,unnamed,unnamed,unnamed,unnamed,unnamed,unnamed…	EXO5	ENSG00000238186	AL603839.2	chr1	40515753	40517174	40516463	ENSG00000164002	EXO5	chr1	40512648	40508740	40516556
ENSG00000238186	AL603839.2	0.999998515	0.883568524	1	GO Biological Process	GO:0006974	cellular response to DNA damage stimulus	3	3.54E-43	4.57E-39	1.52E-39	6.76	11.5	78	0.0542	0.366	2	4.07E-26	5.26E-22	2.63E-22	5.13	11.7	60	740	0.202	0.0811	unnamed,unnamed,unnamed,unnamed,unnamed,unnamed,unnamed,unnamed,unnamed,unnamed,unnamed,unnamed,unnamed,unnamed,unnamed,unnamed,unnamed,unnamed,unnamed,unnamed,unnamed,unnamed,unnamed,unnamed,unnamed,unnamed,unnamed,unnamed,unnamed,unnamed,unnamed,unnamed,unnamed,unnamed,unnamed,unnamed,unnamed,unnamed,unnamed,unnamed,unnamed,unnamed,unnamed,unnamed,unnamed,unnamed,unnamed,unnamed,unnamed,unnamed…	EXO5	ENSG00000238186	AL603839.2	chr1	40515753	40517174	40516463	ENSG00000164002	EXO5	chr1	40512648	40508740	40516556
ENSG00000238186	AL603839.2	0.999998515	0.883568524	1	GO Biological Process	GO:0036297	interstrand cross-link repair	32	3.02E-09	3.91E-05	1.22E-06	14.5	0.691	10	0.00324	0.0469	76	0.00113	1	0.193	6.32	0.791	5	50	0.0168	0.1	unnamed,unnamed,unnamed,unnamed,unnamed,unnamed,unnamed,unnamed,unnamed,unnamed	EXO5	ENSG00000238186	AL603839.2	chr1	40515753	40517174	40516463	ENSG00000164002	EXO5	chr1	40512648	40508740	40516556
ENSG00000238186	AL603839.2	0.999998515	0.883568524	1	GO Biological Process	GO:0090305	nucleic acid phosphodiester bond hydrolysis	56	1.72E-07	0.00222	3.96E-05	4.74	3.59	17	0.0168	0.0798	44	0.000141	1	0.0415	3.2	4.38	14	277	0.0471	0.0505	unnamed,unnamed,unnamed,unnamed,unnamed,unnamed,unnamed,unnamed,unnamed,unnamed,unnamed,unnamed,unnamed,unnamed,unnamed,unnamed,unnamed	EXO5	ENSG00000238186	AL603839.2	chr1	40515753	40517174	40516463	ENSG00000164002	EXO5	chr1	40512648	40508740	40516556
ENSG00000275236	AC009120.5	0.999762491	0.854623449	1	GO Biological Process	GO:1901987	regulation of cell cycle phase transition	25	8.10E-10	1.05E-05	4.18E-07	3.95	7.09	28	0.0333	0.131	36	4.19E-05	0.542	0.015	2.87	6.63	19	419	0.064	0.0453	unnamed,unnamed,unnamed,unnamed,unnamed,unnamed,unnamed,unnamed,unnamed,unnamed,unnamed,unnamed,unnamed,unnamed,unnamed,unnamed,unnamed,unnamed,unnamed,unnamed,unnamed,unnamed,unnamed,unnamed,unnamed,unnamed,unnamed,unnamed	PSMD7	ENSG00000275236	AC009120.5	chr16	74289592	74291052	74290322	ENSG00000103035	PSMD7	chr16	74301550	74296813	74306288
ENSG00000275236	AC009120.5	0.999762491	0.854623449	1	GO Biological Process	GO:1901990	regulation of mitotic cell cycle phase transition	31	2.94E-09	3.80E-05	1.23E-06	3.98	6.53	26	0.0307	0.122	37	5.87E-05	0.758	0.0205	2.9	6.22	18	393	0.0606	0.0458	unnamed,unnamed,unnamed,unnamed,unnamed,unnamed,unnamed,unnamed,unnamed,unnamed,unnamed,unnamed,unnamed,unnamed,unnamed,unnamed,unnamed,unnamed,unnamed,unnamed,unnamed,unnamed,unnamed,unnamed,unnamed,unnamed	PSMD7	ENSG00000275236	AC009120.5	chr16	74289592	74291052	74290322	ENSG00000103035	PSMD7	chr16	74301550	74296813	74306288
ENSG00000275236	AC009120.5	0.999762491	0.854623449	1	GO Biological Process	GO:0010564	regulation of cell cycle process	44	3.02E-08	0.000391	8.88E-06	2.77	13	36	0.061	0.169	29	1.47E-05	0.19	0.00656	2.48	10.9	27	689	0.0909	0.0392	unnamed,unnamed,unnamed,unnamed,unnamed,unnamed,unnamed,unnamed,unnamed,unnamed,unnamed,unnamed,unnamed,unnamed,unnamed,unnamed,unnamed,unnamed,unnamed,unnamed,unnamed,unnamed,unnamed,unnamed,unnamed,unnamed,unnamed,unnamed,unnamed,unnamed,unnamed,unnamed,unnamed,unnamed,unnamed,unnamed	PSMD7	ENSG00000275236	AC009120.5	chr16	74289592	74291052	74290322	ENSG00000103035	PSMD7	chr16	74301550	74296813	74306288
ENSG00000275236	AC009120.5	0.999762491	0.854623449	1	GO Biological Process	GO:0007346	regulation of mitotic cell cycle	58	1.82E-07	0.00235	4.06E-05	2.72	12.1	33	0.0569	0.155	41	9.05E-05	1	0.0285	2.37	10.1	24	641	0.0808	0.0374	unnamed,unnamed,unnamed,unnamed,unnamed,unnamed,unnamed,unnamed,unnamed,unnamed,unnamed,unnamed,unnamed,unnamed,unnamed,unnamed,unnamed,unnamed,unnamed,unnamed,unnamed,unnamed,unnamed,unnamed,unnamed,unnamed,unnamed,unnamed,unnamed,unnamed,unnamed,unnamed,unnamed	PSMD7	ENSG00000275236	AC009120.5	chr16	74289592	74291052	74290322	ENSG00000103035	PSMD7	chr16	74301550	74296813	74306288
ENSG00000275236	AC009120.5	0.999762491	0.854623449	1	GO Biological Process	GO:1903047	mitotic cell cycle process	175	0.000132	1	0.00974	2.26	11.1	25	0.0519	0.117	79	0.00136	1	0.223	2.07	10.1	21	640	0.0707	0.0328	unnamed,unnamed,unnamed,unnamed,unnamed,unnamed,unnamed,unnamed,unnamed,unnamed,unnamed,unnamed,unnamed,unnamed,unnamed,unnamed,unnamed,unnamed,unnamed,unnamed,unnamed,unnamed,unnamed,unnamed,unnamed	PSMD7	ENSG00000275236	AC009120.5	chr16	74289592	74291052	74290322	ENSG00000103035	PSMD7	chr16	74301550	74296813	74306288
ENSG00000275236	AC009120.5	0.999762491	0.854623449	1	GO Biological Process	GO:0010608	posttranscriptional regulation of gene expression	177	0.000135	1	0.00982	2.48	8.45	21	0.0397	0.0986	276	0.0162	1	0.76	1.82	8.81	16	557	0.0539	0.0287	unnamed,unnamed,unnamed,unnamed,unnamed,unnamed,unnamed,unnamed,unnamed,unnamed,unnamed,unnamed,unnamed,unnamed,unnamed,unnamed,unnamed,unnamed,unnamed,unnamed,unnamed	PSMD7	ENSG00000275236	AC009120.5	chr16	74289592	74291052	74290322	ENSG00000103035	PSMD7	chr16	74301550	74296813	74306288
ENSG00000275236	AC009120.5	0.999762491	0.854623449	1	GO Biological Process	GO:0009057	macromolecule catabolic process	192	0.000195	1	0.0131	1.99	15.6	31	0.073	0.146	269	0.0159	1	0.762	1.58	15.8	25	998	0.0842	0.0251	unnamed,unnamed,unnamed,unnamed,unnamed,unnamed,unnamed,unnamed,unnamed,unnamed,unnamed,unnamed,unnamed,unnamed,unnamed,unnamed,unnamed,unnamed,unnamed,unnamed,unnamed,unnamed,unnamed,unnamed,unnamed,unnamed,unnamed,unnamed,unnamed,unnamed,unnamed	PSMD7	ENSG00000275236	AC009120.5	chr16	74289592	74291052	74290322	ENSG00000103035	PSMD7	chr16	74301550	74296813	74306288
ENSG00000275236	AC009120.5	0.999762491	0.854623449	1	GO Biological Process	GO:0000278	mitotic cell cycle	211	0.000267	1	0.0164	2.12	12.3	26	0.0576	0.122	84	0.00172	1	0.264	2	11	22	697	0.0741	0.0316	unnamed,unnamed,unnamed,unnamed,unnamed,unnamed,unnamed,unnamed,unnamed,unnamed,unnamed,unnamed,unnamed,unnamed,unnamed,unnamed,unnamed,unnamed,unnamed,unnamed,unnamed,unnamed,unnamed,unnamed,unnamed,unnamed	PSMD7	ENSG00000275236	AC009120.5	chr16	74289592	74291052	74290322	ENSG00000103035	PSMD7	chr16	74301550	74296813	74306288
ENSG00000275236	AC009120.5	0.999762491	0.854623449	1	GO Biological Process	GO:0002478	antigen processing and presentation of exogenous peptide antigen	220	0.000341	1	0.02	4.22	2.13	9	0.01	0.0423	1180	0.126	1	1	1.89	2.64	5	167	0.0168	0.0299	unnamed,unnamed,unnamed,unnamed,unnamed,unnamed,unnamed,unnamed,unnamed	PSMD7	ENSG00000275236	AC009120.5	chr16	74289592	74291052	74290322	ENSG00000103035	PSMD7	chr16	74301550	74296813	74306288
ENSG00000275236	AC009120.5	0.999762491	0.854623449	1	GO Biological Process	GO:0019884	antigen processing and presentation of exogenous antigen	227	0.000437	1	0.0248	4.08	2.21	9	0.0104	0.0423	1284	0.143	1	1	1.82	2.75	5	174	0.0168	0.0287	unnamed,unnamed,unnamed,unnamed,unnamed,unnamed,unnamed,unnamed,unnamed	PSMD7	ENSG00000275236	AC009120.5	chr16	74289592	74291052	74290322	ENSG00000103035	PSMD7	chr16	74301550	74296813	74306288
ENSG00000275236	AC009120.5	0.999762491	0.854623449	1	GO Biological Process	GO:0048002	antigen processing and presentation of peptide antigen	241	0.000528	1	0.0283	3.97	2.27	9	0.0106	0.0423	1342	0.15	1	1	1.79	2.8	5	177	0.0168	0.0282	unnamed,unnamed,unnamed,unnamed,unnamed,unnamed,unnamed,unnamed,unnamed	PSMD7	ENSG00000275236	AC009120.5	chr16	74289592	74291052	74290322	ENSG00000103035	PSMD7	chr16	74301550	74296813	74306288
ENSG00000275236	AC009120.5	0.999762491	0.854623449	1	GO Biological Process	GO:1903320	regulation of protein modification by small protein conjugation or removal	249	0.00061	1	0.0316	2.79	5.03	14	0.0236	0.0657	146	0.00652	1	0.576	2.41	4.57	11	289	0.037	0.0381	unnamed,unnamed,unnamed,unnamed,unnamed,unnamed,unnamed,unnamed,unnamed,unnamed,unnamed,unnamed,unnamed,unnamed	PSMD7	ENSG00000275236	AC009120.5	chr16	74289592	74291052	74290322	ENSG00000103035	PSMD7	chr16	74301550	74296813	74306288
ENSG00000275236	AC009120.5	0.999762491	0.854623449	1	GO Biological Process	GO:1902749	regulation of cell cycle G2/M phase transition	288	0.0013	1	0.0585	3.21	3.11	10	0.0146	0.0469	239	0.0153	1	0.828	2.5	3.2	8	202	0.0269	0.0396	unnamed,unnamed,unnamed,unnamed,unnamed,unnamed,unnamed,unnamed,unnamed,unnamed	PSMD7	ENSG00000275236	AC009120.5	chr16	74289592	74291052	74290322	ENSG00000103035	PSMD7	chr16	74301550	74296813	74306288
ENSG00000275236	AC009120.5	0.999762491	0.854623449	1	GO Biological Process	GO:1903321	negative regulation of protein modification by small protein conjugation or removal	301	0.00146	1	0.0626	3.78	2.12	8	0.00994	0.0376	181	0.00963	1	0.687	2.97	2.36	7	149	0.0236	0.047	unnamed,unnamed,unnamed,unnamed,unnamed,unnamed,unnamed,unnamed	PSMD7	ENSG00000275236	AC009120.5	chr16	74289592	74291052	74290322	ENSG00000103035	PSMD7	chr16	74301550	74296813	74306288
ENSG00000275236	AC009120.5	0.999762491	0.854623449	1	GO Biological Process	GO:0019882	antigen processing and presentation	336	0.00225	1	0.0865	3.21	2.8	9	0.0132	0.0423	1787	0.228	1	1	1.53	3.26	5	206	0.0168	0.0243	unnamed,unnamed,unnamed,unnamed,unnamed,unnamed,unnamed,unnamed,unnamed	PSMD7	ENSG00000275236	AC009120.5	chr16	74289592	74291052	74290322	ENSG00000103035	PSMD7	chr16	74301550	74296813	74306288
ENSG00000275236	AC009120.5	0.999762491	0.854623449	1	GO Biological Process	GO:0031397	negative regulation of protein ubiquitination	363	0.00287	1	0.102	3.77	1.86	7	0.00871	0.0329	326	0.0226	1	0.895	2.75	2.18	6	138	0.0202	0.0435	unnamed,unnamed,unnamed,unnamed,unnamed,unnamed,unnamed	PSMD7	ENSG00000275236	AC009120.5	chr16	74289592	74291052	74290322	ENSG00000103035	PSMD7	chr16	74301550	74296813	74306288
ENSG00000275236	AC009120.5	0.999762491	0.854623449	1	GO Biological Process	GO:0031396	regulation of protein ubiquitination	430	0.00523	1	0.157	2.5	4.41	11	0.0207	0.0516	339	0.0245	1	0.935	2.16	4.16	9	263	0.0303	0.0342	unnamed,unnamed,unnamed,unnamed,unnamed,unnamed,unnamed,unnamed,unnamed,unnamed,unnamed	PSMD7	ENSG00000275236	AC009120.5	chr16	74289592	74291052	74290322	ENSG00000103035	PSMD7	chr16	74301550	74296813	74306288
ENSG00000250742	LINC02381	0.999999956	0.918126978	1	GO Biological Process	GO:0006281	DNA repair	1	3.42E-51	4.42E-47	4.42E-47	10.1	7.1	72	0.0333	0.338	1	9.09E-29	1.17E-24	1.17E-24	6.74	7.86	53	497	0.178	0.107	unnamed,unnamed,unnamed,unnamed,unnamed,unnamed,unnamed,unnamed,unnamed,unnamed,unnamed,unnamed,unnamed,unnamed,unnamed,unnamed,unnamed,unnamed,unnamed,unnamed,unnamed,unnamed,unnamed,unnamed,unnamed,unnamed,unnamed,unnamed,unnamed,unnamed,unnamed,unnamed,unnamed,unnamed,unnamed,unnamed,unnamed,unnamed,unnamed,unnamed,unnamed,unnamed,unnamed,unnamed,unnamed,unnamed,unnamed,unnamed,unnamed,unnamed…	SMUG1	ENSG00000250742	LINC02381	chr12	54126081	54147485	54136783	ENSG00000123415	SMUG1	chr12	54155142	54121276	54189008
ENSG00000250742	LINC02381	0.999999956	0.918126978	1	GO Biological Process	GO:0006259	DNA metabolic process	2	7.33E-44	9.47E-40	4.73E-40	6.77	11.7	79	0.0548	0.371	3	1.09E-25	1.41E-21	4.69E-22	4.94	12.4	61	781	0.205	0.0781	unnamed,unnamed,unnamed,unnamed,unnamed,unnamed,unnamed,unnamed,unnamed,unnamed,unnamed,unnamed,unnamed,unnamed,unnamed,unnamed,unnamed,unnamed,unnamed,unnamed,unnamed,unnamed,unnamed,unnamed,unnamed,unnamed,unnamed,unnamed,unnamed,unnamed,unnamed,unnamed,unnamed,unnamed,unnamed,unnamed,unnamed,unnamed,unnamed,unnamed,unnamed,unnamed,unnamed,unnamed,unnamed,unnamed,unnamed,unnamed,unnamed,unnamed…	SMUG1	ENSG00000250742	LINC02381	chr12	54126081	54147485	54136783	ENSG00000123415	SMUG1	chr12	54155142	54121276	54189008
ENSG00000250742	LINC02381	0.999999956	0.918126978	1	GO Biological Process	GO:0006974	cellular response to DNA damage stimulus	3	3.54E-43	4.57E-39	1.52E-39	6.76	11.5	78	0.0542	0.366	2	4.07E-26	5.26E-22	2.63E-22	5.13	11.7	60	740	0.202	0.0811	unnamed,unnamed,unnamed,unnamed,unnamed,unnamed,unnamed,unnamed,unnamed,unnamed,unnamed,unnamed,unnamed,unnamed,unnamed,unnamed,unnamed,unnamed,unnamed,unnamed,unnamed,unnamed,unnamed,unnamed,unnamed,unnamed,unnamed,unnamed,unnamed,unnamed,unnamed,unnamed,unnamed,unnamed,unnamed,unnamed,unnamed,unnamed,unnamed,unnamed,unnamed,unnamed,unnamed,unnamed,unnamed,unnamed,unnamed,unnamed,unnamed,unnamed…	SMUG1	ENSG00000250742	LINC02381	chr12	54126081	54147485	54136783	ENSG00000123415	SMUG1	chr12	54155142	54121276	54189008
ENSG00000250742	LINC02381	0.999999956	0.918126978	1	GO Biological Process	GO:0006285	base-excision repair, AP site formation	9	3.50E-13	4.52E-09	5.02E-10	122	0.0574	7	0.000269	0.0329	27	1.20E-05	0.154	0.00572	25.3	0.158	4	10	0.0135	0.4	unnamed,unnamed,unnamed,unnamed,unnamed,unnamed,unnamed	SMUG1	ENSG00000250742	LINC02381	chr12	54126081	54147485	54136783	ENSG00000123415	SMUG1	chr12	54155142	54121276	54189008
ENSG00000250742	LINC02381	0.999999956	0.918126978	1	GO Biological Process	GO:0006284	base-excision repair	13	5.56E-12	7.18E-08	5.52E-09	18.3	0.657	12	0.00308	0.0563	15	2.64E-07	0.00341	0.000227	12	0.664	8	42	0.0269	0.19	unnamed,unnamed,unnamed,unnamed,unnamed,unnamed,unnamed,unnamed,unnamed,unnamed,unnamed,unnamed	SMUG1	ENSG00000250742	LINC02381	chr12	54126081	54147485	54136783	ENSG00000123415	SMUG1	chr12	54155142	54121276	54189008
ENSG00000250742	LINC02381	0.999999956	0.918126978	1	GO Biological Process	GO:0006304	DNA modification	18	5.83E-11	7.53E-07	4.18E-08	11.2	1.25	14	0.00588	0.0657	24	7.15E-06	0.0924	0.00385	6.77	1.33	9	84	0.0303	0.107	unnamed,unnamed,unnamed,unnamed,unnamed,unnamed,unnamed,unnamed,unnamed,unnamed,unnamed,unnamed,unnamed,unnamed	SMUG1	ENSG00000250742	LINC02381	chr12	54126081	54147485	54136783	ENSG00000123415	SMUG1	chr12	54155142	54121276	54189008
ENSG00000250742	LINC02381	0.999999956	0.918126978	1	GO Biological Process	GO:0009223	pyrimidine deoxyribonucleotide catabolic process	24	7.61E-10	9.83E-06	4.09E-07	64.7	0.0927	6	0.000435	0.0282	32	2.75E-05	0.355	0.0111	21.1	0.19	4	12	0.0135	0.333	unnamed,unnamed,unnamed,unnamed,unnamed,unnamed	SMUG1	ENSG00000250742	LINC02381	chr12	54126081	54147485	54136783	ENSG00000123415	SMUG1	chr12	54155142	54121276	54189008
ENSG00000250742	LINC02381	0.999999956	0.918126978	1	GO Biological Process	GO:0045008	depyrimidination	26	9.75E-10	1.26E-05	4.85E-07	120	0.0418	5	0.000196	0.0235	51	0.000207	1	0.0524	23.7	0.127	3	8	0.0101	0.375	unnamed,unnamed,unnamed,unnamed,unnamed	SMUG1	ENSG00000250742	LINC02381	chr12	54126081	54147485	54136783	ENSG00000123415	SMUG1	chr12	54155142	54121276	54189008
ENSG00000250742	LINC02381	0.999999956	0.918126978	1	GO Biological Process	GO:0006244	pyrimidine nucleotide catabolic process	27	1.26E-09	1.63E-05	6.05E-07	59.4	0.101	6	0.000474	0.0282	33	3.92E-05	0.506	0.0153	19.5	0.206	4	13	0.0135	0.308	unnamed,unnamed,unnamed,unnamed,unnamed,unnamed	SMUG1	ENSG00000250742	LINC02381	chr12	54126081	54147485	54136783	ENSG00000123415	SMUG1	chr12	54155142	54121276	54189008
ENSG00000250742	LINC02381	0.999999956	0.918126978	1	GO Biological Process	GO:0009219	pyrimidine deoxyribonucleotide metabolic process	38	1.01E-08	0.00013	3.42E-06	27.5	0.255	7	0.0012	0.0329	23	6.93E-06	0.0895	0.00389	17.6	0.285	5	18	0.0168	0.278	unnamed,unnamed,unnamed,unnamed,unnamed,unnamed,unnamed	SMUG1	ENSG00000250742	LINC02381	chr12	54126081	54147485	54136783	ENSG00000123415	SMUG1	chr12	54155142	54121276	54189008
ENSG00000250742	LINC02381	0.999999956	0.918126978	1	GO Biological Process	GO:0009264	deoxyribonucleotide catabolic process	52	7.34E-08	0.000948	1.82E-05	29.8	0.202	6	0.000946	0.0282	49	0.000197	1	0.052	13.3	0.301	4	19	0.0135	0.211	unnamed,unnamed,unnamed,unnamed,unnamed,unnamed	SMUG1	ENSG00000250742	LINC02381	chr12	54126081	54147485	54136783	ENSG00000123415	SMUG1	chr12	54155142	54121276	54189008
ENSG00000250742	LINC02381	0.999999956	0.918126978	1	GO Biological Process	GO:0046386	deoxyribose phosphate catabolic process	54	1.09E-07	0.00141	2.60E-05	27.8	0.216	6	0.00101	0.0282	56	0.000243	1	0.0561	12.6	0.316	4	20	0.0135	0.2	unnamed,unnamed,unnamed,unnamed,unnamed,unnamed	SMUG1	ENSG00000250742	LINC02381	chr12	54126081	54147485	54136783	ENSG00000123415	SMUG1	chr12	54155142	54121276	54189008
ENSG00000250742	LINC02381	0.999999956	0.918126978	1	GO Biological Process	GO:0009394	2'-deoxyribonucleotide metabolic process	63	4.00E-07	0.00517	8.21E-05	15.9	0.441	7	0.00207	0.0329	40	8.32E-05	1	0.0269	10.9	0.459	5	29	0.0168	0.172	unnamed,unnamed,unnamed,unnamed,unnamed,unnamed,unnamed	SMUG1	ENSG00000250742	LINC02381	chr12	54126081	54147485	54136783	ENSG00000123415	SMUG1	chr12	54155142	54121276	54189008
ENSG00000250742	LINC02381	0.999999956	0.918126978	1	GO Biological Process	GO:0006220	pyrimidine nucleotide metabolic process	66	5.35E-07	0.00692	0.000105	11.8	0.677	8	0.00318	0.0376	38	7.22E-05	0.932	0.0245	8.43	0.712	6	45	0.0202	0.133	unnamed,unnamed,unnamed,unnamed,unnamed,unnamed,unnamed,unnamed	SMUG1	ENSG00000250742	LINC02381	chr12	54126081	54147485	54136783	ENSG00000123415	SMUG1	chr12	54155142	54121276	54189008
ENSG00000250742	LINC02381	0.999999956	0.918126978	1	GO Biological Process	GO:0019692	deoxyribose phosphate metabolic process	72	7.37E-07	0.00952	0.000132	14.5	0.483	7	0.00227	0.0329	43	0.000116	1	0.0349	10.2	0.49	5	31	0.0168	0.161	unnamed,unnamed,unnamed,unnamed,unnamed,unnamed,unnamed	SMUG1	ENSG00000250742	LINC02381	chr12	54126081	54147485	54136783	ENSG00000123415	SMUG1	chr12	54155142	54121276	54189008
ENSG00000250742	LINC02381	0.999999956	0.918126978	1	GO Biological Process	GO:0009262	deoxyribonucleotide metabolic process	81	1.47E-06	0.019	0.000234	13	0.537	7	0.00252	0.0329	47	0.000158	1	0.0434	9.58	0.522	5	33	0.0168	0.152	unnamed,unnamed,unnamed,unnamed,unnamed,unnamed,unnamed	SMUG1	ENSG00000250742	LINC02381	chr12	54126081	54147485	54136783	ENSG00000123415	SMUG1	chr12	54155142	54121276	54189008
ENSG00000250742	LINC02381	0.999999956	0.918126978	1	GO Biological Process	GO:0072529	pyrimidine-containing compound catabolic process	118	1.43E-05	0.184	0.00156	11.9	0.506	6	0.00238	0.0282	87	0.00175	1	0.26	7.66	0.522	4	33	0.0135	0.121	unnamed,unnamed,unnamed,unnamed,unnamed,unnamed	SMUG1	ENSG00000250742	LINC02381	chr12	54126081	54147485	54136783	ENSG00000123415	SMUG1	chr12	54155142	54121276	54189008
ENSG00000250742	LINC02381	0.999999956	0.918126978	1	GO Biological Process	GO:0034655	nucleobase-containing compound catabolic process	122	1.87E-05	0.241	0.00198	3.33	5.11	17	0.024	0.0798	125	0.00479	1	0.495	2.3	5.66	13	358	0.0438	0.0363	unnamed,unnamed,unnamed,unnamed,unnamed,unnamed,unnamed,unnamed,unnamed,unnamed,unnamed,unnamed,unnamed,unnamed,unnamed,unnamed,unnamed	SMUG1	ENSG00000250742	LINC02381	chr12	54126081	54147485	54136783	ENSG00000123415	SMUG1	chr12	54155142	54121276	54189008
ENSG00000250742	LINC02381	0.999999956	0.918126978	1	GO Biological Process	GO:0044712	single-organism catabolic process	124	2.21E-05	0.286	0.00231	2.33	12.5	29	0.0585	0.136	386	0.0291	1	0.975	1.58	12.6	20	798	0.0673	0.0251	unnamed,unnamed,unnamed,unnamed,unnamed,unnamed,unnamed,unnamed,unnamed,unnamed,unnamed,unnamed,unnamed,unnamed,unnamed,unnamed,unnamed,unnamed,unnamed,unnamed,unnamed,unnamed,unnamed,unnamed,unnamed,unnamed,unnamed,unnamed,unnamed	SMUG1	ENSG00000250742	LINC02381	chr12	54126081	54147485	54136783	ENSG00000123415	SMUG1	chr12	54155142	54121276	54189008
ENSG00000250742	LINC02381	0.999999956	0.918126978	1	GO Biological Process	GO:0019439	aromatic compound catabolic process	141	4.73E-05	0.61	0.00433	2.96	6.07	18	0.0285	0.0845	153	0.00658	1	0.555	2.13	6.56	14	415	0.0471	0.0337	unnamed,unnamed,unnamed,unnamed,unnamed,unnamed,unnamed,unnamed,unnamed,unnamed,unnamed,unnamed,unnamed,unnamed,unnamed,unnamed,unnamed,unnamed	SMUG1	ENSG00000250742	LINC02381	chr12	54126081	54147485	54136783	ENSG00000123415	SMUG1	chr12	54155142	54121276	54189008
ENSG00000250742	LINC02381	0.999999956	0.918126978	1	GO Biological Process	GO:0046700	heterocycle catabolic process	152	8.44E-05	1	0.00717	2.94	5.78	17	0.0271	0.0798	210	0.0123	1	0.755	2.04	6.37	13	403	0.0438	0.0323	unnamed,unnamed,unnamed,unnamed,unnamed,unnamed,unnamed,unnamed,unnamed,unnamed,unnamed,unnamed,unnamed,unnamed,unnamed,unnamed,unnamed	SMUG1	ENSG00000250742	LINC02381	chr12	54126081	54147485	54136783	ENSG00000123415	SMUG1	chr12	54155142	54121276	54189008
ENSG00000250742	LINC02381	0.999999956	0.918126978	1	GO Biological Process	GO:0044270	cellular nitrogen compound catabolic process	153	8.68E-05	1	0.00733	2.94	5.79	17	0.0272	0.0798	222	0.0127	1	0.741	2.03	6.41	13	405	0.0438	0.0321	unnamed,unnamed,unnamed,unnamed,unnamed,unnamed,unnamed,unnamed,unnamed,unnamed,unnamed,unnamed,unnamed,unnamed,unnamed,unnamed,unnamed	SMUG1	ENSG00000250742	LINC02381	chr12	54126081	54147485	54136783	ENSG00000123415	SMUG1	chr12	54155142	54121276	54189008
ENSG00000250742	LINC02381	0.999999956	0.918126978	1	GO Biological Process	GO:1901361	organic cyclic compound catabolic process	160	9.98E-05	1	0.00805	2.79	6.44	18	0.0303	0.0845	202	0.0115	1	0.734	1.99	7.02	14	444	0.0471	0.0315	unnamed,unnamed,unnamed,unnamed,unnamed,unnamed,unnamed,unnamed,unnamed,unnamed,unnamed,unnamed,unnamed,unnamed,unnamed,unnamed,unnamed,unnamed	SMUG1	ENSG00000250742	LINC02381	chr12	54126081	54147485	54136783	ENSG00000123415	SMUG1	chr12	54155142	54121276	54189008
ENSG00000250742	LINC02381	0.999999956	0.918126978	1	GO Biological Process	GO:0072527	pyrimidine-containing compound metabolic process	168	0.00011	1	0.00849	5.61	1.43	8	0.0067	0.0376	82	0.00147	1	0.232	4.86	1.23	6	78	0.0202	0.0769	unnamed,unnamed,unnamed,unnamed,unnamed,unnamed,unnamed,unnamed	SMUG1	ENSG00000250742	LINC02381	chr12	54126081	54147485	54136783	ENSG00000123415	SMUG1	chr12	54155142	54121276	54189008
ENSG00000250742	LINC02381	0.999999956	0.918126978	1	GO Biological Process	GO:0046434	organophosphate catabolic process	176	0.000135	1	0.00987	4.32	2.32	10	0.0109	0.0469	92	0.00203	1	0.285	3.95	1.77	7	112	0.0236	0.0625	unnamed,unnamed,unnamed,unnamed,unnamed,unnamed,unnamed,unnamed,unnamed,unnamed	SMUG1	ENSG00000250742	LINC02381	chr12	54126081	54147485	54136783	ENSG00000123415	SMUG1	chr12	54155142	54121276	54189008
ENSG00000250742	LINC02381	0.999999956	0.918126978	1	GO Biological Process	GO:0009166	nucleotide catabolic process	185	0.000163	1	0.0113	5.3	1.51	8	0.00709	0.0376	103	0.00276	1	0.347	5.18	0.965	5	61	0.0168	0.082	unnamed,unnamed,unnamed,unnamed,unnamed,unnamed,unnamed,unnamed	SMUG1	ENSG00000250742	LINC02381	chr12	54126081	54147485	54136783	ENSG00000123415	SMUG1	chr12	54155142	54121276	54189008
ENSG00000250742	LINC02381	0.999999956	0.918126978	1	GO Biological Process	GO:1901565	organonitrogen compound catabolic process	190	0.00019	1	0.0129	2.65	6.79	18	0.0319	0.0845	90	0.00182	1	0.262	2.47	5.68	14	359	0.0471	0.039	unnamed,unnamed,unnamed,unnamed,unnamed,unnamed,unnamed,unnamed,unnamed,unnamed,unnamed,unnamed,unnamed,unnamed,unnamed,unnamed,unnamed,unnamed	SMUG1	ENSG00000250742	LINC02381	chr12	54126081	54147485	54136783	ENSG00000123415	SMUG1	chr12	54155142	54121276	54189008
ENSG00000250742	LINC02381	0.999999956	0.918126978	1	GO Biological Process	GO:1901292	nucleoside phosphate catabolic process	198	0.000211	1	0.0138	5.09	1.57	8	0.00737	0.0376	117	0.00415	1	0.459	4.72	1.06	5	67	0.0168	0.0746	unnamed,unnamed,unnamed,unnamed,unnamed,unnamed,unnamed,unnamed	SMUG1	ENSG00000250742	LINC02381	chr12	54126081	54147485	54136783	ENSG00000123415	SMUG1	chr12	54155142	54121276	54189008
ENSG00000250742	LINC02381	0.999999956	0.918126978	1	GO Biological Process	GO:1901136	carbohydrate derivative catabolic process	277	0.0011	1	0.0511	3.07	3.59	11	0.0168	0.0516	145	0.00638	1	0.568	2.92	2.74	8	173	0.0269	0.0462	unnamed,unnamed,unnamed,unnamed,unnamed,unnamed,unnamed,unnamed,unnamed,unnamed,unnamed	SMUG1	ENSG00000250742	LINC02381	chr12	54126081	54147485	54136783	ENSG00000123415	SMUG1	chr12	54155142	54121276	54189008
ENSG00000250742	LINC02381	0.999999956	0.918126978	1	GO Biological Process	GO:0009117	nucleotide metabolic process	282	0.00123	1	0.0564	2.19	8.66	19	0.0406	0.0892	732	0.0636	1	1	1.61	8.08	13	511	0.0438	0.0254	unnamed,unnamed,unnamed,unnamed,unnamed,unnamed,unnamed,unnamed,unnamed,unnamed,unnamed,unnamed,unnamed,unnamed,unnamed,unnamed,unnamed,unnamed,unnamed	SMUG1	ENSG00000250742	LINC02381	chr12	54126081	54147485	54136783	ENSG00000123415	SMUG1	chr12	54155142	54121276	54189008
ENSG00000250742	LINC02381	0.999999956	0.918126978	1	GO Biological Process	GO:0006753	nucleoside phosphate metabolic process	290	0.00133	1	0.059	2.18	8.71	19	0.0409	0.0892	756	0.0684	1	1	1.59	8.18	13	517	0.0438	0.0251	unnamed,unnamed,unnamed,unnamed,unnamed,unnamed,unnamed,unnamed,unnamed,unnamed,unnamed,unnamed,unnamed,unnamed,unnamed,unnamed,unnamed,unnamed,unnamed	SMUG1	ENSG00000250742	LINC02381	chr12	54126081	54147485	54136783	ENSG00000123415	SMUG1	chr12	54155142	54121276	54189008
ENSG00000250742	LINC02381	0.999999956	0.918126978	1	GO Biological Process	GO:0055086	nucleobase-containing small molecule metabolic process	378	0.00348	1	0.119	2	9.51	19	0.0446	0.0892	1110	0.118	1	1	1.45	8.98	13	568	0.0438	0.0229	unnamed,unnamed,unnamed,unnamed,unnamed,unnamed,unnamed,unnamed,unnamed,unnamed,unnamed,unnamed,unnamed,unnamed,unnamed,unnamed,unnamed,unnamed,unnamed	SMUG1	ENSG00000250742	LINC02381	chr12	54126081	54147485	54136783	ENSG00000123415	SMUG1	chr12	54155142	54121276	54189008
ENSG00000248559	AC109454.2	1	0.917441259	1	GO Biological Process	GO:0006281	DNA repair	1	3.42E-51	4.42E-47	4.42E-47	10.1	7.1	72	0.0333	0.338	1	9.09E-29	1.17E-24	1.17E-24	6.74	7.86	53	497	0.178	0.107	unnamed,unnamed,unnamed,unnamed,unnamed,unnamed,unnamed,unnamed,unnamed,unnamed,unnamed,unnamed,unnamed,unnamed,unnamed,unnamed,unnamed,unnamed,unnamed,unnamed,unnamed,unnamed,unnamed,unnamed,unnamed,unnamed,unnamed,unnamed,unnamed,unnamed,unnamed,unnamed,unnamed,unnamed,unnamed,unnamed,unnamed,unnamed,unnamed,unnamed,unnamed,unnamed,unnamed,unnamed,unnamed,unnamed,unnamed,unnamed,unnamed,unnamed…	UBE2B	ENSG00000248559	AC109454.2	chr5	134399494	134401921	134400707	ENSG00000119048	UBE2B	chr5	134381788	134371468	134392108
ENSG00000248559	AC109454.2	1	0.917441259	1	GO Biological Process	GO:0006259	DNA metabolic process	2	7.33E-44	9.47E-40	4.73E-40	6.77	11.7	79	0.0548	0.371	3	1.09E-25	1.41E-21	4.69E-22	4.94	12.4	61	781	0.205	0.0781	unnamed,unnamed,unnamed,unnamed,unnamed,unnamed,unnamed,unnamed,unnamed,unnamed,unnamed,unnamed,unnamed,unnamed,unnamed,unnamed,unnamed,unnamed,unnamed,unnamed,unnamed,unnamed,unnamed,unnamed,unnamed,unnamed,unnamed,unnamed,unnamed,unnamed,unnamed,unnamed,unnamed,unnamed,unnamed,unnamed,unnamed,unnamed,unnamed,unnamed,unnamed,unnamed,unnamed,unnamed,unnamed,unnamed,unnamed,unnamed,unnamed,unnamed…	UBE2B	ENSG00000248559	AC109454.2	chr5	134399494	134401921	134400707	ENSG00000119048	UBE2B	chr5	134381788	134371468	134392108
ENSG00000248559	AC109454.2	1	0.917441259	1	GO Biological Process	GO:0006974	cellular response to DNA damage stimulus	3	3.54E-43	4.57E-39	1.52E-39	6.76	11.5	78	0.0542	0.366	2	4.07E-26	5.26E-22	2.63E-22	5.13	11.7	60	740	0.202	0.0811	unnamed,unnamed,unnamed,unnamed,unnamed,unnamed,unnamed,unnamed,unnamed,unnamed,unnamed,unnamed,unnamed,unnamed,unnamed,unnamed,unnamed,unnamed,unnamed,unnamed,unnamed,unnamed,unnamed,unnamed,unnamed,unnamed,unnamed,unnamed,unnamed,unnamed,unnamed,unnamed,unnamed,unnamed,unnamed,unnamed,unnamed,unnamed,unnamed,unnamed,unnamed,unnamed,unnamed,unnamed,unnamed,unnamed,unnamed,unnamed,unnamed,unnamed…	UBE2B	ENSG00000248559	AC109454.2	chr5	134399494	134401921	134400707	ENSG00000119048	UBE2B	chr5	134381788	134371468	134392108
ENSG00000248559	AC109454.2	1	0.917441259	1	GO Biological Process	GO:0006310	DNA recombination	5	4.41E-16	5.69E-12	1.14E-12	8.13	3.2	26	0.015	0.122	6	7.59E-11	9.81E-07	1.63E-07	6.26	3.2	20	202	0.0673	0.099	unnamed,unnamed,unnamed,unnamed,unnamed,unnamed,unnamed,unnamed,unnamed,unnamed,unnamed,unnamed,unnamed,unnamed,unnamed,unnamed,unnamed,unnamed,unnamed,unnamed,unnamed,unnamed,unnamed,unnamed,unnamed,unnamed	UBE2B	ENSG00000248559	AC109454.2	chr5	134399494	134401921	134400707	ENSG00000119048	UBE2B	chr5	134381788	134371468	134392108
ENSG00000248559	AC109454.2	1	0.917441259	1	GO Biological Process	GO:0051276	chromosome organization	11	4.86E-13	6.28E-09	5.71E-10	4.17	8.63	36	0.0405	0.169	14	1.64E-07	0.00211	0.000151	3.06	9.14	28	578	0.0943	0.0484	unnamed,unnamed,unnamed,unnamed,unnamed,unnamed,unnamed,unnamed,unnamed,unnamed,unnamed,unnamed,unnamed,unnamed,unnamed,unnamed,unnamed,unnamed,unnamed,unnamed,unnamed,unnamed,unnamed,unnamed,unnamed,unnamed,unnamed,unnamed,unnamed,unnamed,unnamed,unnamed,unnamed,unnamed,unnamed,unnamed	UBE2B	ENSG00000248559	AC109454.2	chr5	134399494	134401921	134400707	ENSG00000119048	UBE2B	chr5	134381788	134371468	134392108
ENSG00000248559	AC109454.2	1	0.917441259	1	GO Biological Process	GO:0007131	reciprocal meiotic recombination	17	3.01E-11	3.89E-07	2.29E-08	18.9	0.582	11	0.00273	0.0516	25	8.44E-06	0.109	0.00436	9.42	0.743	7	47	0.0236	0.149	unnamed,unnamed,unnamed,unnamed,unnamed,unnamed,unnamed,unnamed,unnamed,unnamed,unnamed	UBE2B	ENSG00000248559	AC109454.2	chr5	134399494	134401921	134400707	ENSG00000119048	UBE2B	chr5	134381788	134371468	134392108
ENSG00000248559	AC109454.2	1	0.917441259	1	GO Biological Process	GO:0006301	postreplication repair	21	1.91E-10	2.46E-06	1.17E-07	15.8	0.694	11	0.00326	0.0516	9	9.01E-09	0.000116	1.29E-05	11.9	0.838	10	53	0.0337	0.189	unnamed,unnamed,unnamed,unnamed,unnamed,unnamed,unnamed,unnamed,unnamed,unnamed,unnamed	UBE2B	ENSG00000248559	AC109454.2	chr5	134399494	134401921	134400707	ENSG00000119048	UBE2B	chr5	134381788	134371468	134392108
ENSG00000248559	AC109454.2	1	0.917441259	1	GO Biological Process	GO:0010564	regulation of cell cycle process	44	3.02E-08	0.000391	8.88E-06	2.77	13	36	0.061	0.169	29	1.47E-05	0.19	0.00656	2.48	10.9	27	689	0.0909	0.0392	unnamed,unnamed,unnamed,unnamed,unnamed,unnamed,unnamed,unnamed,unnamed,unnamed,unnamed,unnamed,unnamed,unnamed,unnamed,unnamed,unnamed,unnamed,unnamed,unnamed,unnamed,unnamed,unnamed,unnamed,unnamed,unnamed,unnamed,unnamed,unnamed,unnamed,unnamed,unnamed,unnamed,unnamed,unnamed,unnamed	UBE2B	ENSG00000248559	AC109454.2	chr5	134399494	134401921	134400707	ENSG00000119048	UBE2B	chr5	134381788	134371468	134392108
ENSG00000248559	AC109454.2	1	0.917441259	1	GO Biological Process	GO:0007017	microtubule-based process	59	2.14E-07	0.00276	4.68E-05	2.89	10.4	30	0.0488	0.141	192	0.0107	1	0.72	1.86	9.13	17	577	0.0572	0.0295	unnamed,unnamed,unnamed,unnamed,unnamed,unnamed,unnamed,unnamed,unnamed,unnamed,unnamed,unnamed,unnamed,unnamed,unnamed,unnamed,unnamed,unnamed,unnamed,unnamed,unnamed,unnamed,unnamed,unnamed,unnamed,unnamed,unnamed,unnamed,unnamed,unnamed	UBE2B	ENSG00000248559	AC109454.2	chr5	134399494	134401921	134400707	ENSG00000119048	UBE2B	chr5	134381788	134371468	134392108
ENSG00000248559	AC109454.2	1	0.917441259	1	GO Biological Process	GO:0045787	positive regulation of cell cycle	67	5.54E-07	0.00716	0.000107	3.23	7.43	24	0.0349	0.113	50	0.000199	1	0.0514	2.83	5.66	16	358	0.0539	0.0447	unnamed,unnamed,unnamed,unnamed,unnamed,unnamed,unnamed,unnamed,unnamed,unnamed,unnamed,unnamed,unnamed,unnamed,unnamed,unnamed,unnamed,unnamed,unnamed,unnamed,unnamed,unnamed,unnamed,unnamed	UBE2B	ENSG00000248559	AC109454.2	chr5	134399494	134401921	134400707	ENSG00000119048	UBE2B	chr5	134381788	134371468	134392108
ENSG00000248559	AC109454.2	1	0.917441259	1	GO Biological Process	GO:0007127	meiosis I	69	5.97E-07	0.00771	0.000112	7.13	1.54	11	0.00725	0.0516	85	0.00174	1	0.264	4.06	1.72	7	109	0.0236	0.0642	unnamed,unnamed,unnamed,unnamed,unnamed,unnamed,unnamed,unnamed,unnamed,unnamed,unnamed	UBE2B	ENSG00000248559	AC109454.2	chr5	134399494	134401921	134400707	ENSG00000119048	UBE2B	chr5	134381788	134371468	134392108
ENSG00000248559	AC109454.2	1	0.917441259	1	GO Biological Process	GO:0007059	chromosome segregation	74	9.51E-07	0.0123	0.000166	3.78	5.02	19	0.0236	0.0892	21	5.78E-06	0.0747	0.00356	3.61	4.71	17	298	0.0572	0.057	unnamed,unnamed,unnamed,unnamed,unnamed,unnamed,unnamed,unnamed,unnamed,unnamed,unnamed,unnamed,unnamed,unnamed,unnamed,unnamed,unnamed,unnamed,unnamed	UBE2B	ENSG00000248559	AC109454.2	chr5	134399494	134401921	134400707	ENSG00000119048	UBE2B	chr5	134381788	134371468	134392108
ENSG00000248559	AC109454.2	1	0.917441259	1	GO Biological Process	GO:0048285	organelle fission	79	1.36E-06	0.0175	0.000222	3.69	5.15	19	0.0242	0.0892	69	0.000648	1	0.121	2.75	5.09	14	322	0.0471	0.0435	unnamed,unnamed,unnamed,unnamed,unnamed,unnamed,unnamed,unnamed,unnamed,unnamed,unnamed,unnamed,unnamed,unnamed,unnamed,unnamed,unnamed,unnamed,unnamed	UBE2B	ENSG00000248559	AC109454.2	chr5	134399494	134401921	134400707	ENSG00000119048	UBE2B	chr5	134381788	134371468	134392108
ENSG00000248559	AC109454.2	1	0.917441259	1	GO Biological Process	GO:0009314	response to radiation	84	1.60E-06	0.0207	0.000246	3.04	7.89	24	0.0371	0.113	45	0.000148	1	0.0426	2.69	6.69	18	423	0.0606	0.0426	unnamed,unnamed,unnamed,unnamed,unnamed,unnamed,unnamed,unnamed,unnamed,unnamed,unnamed,unnamed,unnamed,unnamed,unnamed,unnamed,unnamed,unnamed,unnamed,unnamed,unnamed,unnamed,unnamed,unnamed	UBE2B	ENSG00000248559	AC109454.2	chr5	134399494	134401921	134400707	ENSG00000119048	UBE2B	chr5	134381788	134371468	134392108
ENSG00000248559	AC109454.2	1	0.917441259	1	GO Biological Process	GO:0007126	meiotic nuclear division	92	4.43E-06	0.0572	0.000621	5.23	2.3	12	0.0108	0.0563	102	0.0027	1	0.343	3.37	2.37	8	150	0.0269	0.0533	unnamed,unnamed,unnamed,unnamed,unnamed,unnamed,unnamed,unnamed,unnamed,unnamed,unnamed,unnamed	UBE2B	ENSG00000248559	AC109454.2	chr5	134399494	134401921	134400707	ENSG00000119048	UBE2B	chr5	134381788	134371468	134392108
ENSG00000248559	AC109454.2	1	0.917441259	1	GO Biological Process	GO:0000280	nuclear division	101	6.39E-06	0.0826	0.000817	3.62	4.7	17	0.022	0.0798	73	0.000943	1	0.167	2.77	4.7	13	297	0.0438	0.0438	unnamed,unnamed,unnamed,unnamed,unnamed,unnamed,unnamed,unnamed,unnamed,unnamed,unnamed,unnamed,unnamed,unnamed,unnamed,unnamed,unnamed	UBE2B	ENSG00000248559	AC109454.2	chr5	134399494	134401921	134400707	ENSG00000119048	UBE2B	chr5	134381788	134371468	134392108
ENSG00000248559	AC109454.2	1	0.917441259	1	GO Biological Process	GO:1903046	meiotic cell cycle process	105	7.36E-06	0.0951	0.000906	4.97	2.42	12	0.0113	0.0563	118	0.00416	1	0.456	3.14	2.55	8	161	0.0269	0.0497	unnamed,unnamed,unnamed,unnamed,unnamed,unnamed,unnamed,unnamed,unnamed,unnamed,unnamed,unnamed	UBE2B	ENSG00000248559	AC109454.2	chr5	134399494	134401921	134400707	ENSG00000119048	UBE2B	chr5	134381788	134371468	134392108
ENSG00000248559	AC109454.2	1	0.917441259	1	GO Biological Process	GO:0051783	regulation of nuclear division	120	1.64E-05	0.212	0.00176	3.96	3.54	14	0.0166	0.0657	194	0.0109	1	0.727	2.66	3.01	8	190	0.0269	0.0421	unnamed,unnamed,unnamed,unnamed,unnamed,unnamed,unnamed,unnamed,unnamed,unnamed,unnamed,unnamed,unnamed,unnamed	UBE2B	ENSG00000248559	AC109454.2	chr5	134399494	134401921	134400707	ENSG00000119048	UBE2B	chr5	134381788	134371468	134392108
ENSG00000248559	AC109454.2	1	0.917441259	1	GO Biological Process	GO:0051321	meiotic cell cycle	132	3.05E-05	0.395	0.00299	3.99	3.26	13	0.0153	0.061	157	0.00719	1	0.591	2.66	3.38	9	214	0.0303	0.0421	unnamed,unnamed,unnamed,unnamed,unnamed,unnamed,unnamed,unnamed,unnamed,unnamed,unnamed,unnamed,unnamed	UBE2B	ENSG00000248559	AC109454.2	chr5	134399494	134401921	134400707	ENSG00000119048	UBE2B	chr5	134381788	134371468	134392108
ENSG00000248559	AC109454.2	1	0.917441259	1	GO Biological Process	GO:0042769	DNA damage response, detection of DNA damage	144	5.69E-05	0.734	0.0051	9.23	0.65	6	0.00305	0.0282	61	0.000313	1	0.0663	8.32	0.601	5	38	0.0168	0.132	unnamed,unnamed,unnamed,unnamed,unnamed,unnamed	UBE2B	ENSG00000248559	AC109454.2	chr5	134399494	134401921	134400707	ENSG00000119048	UBE2B	chr5	134381788	134371468	134392108
ENSG00000248559	AC109454.2	1	0.917441259	1	GO Biological Process	GO:0090068	positive regulation of cell cycle process	146	6.36E-05	0.822	0.00563	3.15	5.09	16	0.0239	0.0751	173	0.00844	1	0.63	2.44	4.1	10	259	0.0337	0.0386	unnamed,unnamed,unnamed,unnamed,unnamed,unnamed,unnamed,unnamed,unnamed,unnamed,unnamed,unnamed,unnamed,unnamed,unnamed,unnamed	UBE2B	ENSG00000248559	AC109454.2	chr5	134399494	134401921	134400707	ENSG00000119048	UBE2B	chr5	134381788	134371468	134392108
ENSG00000248559	AC109454.2	1	0.917441259	1	GO Biological Process	GO:0051052	regulation of DNA metabolic process	150	7.28E-05	0.941	0.00627	2.6	8.09	21	0.038	0.0986	17	3.32E-07	0.00429	0.000253	3.54	6.22	22	393	0.0741	0.056	unnamed,unnamed,unnamed,unnamed,unnamed,unnamed,unnamed,unnamed,unnamed,unnamed,unnamed,unnamed,unnamed,unnamed,unnamed,unnamed,unnamed,unnamed,unnamed,unnamed,unnamed	UBE2B	ENSG00000248559	AC109454.2	chr5	134399494	134401921	134400707	ENSG00000119048	UBE2B	chr5	134381788	134371468	134392108
ENSG00000248559	AC109454.2	1	0.917441259	1	GO Biological Process	GO:0098813	nuclear chromosome segregation	167	0.000109	1	0.00845	3.31	4.23	14	0.0199	0.0657	54	0.000224	1	0.0535	3.22	4.03	13	255	0.0438	0.051	unnamed,unnamed,unnamed,unnamed,unnamed,unnamed,unnamed,unnamed,unnamed,unnamed,unnamed,unnamed,unnamed,unnamed	UBE2B	ENSG00000248559	AC109454.2	chr5	134399494	134401921	134400707	ENSG00000119048	UBE2B	chr5	134381788	134371468	134392108
ENSG00000248559	AC109454.2	1	0.917441259	1	GO Biological Process	GO:0009057	macromolecule catabolic process	192	0.000195	1	0.0131	1.99	15.6	31	0.073	0.146	269	0.0159	1	0.762	1.58	15.8	25	998	0.0842	0.0251	unnamed,unnamed,unnamed,unnamed,unnamed,unnamed,unnamed,unnamed,unnamed,unnamed,unnamed,unnamed,unnamed,unnamed,unnamed,unnamed,unnamed,unnamed,unnamed,unnamed,unnamed,unnamed,unnamed,unnamed,unnamed,unnamed,unnamed,unnamed,unnamed,unnamed,unnamed	UBE2B	ENSG00000248559	AC109454.2	chr5	134399494	134401921	134400707	ENSG00000119048	UBE2B	chr5	134381788	134371468	134392108
ENSG00000248559	AC109454.2	1	0.917441259	1	GO Biological Process	GO:0051026	chiasma assembly	195	0.000199	1	0.0131	27.4	0.109	3	0.000514	0.0141	51	0.000207	1	0.0524	23.7	0.127	3	8	0.0101	0.375	unnamed,unnamed,unnamed	UBE2B	ENSG00000248559	AC109454.2	chr5	134399494	134401921	134400707	ENSG00000119048	UBE2B	chr5	134381788	134371468	134392108
ENSG00000248559	AC109454.2	1	0.917441259	1	GO Biological Process	GO:0050821	protein stabilization	216	0.000322	1	0.0193	3.86	2.59	10	0.0122	0.0469	200	0.0114	1	0.737	2.87	2.44	7	154	0.0236	0.0455	unnamed,unnamed,unnamed,unnamed,unnamed,unnamed,unnamed,unnamed,unnamed,unnamed	UBE2B	ENSG00000248559	AC109454.2	chr5	134399494	134401921	134400707	ENSG00000119048	UBE2B	chr5	134381788	134371468	134392108
ENSG00000248559	AC109454.2	1	0.917441259	1	GO Biological Process	GO:0045132	meiotic chromosome segregation	252	0.000648	1	0.0332	4.91	1.43	7	0.00669	0.0329	62	0.000427	1	0.0889	5.15	1.36	7	86	0.0236	0.0814	unnamed,unnamed,unnamed,unnamed,unnamed,unnamed,unnamed	UBE2B	ENSG00000248559	AC109454.2	chr5	134399494	134401921	134400707	ENSG00000119048	UBE2B	chr5	134381788	134371468	134392108
ENSG00000248559	AC109454.2	1	0.917441259	1	GO Biological Process	GO:0006325	chromatin organization	279	0.00117	1	0.0543	1.95	12.8	25	0.0603	0.117	158	0.00733	1	0.599	1.82	11	20	693	0.0673	0.0289	unnamed,unnamed,unnamed,unnamed,unnamed,unnamed,unnamed,unnamed,unnamed,unnamed,unnamed,unnamed,unnamed,unnamed,unnamed,unnamed,unnamed,unnamed,unnamed,unnamed,unnamed,unnamed,unnamed,unnamed,unnamed	UBE2B	ENSG00000248559	AC109454.2	chr5	134399494	134401921	134400707	ENSG00000119048	UBE2B	chr5	134381788	134371468	134392108
ENSG00000248559	AC109454.2	1	0.917441259	1	GO Biological Process	GO:0051054	positive regulation of DNA metabolic process	294	0.00139	1	0.0613	2.67	4.87	13	0.0229	0.061	48	0.000184	1	0.0496	3.5	3.43	12	217	0.0404	0.0553	unnamed,unnamed,unnamed,unnamed,unnamed,unnamed,unnamed,unnamed,unnamed,unnamed,unnamed,unnamed,unnamed	UBE2B	ENSG00000248559	AC109454.2	chr5	134399494	134401921	134400707	ENSG00000119048	UBE2B	chr5	134381788	134371468	134392108
ENSG00000248559	AC109454.2	1	0.917441259	1	GO Biological Process	GO:0007129	synapsis	311	0.00168	1	0.0697	8.05	0.497	4	0.00233	0.0188	139	0.00594	1	0.552	5.5	0.728	4	46	0.0135	0.087	unnamed,unnamed,unnamed,unnamed	UBE2B	ENSG00000248559	AC109454.2	chr5	134399494	134401921	134400707	ENSG00000119048	UBE2B	chr5	134381788	134371468	134392108
ENSG00000248559	AC109454.2	1	0.917441259	1	GO Biological Process	GO:0051129	negative regulation of cellular component organization	315	0.00177	1	0.0726	1.86	14	26	0.0656	0.122	72	0.000864	1	0.155	2.15	9.76	21	617	0.0707	0.034	unnamed,unnamed,unnamed,unnamed,unnamed,unnamed,unnamed,unnamed,unnamed,unnamed,unnamed,unnamed,unnamed,unnamed,unnamed,unnamed,unnamed,unnamed,unnamed,unnamed,unnamed,unnamed,unnamed,unnamed,unnamed,unnamed	UBE2B	ENSG00000248559	AC109454.2	chr5	134399494	134401921	134400707	ENSG00000119048	UBE2B	chr5	134381788	134371468	134392108
ENSG00000248559	AC109454.2	1	0.917441259	1	GO Biological Process	GO:0070192	chromosome organization involved in meiotic cell cycle	319	0.00183	1	0.0739	5.85	0.855	5	0.00402	0.0235	121	0.00443	1	0.473	4.65	1.08	5	68	0.0168	0.0735	unnamed,unnamed,unnamed,unnamed,unnamed	UBE2B	ENSG00000248559	AC109454.2	chr5	134399494	134401921	134400707	ENSG00000119048	UBE2B	chr5	134381788	134371468	134392108
ENSG00000248559	AC109454.2	1	0.917441259	1	GO Biological Process	GO:0031647	regulation of protein stability	322	0.00191	1	0.0767	2.7	4.44	12	0.0209	0.0563	281	0.0171	1	0.788	2.3	3.91	9	247	0.0303	0.0364	unnamed,unnamed,unnamed,unnamed,unnamed,unnamed,unnamed,unnamed,unnamed,unnamed,unnamed,unnamed	UBE2B	ENSG00000248559	AC109454.2	chr5	134399494	134401921	134400707	ENSG00000119048	UBE2B	chr5	134381788	134371468	134392108
ENSG00000248559	AC109454.2	1	0.917441259	1	GO Biological Process	GO:0006344	maintenance of chromatin silencing	346	0.00247	1	0.0924	27.7	0.0722	2	0.000339	0.00939	80	0.00146	1	0.237	31.6	0.0633	2	4	0.00673	0.5	unnamed,unnamed	UBE2B	ENSG00000248559	AC109454.2	chr5	134399494	134401921	134400707	ENSG00000119048	UBE2B	chr5	134381788	134371468	134392108
ENSG00000248559	AC109454.2	1	0.917441259	1	GO Biological Process	GO:0042493	response to drug	349	0.00249	1	0.092	2.06	9.22	19	0.0433	0.0892	93	0.00214	1	0.298	2.34	6.42	15	406	0.0505	0.0369	unnamed,unnamed,unnamed,unnamed,unnamed,unnamed,unnamed,unnamed,unnamed,unnamed,unnamed,unnamed,unnamed,unnamed,unnamed,unnamed,unnamed,unnamed,unnamed	UBE2B	ENSG00000248559	AC109454.2	chr5	134399494	134401921	134400707	ENSG00000119048	UBE2B	chr5	134381788	134371468	134392108
ENSG00000248559	AC109454.2	1	0.917441259	1	GO Biological Process	GO:0009411	response to UV	353	0.00253	1	0.0926	3.45	2.32	8	0.0109	0.0376	133	0.00528	1	0.513	3.33	2.1	7	133	0.0236	0.0526	unnamed,unnamed,unnamed,unnamed,unnamed,unnamed,unnamed,unnamed	UBE2B	ENSG00000248559	AC109454.2	chr5	134399494	134401921	134400707	ENSG00000119048	UBE2B	chr5	134381788	134371468	134392108
ENSG00000248559	AC109454.2	1	0.917441259	1	GO Biological Process	GO:0000226	microtubule cytoskeleton organization	426	0.00515	1	0.156	2.13	7.03	15	0.033	0.0704	500	0.0382	1	0.987	1.84	5.96	11	377	0.037	0.0292	unnamed,unnamed,unnamed,unnamed,unnamed,unnamed,unnamed,unnamed,unnamed,unnamed,unnamed,unnamed,unnamed,unnamed,unnamed	UBE2B	ENSG00000248559	AC109454.2	chr5	134399494	134401921	134400707	ENSG00000119048	UBE2B	chr5	134381788	134371468	134392108
ENSG00000248559	AC109454.2	1	0.917441259	1	GO Biological Process	GO:0070988	demethylation	432	0.00539	1	0.161	4.52	1.11	5	0.00519	0.0235	744	0.0667	1	1	3.21	0.933	3	59	0.0101	0.0508	unnamed,unnamed,unnamed,unnamed,unnamed	UBE2B	ENSG00000248559	AC109454.2	chr5	134399494	134401921	134400707	ENSG00000119048	UBE2B	chr5	134381788	134371468	134392108
ENSG00000248559	AC109454.2	1	0.917441259	1	GO Biological Process	GO:0070925	organelle assembly	433	0.0054	1	0.161	1.88	10.6	20	0.05	0.0939	494	0.0361	1	0.944	1.62	10.5	17	665	0.0572	0.0256	unnamed,unnamed,unnamed,unnamed,unnamed,unnamed,unnamed,unnamed,unnamed,unnamed,unnamed,unnamed,unnamed,unnamed,unnamed,unnamed,unnamed,unnamed,unnamed,unnamed	UBE2B	ENSG00000248559	AC109454.2	chr5	134399494	134401921	134400707	ENSG00000119048	UBE2B	chr5	134381788	134371468	134392108
ENSG00000248559	AC109454.2	1	0.917441259	1	GO Biological Process	GO:0016458	gene silencing	459	0.00597	1	0.168	3.29	2.13	7	0.00998	0.0329	1358	0.157	1	1	1.76	2.85	5	180	0.0168	0.0278	unnamed,unnamed,unnamed,unnamed,unnamed,unnamed,unnamed	UBE2B	ENSG00000248559	AC109454.2	chr5	134399494	134401921	134400707	ENSG00000119048	UBE2B	chr5	134381788	134371468	134392108
ENSG00000248559	AC109454.2	1	0.917441259	1	GO Biological Process	GO:0006342	chromatin silencing	500	0.00751	1	0.194	5.26	0.76	4	0.00357	0.0188	1600	0.199	1	1	1.96	1.53	3	97	0.0101	0.0309	unnamed,unnamed,unnamed,unnamed	UBE2B	ENSG00000248559	AC109454.2	chr5	134399494	134401921	134400707	ENSG00000119048	UBE2B	chr5	134381788	134371468	134392108
ENSG00000273687	AC004223.4	0.968829546	0.769620342	0.99999317	GO Biological Process	GO:0006281	DNA repair	1	3.42E-51	4.42E-47	4.42E-47	10.1	7.1	72	0.0333	0.338	1	9.09E-29	1.17E-24	1.17E-24	6.74	7.86	53	497	0.178	0.107	unnamed,unnamed,unnamed,unnamed,unnamed,unnamed,unnamed,unnamed,unnamed,unnamed,unnamed,unnamed,unnamed,unnamed,unnamed,unnamed,unnamed,unnamed,unnamed,unnamed,unnamed,unnamed,unnamed,unnamed,unnamed,unnamed,unnamed,unnamed,unnamed,unnamed,unnamed,unnamed,unnamed,unnamed,unnamed,unnamed,unnamed,unnamed,unnamed,unnamed,unnamed,unnamed,unnamed,unnamed,unnamed,unnamed,unnamed,unnamed,unnamed,unnamed…	LIG3	ENSG00000273687	AC004223.4	chr17	35018659	35018991	35018825	ENSG00000005156	LIG3	chr17	34995127	34980511	35009743
ENSG00000273687	AC004223.4	0.968829546	0.769620342	0.99999317	GO Biological Process	GO:0006259	DNA metabolic process	2	7.33E-44	9.47E-40	4.73E-40	6.77	11.7	79	0.0548	0.371	3	1.09E-25	1.41E-21	4.69E-22	4.94	12.4	61	781	0.205	0.0781	unnamed,unnamed,unnamed,unnamed,unnamed,unnamed,unnamed,unnamed,unnamed,unnamed,unnamed,unnamed,unnamed,unnamed,unnamed,unnamed,unnamed,unnamed,unnamed,unnamed,unnamed,unnamed,unnamed,unnamed,unnamed,unnamed,unnamed,unnamed,unnamed,unnamed,unnamed,unnamed,unnamed,unnamed,unnamed,unnamed,unnamed,unnamed,unnamed,unnamed,unnamed,unnamed,unnamed,unnamed,unnamed,unnamed,unnamed,unnamed,unnamed,unnamed…	LIG3	ENSG00000273687	AC004223.4	chr17	35018659	35018991	35018825	ENSG00000005156	LIG3	chr17	34995127	34980511	35009743
ENSG00000273687	AC004223.4	0.968829546	0.769620342	0.99999317	GO Biological Process	GO:0006974	cellular response to DNA damage stimulus	3	3.54E-43	4.57E-39	1.52E-39	6.76	11.5	78	0.0542	0.366	2	4.07E-26	5.26E-22	2.63E-22	5.13	11.7	60	740	0.202	0.0811	unnamed,unnamed,unnamed,unnamed,unnamed,unnamed,unnamed,unnamed,unnamed,unnamed,unnamed,unnamed,unnamed,unnamed,unnamed,unnamed,unnamed,unnamed,unnamed,unnamed,unnamed,unnamed,unnamed,unnamed,unnamed,unnamed,unnamed,unnamed,unnamed,unnamed,unnamed,unnamed,unnamed,unnamed,unnamed,unnamed,unnamed,unnamed,unnamed,unnamed,unnamed,unnamed,unnamed,unnamed,unnamed,unnamed,unnamed,unnamed,unnamed,unnamed…	LIG3	ENSG00000273687	AC004223.4	chr17	35018659	35018991	35018825	ENSG00000005156	LIG3	chr17	34995127	34980511	35009743
ENSG00000273687	AC004223.4	0.968829546	0.769620342	0.99999317	GO Biological Process	GO:0006289	nucleotide-excision repair	4	2.98E-16	3.84E-12	9.61E-13	12.8	1.56	20	0.00731	0.0939	4	2.88E-12	3.71E-08	9.29E-09	9.43	1.8	17	114	0.0572	0.149	unnamed,unnamed,unnamed,unnamed,unnamed,unnamed,unnamed,unnamed,unnamed,unnamed,unnamed,unnamed,unnamed,unnamed,unnamed,unnamed,unnamed,unnamed,unnamed,unnamed	LIG3	ENSG00000273687	AC004223.4	chr17	35018659	35018991	35018825	ENSG00000005156	LIG3	chr17	34995127	34980511	35009743
ENSG00000273687	AC004223.4	0.968829546	0.769620342	0.99999317	GO Biological Process	GO:0006310	DNA recombination	5	4.41E-16	5.69E-12	1.14E-12	8.13	3.2	26	0.015	0.122	6	7.59E-11	9.81E-07	1.63E-07	6.26	3.2	20	202	0.0673	0.099	unnamed,unnamed,unnamed,unnamed,unnamed,unnamed,unnamed,unnamed,unnamed,unnamed,unnamed,unnamed,unnamed,unnamed,unnamed,unnamed,unnamed,unnamed,unnamed,unnamed,unnamed,unnamed,unnamed,unnamed,unnamed,unnamed	LIG3	ENSG00000273687	AC004223.4	chr17	35018659	35018991	35018825	ENSG00000005156	LIG3	chr17	34995127	34980511	35009743
ENSG00000273687	AC004223.4	0.968829546	0.769620342	0.99999317	GO Biological Process	GO:0071897	DNA biosynthetic process	6	2.99E-14	3.86E-10	6.44E-11	10.9	1.74	19	0.00817	0.0892	8	5.40E-09	6.98E-05	8.72E-06	7.5	1.87	14	118	0.0471	0.119	unnamed,unnamed,unnamed,unnamed,unnamed,unnamed,unnamed,unnamed,unnamed,unnamed,unnamed,unnamed,unnamed,unnamed,unnamed,unnamed,unnamed,unnamed,unnamed	LIG3	ENSG00000273687	AC004223.4	chr17	35018659	35018991	35018825	ENSG00000005156	LIG3	chr17	34995127	34980511	35009743
ENSG00000273687	AC004223.4	0.968829546	0.769620342	0.99999317	GO Biological Process	GO:0006283	transcription-coupled nucleotide-excision repair	10	3.60E-13	4.65E-09	4.65E-10	16.5	0.849	14	0.00399	0.0657	7	1.53E-09	1.97E-05	2.82E-06	10.4	1.15	12	73	0.0404	0.164	unnamed,unnamed,unnamed,unnamed,unnamed,unnamed,unnamed,unnamed,unnamed,unnamed,unnamed,unnamed,unnamed,unnamed	LIG3	ENSG00000273687	AC004223.4	chr17	35018659	35018991	35018825	ENSG00000005156	LIG3	chr17	34995127	34980511	35009743
ENSG00000273687	AC004223.4	0.968829546	0.769620342	0.99999317	GO Biological Process	GO:0006284	base-excision repair	13	5.56E-12	7.18E-08	5.52E-09	18.3	0.657	12	0.00308	0.0563	15	2.64E-07	0.00341	0.000227	12	0.664	8	42	0.0269	0.19	unnamed,unnamed,unnamed,unnamed,unnamed,unnamed,unnamed,unnamed,unnamed,unnamed,unnamed,unnamed	LIG3	ENSG00000273687	AC004223.4	chr17	35018659	35018991	35018825	ENSG00000005156	LIG3	chr17	34995127	34980511	35009743
ENSG00000273687	AC004223.4	0.968829546	0.769620342	0.99999317	GO Biological Process	GO:0000724	double-strand break repair via homologous recombination	14	1.34E-11	1.73E-07	1.24E-08	11.1	1.35	15	0.00636	0.0704	12	9.73E-08	0.00126	0.000105	8.18	1.34	11	85	0.037	0.129	unnamed,unnamed,unnamed,unnamed,unnamed,unnamed,unnamed,unnamed,unnamed,unnamed,unnamed,unnamed,unnamed,unnamed,unnamed	LIG3	ENSG00000273687	AC004223.4	chr17	35018659	35018991	35018825	ENSG00000005156	LIG3	chr17	34995127	34980511	35009743
ENSG00000273687	AC004223.4	0.968829546	0.769620342	0.99999317	GO Biological Process	GO:0000725	recombinational repair	15	1.36E-11	1.75E-07	1.17E-08	11.1	1.36	15	0.00636	0.0704	13	1.10E-07	0.00142	0.000109	8.09	1.36	11	86	0.037	0.128	unnamed,unnamed,unnamed,unnamed,unnamed,unnamed,unnamed,unnamed,unnamed,unnamed,unnamed,unnamed,unnamed,unnamed,unnamed	LIG3	ENSG00000273687	AC004223.4	chr17	35018659	35018991	35018825	ENSG00000005156	LIG3	chr17	34995127	34980511	35009743
ENSG00000273687	AC004223.4	0.968829546	0.769620342	0.99999317	GO Biological Process	GO:0006302	double-strand break repair	16	1.47E-11	1.90E-07	1.19E-08	7.61	2.5	19	0.0117	0.0892	18	7.33E-07	0.00947	0.000526	5.09	2.75	14	174	0.0471	0.0805	unnamed,unnamed,unnamed,unnamed,unnamed,unnamed,unnamed,unnamed,unnamed,unnamed,unnamed,unnamed,unnamed,unnamed,unnamed,unnamed,unnamed,unnamed,unnamed	LIG3	ENSG00000273687	AC004223.4	chr17	35018659	35018991	35018825	ENSG00000005156	LIG3	chr17	34995127	34980511	35009743
ENSG00000273687	AC004223.4	0.968829546	0.769620342	0.99999317	GO Biological Process	GO:0006266	DNA ligation	70	6.46E-07	0.00834	0.000119	20.5	0.293	6	0.00138	0.0282	60	0.000297	1	0.0639	12	0.332	4	21	0.0135	0.19	unnamed,unnamed,unnamed,unnamed,unnamed,unnamed	LIG3	ENSG00000273687	AC004223.4	chr17	35018659	35018991	35018825	ENSG00000005156	LIG3	chr17	34995127	34980511	35009743
ENSG00000273687	AC004223.4	0.968829546	0.769620342	0.99999317	GO Biological Process	GO:0006297	nucleotide-excision repair, DNA gap filling	75	9.82E-07	0.0127	0.000169	19	0.316	6	0.00148	0.0282	31	2.55E-05	0.329	0.0106	13.7	0.364	5	23	0.0168	0.217	unnamed,unnamed,unnamed,unnamed,unnamed,unnamed	LIG3	ENSG00000273687	AC004223.4	chr17	35018659	35018991	35018825	ENSG00000005156	LIG3	chr17	34995127	34980511	35009743
ENSG00000273687	AC004223.4	0.968829546	0.769620342	0.99999317	GO Biological Process	GO:0051052	regulation of DNA metabolic process	150	7.28E-05	0.941	0.00627	2.6	8.09	21	0.038	0.0986	17	3.32E-07	0.00429	0.000253	3.54	6.22	22	393	0.0741	0.056	unnamed,unnamed,unnamed,unnamed,unnamed,unnamed,unnamed,unnamed,unnamed,unnamed,unnamed,unnamed,unnamed,unnamed,unnamed,unnamed,unnamed,unnamed,unnamed,unnamed,unnamed	LIG3	ENSG00000273687	AC004223.4	chr17	35018659	35018991	35018825	ENSG00000005156	LIG3	chr17	34995127	34980511	35009743
ENSG00000273687	AC004223.4	0.968829546	0.769620342	0.99999317	GO Biological Process	GO:0051103	DNA ligation involved in DNA repair	214	0.000298	1	0.018	23.9	0.126	3	0.00059	0.0141	211	0.0125	1	0.764	11.5	0.174	2	11	0.00673	0.182	unnamed,unnamed,unnamed	LIG3	ENSG00000273687	AC004223.4	chr17	35018659	35018991	35018825	ENSG00000005156	LIG3	chr17	34995127	34980511	35009743
ENSG00000273687	AC004223.4	0.968829546	0.769620342	0.99999317	GO Biological Process	GO:0051129	negative regulation of cellular component organization	315	0.00177	1	0.0726	1.86	14	26	0.0656	0.122	72	0.000864	1	0.155	2.15	9.76	21	617	0.0707	0.034	unnamed,unnamed,unnamed,unnamed,unnamed,unnamed,unnamed,unnamed,unnamed,unnamed,unnamed,unnamed,unnamed,unnamed,unnamed,unnamed,unnamed,unnamed,unnamed,unnamed,unnamed,unnamed,unnamed,unnamed,unnamed,unnamed	LIG3	ENSG00000273687	AC004223.4	chr17	35018659	35018991	35018825	ENSG00000005156	LIG3	chr17	34995127	34980511	35009743
ENSG00000273687	AC004223.4	0.968829546	0.769620342	0.99999317	GO Biological Process	GO:0051053	negative regulation of DNA metabolic process	347	0.00248	1	0.0921	3.47	2.31	8	0.0108	0.0376	58	0.000255	1	0.0567	4.31	2.09	9	132	0.0303	0.0682	unnamed,unnamed,unnamed,unnamed,unnamed,unnamed,unnamed,unnamed	LIG3	ENSG00000273687	AC004223.4	chr17	35018659	35018991	35018825	ENSG00000005156	LIG3	chr17	34995127	34980511	35009743
ENSG00000273687	AC004223.4	0.968829546	0.769620342	0.99999317	GO Biological Process	GO:0006275	regulation of DNA replication	376	0.00343	1	0.118	3.28	2.44	8	0.0114	0.0376	67	0.000517	1	0.0998	4.36	1.83	8	116	0.0269	0.069	unnamed,unnamed,unnamed,unnamed,unnamed,unnamed,unnamed,unnamed	LIG3	ENSG00000273687	AC004223.4	chr17	35018659	35018991	35018825	ENSG00000005156	LIG3	chr17	34995127	34980511	35009743
ENSG00000273687	AC004223.4	0.968829546	0.769620342	0.99999317	GO Biological Process	GO:0051301	cell division	447	0.00569	1	0.165	1.91	9.97	19	0.0468	0.0892	126	0.00479	1	0.491	2.08	7.69	16	486	0.0539	0.0329	unnamed,unnamed,unnamed,unnamed,unnamed,unnamed,unnamed,unnamed,unnamed,unnamed,unnamed,unnamed,unnamed,unnamed,unnamed,unnamed,unnamed,unnamed,unnamed	LIG3	ENSG00000273687	AC004223.4	chr17	35018659	35018991	35018825	ENSG00000005156	LIG3	chr17	34995127	34980511	35009743
ENSG00000273687	AC004223.4	0.968829546	0.769620342	0.99999317	GO Biological Process	GO:0090329	regulation of DNA-dependent DNA replication	465	0.00611	1	0.17	4.39	1.14	5	0.00535	0.0235	68	0.000627	1	0.119	7.18	0.696	5	44	0.0168	0.114	unnamed,unnamed,unnamed,unnamed,unnamed	LIG3	ENSG00000273687	AC004223.4	chr17	35018659	35018991	35018825	ENSG00000005156	LIG3	chr17	34995127	34980511	35009743
ENSG00000223946	AL513008.1	0.999933025	0.732233846	1	GO Biological Process	GO:0045787	positive regulation of cell cycle	67	5.54E-07	0.00716	0.000107	3.23	7.43	24	0.0349	0.113	50	0.000199	1	0.0514	2.83	5.66	16	358	0.0539	0.0447	unnamed,unnamed,unnamed,unnamed,unnamed,unnamed,unnamed,unnamed,unnamed,unnamed,unnamed,unnamed,unnamed,unnamed,unnamed,unnamed,unnamed,unnamed,unnamed,unnamed,unnamed,unnamed,unnamed,unnamed	CCND3	ENSG00000223946	AL513008.1	chr6	42030052	42031382	42030717	ENSG00000112576	CCND3	chr6	41992645	41934933	42050357
ENSG00000223946	AL513008.1	0.999933025	0.732233846	1	GO Biological Process	GO:0045737	positive regulation of cyclin-dependent protein serine/threonine kinase activity	440	0.00553	1	0.162	5.75	0.696	4	0.00327	0.0188	87	0.00175	1	0.26	7.66	0.522	4	33	0.0135	0.121	unnamed,unnamed,unnamed,unnamed	CCND3	ENSG00000223946	AL513008.1	chr6	42030052	42031382	42030717	ENSG00000112576	CCND3	chr6	41992645	41934933	42050357
ENSG00000223946	AL513008.1	0.999933025	0.732233846	1	GO Biological Process	GO:0051301	cell division	447	0.00569	1	0.165	1.91	9.97	19	0.0468	0.0892	126	0.00479	1	0.491	2.08	7.69	16	486	0.0539	0.0329	unnamed,unnamed,unnamed,unnamed,unnamed,unnamed,unnamed,unnamed,unnamed,unnamed,unnamed,unnamed,unnamed,unnamed,unnamed,unnamed,unnamed,unnamed,unnamed	CCND3	ENSG00000223946	AL513008.1	chr6	42030052	42031382	42030717	ENSG00000112576	CCND3	chr6	41992645	41934933	42050357
ENSG00000223946	AL513008.1	0.999933025	0.732233846	1	GO Biological Process	GO:1904031	positive regulation of cyclin-dependent protein kinase activity	489	0.00722	1	0.191	5.32	0.752	4	0.00353	0.0188	97	0.00243	1	0.323	7.02	0.569	4	36	0.0135	0.111	unnamed,unnamed,unnamed,unnamed	CCND3	ENSG00000223946	AL513008.1	chr6	42030052	42031382	42030717	ENSG00000112576	CCND3	chr6	41992645	41934933	42050357
ENSG00000278475	AC009464.1	0.999942268	0.846595334	1	GO Biological Process	GO:0071824	protein-DNA complex subunit organization	51	6.91E-08	0.000893	1.75E-05	4.76	3.78	18	0.0177	0.0845	94	0.00219	1	0.302	2.78	3.95	11	250	0.037	0.044	unnamed,unnamed,unnamed,unnamed,unnamed,unnamed,unnamed,unnamed,unnamed,unnamed,unnamed,unnamed,unnamed,unnamed,unnamed,unnamed,unnamed,unnamed	ARID2	ENSG00000278475	AC009464.1	chr12	45789188	45789657	45789422	ENSG00000189079	ARID2	chr12	45818872	45729705	45908040
ENSG00000278475	AC009464.1	0.999942268	0.846595334	1	GO Biological Process	GO:0032984	macromolecular complex disassembly	86	2.01E-06	0.026	0.000302	5.16	2.52	13	0.0118	0.061	198	0.0112	1	0.733	2.65	3.02	8	191	0.0269	0.0419	unnamed,unnamed,unnamed,unnamed,unnamed,unnamed,unnamed,unnamed,unnamed,unnamed,unnamed,unnamed,unnamed	ARID2	ENSG00000278475	AC009464.1	chr12	45789188	45789657	45789422	ENSG00000189079	ARID2	chr12	45818872	45729705	45908040
ENSG00000278475	AC009464.1	0.999942268	0.846595334	1	GO Biological Process	GO:0006337	nucleosome disassembly	98	5.62E-06	0.0726	0.00074	20.5	0.244	5	0.00114	0.0235	46	0.000158	1	0.0442	14	0.285	4	18	0.0135	0.222	unnamed,unnamed,unnamed,unnamed,unnamed	ARID2	ENSG00000278475	AC009464.1	chr12	45789188	45789657	45789422	ENSG00000189079	ARID2	chr12	45818872	45729705	45908040
ENSG00000278475	AC009464.1	0.999942268	0.846595334	1	GO Biological Process	GO:0032986	protein-DNA complex disassembly	130	2.82E-05	0.364	0.0028	14.6	0.342	5	0.00161	0.0235	56	0.000243	1	0.0561	12.6	0.316	4	20	0.0135	0.2	unnamed,unnamed,unnamed,unnamed,unnamed	ARID2	ENSG00000278475	AC009464.1	chr12	45789188	45789657	45789422	ENSG00000189079	ARID2	chr12	45818872	45729705	45908040
ENSG00000278475	AC009464.1	0.999942268	0.846595334	1	GO Biological Process	GO:0022411	cellular component disassembly	207	0.000245	1	0.0153	2.79	5.73	16	0.0269	0.0751	996	0.101	1	1	1.59	6.28	10	397	0.0337	0.0252	unnamed,unnamed,unnamed,unnamed,unnamed,unnamed,unnamed,unnamed,unnamed,unnamed,unnamed,unnamed,unnamed,unnamed,unnamed,unnamed	ARID2	ENSG00000278475	AC009464.1	chr12	45789188	45789657	45789422	ENSG00000189079	ARID2	chr12	45818872	45729705	45908040
ENSG00000278475	AC009464.1	0.999942268	0.846595334	1	GO Biological Process	GO:0006325	chromatin organization	279	0.00117	1	0.0543	1.95	12.8	25	0.0603	0.117	158	0.00733	1	0.599	1.82	11	20	693	0.0673	0.0289	unnamed,unnamed,unnamed,unnamed,unnamed,unnamed,unnamed,unnamed,unnamed,unnamed,unnamed,unnamed,unnamed,unnamed,unnamed,unnamed,unnamed,unnamed,unnamed,unnamed,unnamed,unnamed,unnamed,unnamed,unnamed	ARID2	ENSG00000278475	AC009464.1	chr12	45789188	45789657	45789422	ENSG00000189079	ARID2	chr12	45818872	45729705	45908040
ENSG00000278475	AC009464.1	0.999942268	0.846595334	1	GO Biological Process	GO:0034728	nucleosome organization	327	0.00205	1	0.0811	3.57	2.24	8	0.0105	0.0376	636	0.0548	1	1	2.22	2.7	6	171	0.0202	0.0351	unnamed,unnamed,unnamed,unnamed,unnamed,unnamed,unnamed,unnamed	ARID2	ENSG00000278475	AC009464.1	chr12	45789188	45789657	45789422	ENSG00000189079	ARID2	chr12	45818872	45729705	45908040
ENSG00000278475	AC009464.1	0.999942268	0.846595334	1	GO Biological Process	GO:0006333	chromatin assembly or disassembly	365	0.00299	1	0.106	3.36	2.38	8	0.0112	0.0376	736	0.064	1	1	2.13	2.82	6	178	0.0202	0.0337	unnamed,unnamed,unnamed,unnamed,unnamed,unnamed,unnamed,unnamed	ARID2	ENSG00000278475	AC009464.1	chr12	45789188	45789657	45789422	ENSG00000189079	ARID2	chr12	45818872	45729705	45908040
ENSG00000254635	WAC-AS1	0.999830408	0.827471941	1	GO Biological Process	GO:0006974	cellular response to DNA damage stimulus	3	3.54E-43	4.57E-39	1.52E-39	6.76	11.5	78	0.0542	0.366	2	4.07E-26	5.26E-22	2.63E-22	5.13	11.7	60	740	0.202	0.0811	unnamed,unnamed,unnamed,unnamed,unnamed,unnamed,unnamed,unnamed,unnamed,unnamed,unnamed,unnamed,unnamed,unnamed,unnamed,unnamed,unnamed,unnamed,unnamed,unnamed,unnamed,unnamed,unnamed,unnamed,unnamed,unnamed,unnamed,unnamed,unnamed,unnamed,unnamed,unnamed,unnamed,unnamed,unnamed,unnamed,unnamed,unnamed,unnamed,unnamed,unnamed,unnamed,unnamed,unnamed,unnamed,unnamed,unnamed,unnamed,unnamed,unnamed…	WAC	ENSG00000254635	WAC-AS1	chr10	28522651	28533066	28527858	ENSG00000095787	WAC	chr10	28577802	28532492	28623112
ENSG00000254635	WAC-AS1	0.999830408	0.827471941	1	GO Biological Process	GO:0000075	cell cycle checkpoint	218	0.000328	1	0.0194	3.56	3.09	11	0.0145	0.0516	78	0.00135	1	0.224	3.16	3.16	10	200	0.0337	0.05	unnamed,unnamed,unnamed,unnamed,unnamed,unnamed,unnamed,unnamed,unnamed,unnamed,unnamed	WAC	ENSG00000254635	WAC-AS1	chr10	28522651	28533066	28527858	ENSG00000095787	WAC	chr10	28577802	28532492	28623112
ENSG00000254635	WAC-AS1	0.999830408	0.827471941	1	GO Biological Process	GO:0031570	DNA integrity checkpoint	226	0.000435	1	0.0249	4.08	2.21	9	0.0104	0.0423	104	0.00293	1	0.364	3.33	2.4	8	152	0.0269	0.0526	unnamed,unnamed,unnamed,unnamed,unnamed,unnamed,unnamed,unnamed,unnamed	WAC	ENSG00000254635	WAC-AS1	chr10	28522651	28533066	28527858	ENSG00000095787	WAC	chr10	28577802	28532492	28623112
ENSG00000254635	WAC-AS1	0.999830408	0.827471941	1	GO Biological Process	GO:0006325	chromatin organization	279	0.00117	1	0.0543	1.95	12.8	25	0.0603	0.117	158	0.00733	1	0.599	1.82	11	20	693	0.0673	0.0289	unnamed,unnamed,unnamed,unnamed,unnamed,unnamed,unnamed,unnamed,unnamed,unnamed,unnamed,unnamed,unnamed,unnamed,unnamed,unnamed,unnamed,unnamed,unnamed,unnamed,unnamed,unnamed,unnamed,unnamed,unnamed	WAC	ENSG00000254635	WAC-AS1	chr10	28522651	28533066	28527858	ENSG00000095787	WAC	chr10	28577802	28532492	28623112
ENSG00000254635	WAC-AS1	0.999830408	0.827471941	1	GO Biological Process	GO:0000077	DNA damage checkpoint	293	0.00136	1	0.06	3.82	2.09	8	0.00984	0.0376	161	0.00777	1	0.623	3.09	2.26	7	143	0.0236	0.049	unnamed,unnamed,unnamed,unnamed,unnamed,unnamed,unnamed,unnamed	WAC	ENSG00000254635	WAC-AS1	chr10	28522651	28533066	28527858	ENSG00000095787	WAC	chr10	28577802	28532492	28623112
ENSG00000254635	WAC-AS1	0.999830408	0.827471941	1	GO Biological Process	GO:0044783	G1 DNA damage checkpoint	479	0.00663	1	0.179	4.3	1.16	5	0.00546	0.0235	364	0.0273	1	0.967	3.51	1.14	4	72	0.0135	0.0556	unnamed,unnamed,unnamed,unnamed,unnamed	WAC	ENSG00000254635	WAC-AS1	chr10	28522651	28533066	28527858	ENSG00000095787	WAC	chr10	28577802	28532492	28623112
ENSG00000234509	AP000253.1	0.999788796	0.803827142	1	GO Biological Process	GO:0098930	axonal transport	40	1.40E-08	0.000181	4.52E-06	15	0.6	9	0.00282	0.0423	109	0.00326	1	0.387	6.48	0.617	4	39	0.0135	0.103	unnamed,unnamed,unnamed,unnamed,unnamed,unnamed,unnamed,unnamed,unnamed	SOD1	ENSG00000234509	AP000253.1	chr21	31653592	31659500	31656546	ENSG00000142168	SOD1	chr21	31664298	31659665	31668931
ENSG00000234509	AP000253.1	0.999788796	0.803827142	1	GO Biological Process	GO:0008090	retrograde axonal transport	46	3.75E-08	0.000485	1.05E-05	33.4	0.18	6	0.000844	0.0282	166	0.00834	1	0.649	14	0.142	2	9	0.00673	0.222	unnamed,unnamed,unnamed,unnamed,unnamed,unnamed	SOD1	ENSG00000234509	AP000253.1	chr21	31653592	31659500	31656546	ENSG00000142168	SOD1	chr21	31664298	31659665	31668931
ENSG00000234509	AP000253.1	0.999788796	0.803827142	1	GO Biological Process	GO:0097332	response to antipsychotic drug	47	5.08E-08	0.000656	1.40E-05	119	0.0337	4	0.000158	0.0188	394	0.0314	1	1	31.6	0.0316	1	2	0.00337	0.5	unnamed,unnamed,unnamed,unnamed	SOD1	ENSG00000234509	AP000253.1	chr21	31653592	31659500	31656546	ENSG00000142168	SOD1	chr21	31664298	31659665	31668931
ENSG00000234509	AP000253.1	0.999788796	0.803827142	1	GO Biological Process	GO:0008088	axo-dendritic transport	50	6.43E-08	0.000831	1.66E-05	12.5	0.719	9	0.00338	0.0423	139	0.00594	1	0.552	5.5	0.728	4	46	0.0135	0.087	unnamed,unnamed,unnamed,unnamed,unnamed,unnamed,unnamed,unnamed,unnamed	SOD1	ENSG00000234509	AP000253.1	chr21	31653592	31659500	31656546	ENSG00000142168	SOD1	chr21	31664298	31659665	31668931
ENSG00000234509	AP000253.1	0.999788796	0.803827142	1	GO Biological Process	GO:0045541	negative regulation of cholesterol biosynthetic process	53	7.79E-08	0.00101	1.90E-05	107	0.0375	4	0.000176	0.0188	795	0.0766	1	1	12.6	0.0791	1	5	0.00337	0.2	unnamed,unnamed,unnamed,unnamed	SOD1	ENSG00000234509	AP000253.1	chr21	31653592	31659500	31656546	ENSG00000142168	SOD1	chr21	31664298	31659665	31668931
ENSG00000234509	AP000253.1	0.999788796	0.803827142	1	GO Biological Process	GO:0007017	microtubule-based process	59	2.14E-07	0.00276	4.68E-05	2.89	10.4	30	0.0488	0.141	192	0.0107	1	0.72	1.86	9.13	17	577	0.0572	0.0295	unnamed,unnamed,unnamed,unnamed,unnamed,unnamed,unnamed,unnamed,unnamed,unnamed,unnamed,unnamed,unnamed,unnamed,unnamed,unnamed,unnamed,unnamed,unnamed,unnamed,unnamed,unnamed,unnamed,unnamed,unnamed,unnamed,unnamed,unnamed,unnamed,unnamed	SOD1	ENSG00000234509	AP000253.1	chr21	31653592	31659500	31656546	ENSG00000142168	SOD1	chr21	31664298	31659665	31668931
ENSG00000234509	AP000253.1	0.999788796	0.803827142	1	GO Biological Process	GO:0060249	anatomical structure homeostasis	60	2.27E-07	0.00293	4.88E-05	3.8	5.52	21	0.0259	0.0986	74	0.000972	1	0.17	2.76	4.71	13	298	0.0438	0.0436	unnamed,unnamed,unnamed,unnamed,unnamed,unnamed,unnamed,unnamed,unnamed,unnamed,unnamed,unnamed,unnamed,unnamed,unnamed,unnamed,unnamed,unnamed,unnamed,unnamed,unnamed	SOD1	ENSG00000234509	AP000253.1	chr21	31653592	31659500	31656546	ENSG00000142168	SOD1	chr21	31664298	31659665	31668931
ENSG00000234509	AP000253.1	0.999788796	0.803827142	1	GO Biological Process	GO:0050665	hydrogen peroxide biosynthetic process	71	7.32E-07	0.00946	0.000133	60.6	0.0661	4	0.00031	0.0188	1117	0.12	1	1	7.9	0.127	1	8	0.00337	0.125	unnamed,unnamed,unnamed,unnamed	SOD1	ENSG00000234509	AP000253.1	chr21	31653592	31659500	31656546	ENSG00000142168	SOD1	chr21	31664298	31659665	31668931
ENSG00000234509	AP000253.1	0.999788796	0.803827142	1	GO Biological Process	GO:0060052	neurofilament cytoskeleton organization	76	1.09E-06	0.0141	0.000186	28.8	0.174	5	0.000816	0.0235	147	0.00656	1	0.576	15.8	0.127	2	8	0.00673	0.25	unnamed,unnamed,unnamed,unnamed,unnamed	SOD1	ENSG00000234509	AP000253.1	chr21	31653592	31659500	31656546	ENSG00000142168	SOD1	chr21	31664298	31659665	31668931
ENSG00000234509	AP000253.1	0.999788796	0.803827142	1	GO Biological Process	GO:0042491	auditory receptor cell differentiation	77	1.16E-06	0.015	0.000195	10.6	0.752	8	0.00353	0.0376	162	0.00778	1	0.62	7.29	0.411	3	26	0.0101	0.115	unnamed,unnamed,unnamed,unnamed,unnamed,unnamed,unnamed,unnamed	SOD1	ENSG00000234509	AP000253.1	chr21	31653592	31659500	31656546	ENSG00000142168	SOD1	chr21	31664298	31659665	31668931
ENSG00000234509	AP000253.1	0.999788796	0.803827142	1	GO Biological Process	GO:0090181	regulation of cholesterol metabolic process	78	1.17E-06	0.0152	0.000195	10.6	0.753	8	0.00353	0.0376	183	0.00978	1	0.69	4.77	0.838	4	53	0.0135	0.0755	unnamed,unnamed,unnamed,unnamed,unnamed,unnamed,unnamed,unnamed	SOD1	ENSG00000234509	AP000253.1	chr21	31653592	31659500	31656546	ENSG00000142168	SOD1	chr21	31664298	31659665	31668931
ENSG00000234509	AP000253.1	0.999788796	0.803827142	1	GO Biological Process	GO:0010970	transport along microtubule	83	1.59E-06	0.0205	0.000247	5.79	2.07	12	0.00974	0.0563	275	0.0162	1	0.762	2.96	2.02	6	128	0.0202	0.0469	unnamed,unnamed,unnamed,unnamed,unnamed,unnamed,unnamed,unnamed,unnamed,unnamed,unnamed,unnamed	SOD1	ENSG00000234509	AP000253.1	chr21	31653592	31659500	31656546	ENSG00000142168	SOD1	chr21	31664298	31659665	31668931
ENSG00000234509	AP000253.1	0.999788796	0.803827142	1	GO Biological Process	GO:0007018	microtubule-based movement	85	1.64E-06	0.0211	0.000249	3.82	4.72	18	0.0221	0.0845	534	0.0442	1	1	2.04	3.92	8	248	0.0269	0.0323	unnamed,unnamed,unnamed,unnamed,unnamed,unnamed,unnamed,unnamed,unnamed,unnamed,unnamed,unnamed,unnamed,unnamed,unnamed,unnamed,unnamed,unnamed	SOD1	ENSG00000234509	AP000253.1	chr21	31653592	31659500	31656546	ENSG00000142168	SOD1	chr21	31664298	31659665	31668931
ENSG00000234509	AP000253.1	0.999788796	0.803827142	1	GO Biological Process	GO:0045540	regulation of cholesterol biosynthetic process	93	4.60E-06	0.0595	0.000639	10.9	0.64	7	0.003	0.0329	375	0.0286	1	0.984	4.52	0.664	3	42	0.0101	0.0714	unnamed,unnamed,unnamed,unnamed,unnamed,unnamed,unnamed	SOD1	ENSG00000234509	AP000253.1	chr21	31653592	31659500	31656546	ENSG00000142168	SOD1	chr21	31664298	31659665	31668931
ENSG00000234509	AP000253.1	0.999788796	0.803827142	1	GO Biological Process	GO:0032287	peripheral nervous system myelin maintenance	94	4.74E-06	0.0612	0.000651	37.7	0.106	4	0.000499	0.0188	1022	0.106	1	1	9.03	0.111	1	7	0.00337	0.143	unnamed,unnamed,unnamed,unnamed	SOD1	ENSG00000234509	AP000253.1	chr21	31653592	31659500	31656546	ENSG00000142168	SOD1	chr21	31664298	31659665	31668931
ENSG00000234509	AP000253.1	0.999788796	0.803827142	1	GO Biological Process	GO:0060117	auditory receptor cell development	95	4.87E-06	0.0628	0.000662	14.4	0.418	6	0.00196	0.0282	344	0.0259	1	0.971	7.9	0.253	2	16	0.00673	0.125	unnamed,unnamed,unnamed,unnamed,unnamed,unnamed	SOD1	ENSG00000234509	AP000253.1	chr21	31653592	31659500	31656546	ENSG00000142168	SOD1	chr21	31664298	31659665	31668931
ENSG00000234509	AP000253.1	0.999788796	0.803827142	1	GO Biological Process	GO:1902177	positive regulation of oxidative stress-induced intrinsic apoptotic signaling pathway	99	5.85E-06	0.0755	0.000763	35.7	0.112	4	0.000526	0.0188	908	0.0912	1	1	10.5	0.0949	1	6	0.00337	0.167	unnamed,unnamed,unnamed,unnamed	SOD1	ENSG00000234509	AP000253.1	chr21	31653592	31659500	31656546	ENSG00000142168	SOD1	chr21	31664298	31659665	31668931
ENSG00000234509	AP000253.1	0.999788796	0.803827142	1	GO Biological Process	GO:1902931	negative regulation of alcohol biosynthetic process	100	6.17E-06	0.0798	0.000798	35.2	0.114	4	0.000533	0.0188	1209	0.134	1	1	7.02	0.142	1	9	0.00337	0.111	unnamed,unnamed,unnamed,unnamed	SOD1	ENSG00000234509	AP000253.1	chr21	31653592	31659500	31656546	ENSG00000142168	SOD1	chr21	31664298	31659665	31668931
ENSG00000234509	AP000253.1	0.999788796	0.803827142	1	GO Biological Process	GO:0060119	inner ear receptor cell development	102	6.94E-06	0.0897	0.000879	8.33	0.961	8	0.00451	0.0376	310	0.0205	1	0.853	5.13	0.585	3	37	0.0101	0.0811	unnamed,unnamed,unnamed,unnamed,unnamed,unnamed,unnamed,unnamed	SOD1	ENSG00000234509	AP000253.1	chr21	31653592	31659500	31656546	ENSG00000142168	SOD1	chr21	31664298	31659665	31668931
ENSG00000234509	AP000253.1	0.999788796	0.803827142	1	GO Biological Process	GO:0060088	auditory receptor cell stereocilium organization	107	7.94E-06	0.103	0.000959	33	0.121	4	0.000569	0.0188	1209	0.134	1	1	7.02	0.142	1	9	0.00337	0.111	unnamed,unnamed,unnamed,unnamed	SOD1	ENSG00000234509	AP000253.1	chr21	31653592	31659500	31656546	ENSG00000142168	SOD1	chr21	31664298	31659665	31668931
ENSG00000234509	AP000253.1	0.999788796	0.803827142	1	GO Biological Process	GO:0030705	cytoskeleton-dependent intracellular transport	108	8.14E-06	0.105	0.000974	4.92	2.44	12	0.0115	0.0563	393	0.0313	1	1	2.55	2.36	6	149	0.0202	0.0403	unnamed,unnamed,unnamed,unnamed,unnamed,unnamed,unnamed,unnamed,unnamed,unnamed,unnamed,unnamed	SOD1	ENSG00000234509	AP000253.1	chr21	31653592	31659500	31656546	ENSG00000142168	SOD1	chr21	31664298	31659665	31668931
ENSG00000234509	AP000253.1	0.999788796	0.803827142	1	GO Biological Process	GO:0034465	response to carbon monoxide	109	8.40E-06	0.109	0.000996	32.5	0.123	4	0.000577	0.0188	661	0.0618	1	1	15.8	0.0633	1	4	0.00337	0.25	unnamed,unnamed,unnamed,unnamed	SOD1	ENSG00000234509	AP000253.1	chr21	31653592	31659500	31656546	ENSG00000142168	SOD1	chr21	31664298	31659665	31668931
ENSG00000234509	AP000253.1	0.999788796	0.803827142	1	GO Biological Process	GO:1902582	single-organism intracellular transport	110	8.86E-06	0.114	0.00104	2.55	10.6	27	0.0497	0.127	123	0.00462	1	0.485	1.94	9.78	19	618	0.064	0.0307	unnamed,unnamed,unnamed,unnamed,unnamed,unnamed,unnamed,unnamed,unnamed,unnamed,unnamed,unnamed,unnamed,unnamed,unnamed,unnamed,unnamed,unnamed,unnamed,unnamed,unnamed,unnamed,unnamed,unnamed,unnamed,unnamed,unnamed	SOD1	ENSG00000234509	AP000253.1	chr21	31653592	31659500	31656546	ENSG00000142168	SOD1	chr21	31664298	31659665	31668931
ENSG00000234509	AP000253.1	0.999788796	0.803827142	1	GO Biological Process	GO:0060122	inner ear receptor stereocilium organization	113	1.04E-05	0.134	0.00119	12.6	0.478	6	0.00224	0.0282	629	0.0548	1	1	5.27	0.38	2	24	0.00673	0.0833	unnamed,unnamed,unnamed,unnamed,unnamed,unnamed	SOD1	ENSG00000234509	AP000253.1	chr21	31653592	31659500	31656546	ENSG00000142168	SOD1	chr21	31664298	31659665	31668931
ENSG00000234509	AP000253.1	0.999788796	0.803827142	1	GO Biological Process	GO:0032930	positive regulation of superoxide anion generation	117	1.40E-05	0.18	0.00154	28.6	0.14	4	0.000658	0.0188	1607	0.2	1	1	4.52	0.221	1	14	0.00337	0.0714	unnamed,unnamed,unnamed,unnamed	SOD1	ENSG00000234509	AP000253.1	chr21	31653592	31659500	31656546	ENSG00000142168	SOD1	chr21	31664298	31659665	31668931
ENSG00000234509	AP000253.1	0.999788796	0.803827142	1	GO Biological Process	GO:0060087	relaxation of vascular smooth muscle	123	1.97E-05	0.254	0.00207	26.1	0.153	4	0.000718	0.0188	908	0.0912	1	1	10.5	0.0949	1	6	0.00337	0.167	unnamed,unnamed,unnamed,unnamed	SOD1	ENSG00000234509	AP000253.1	chr21	31653592	31659500	31656546	ENSG00000142168	SOD1	chr21	31664298	31659665	31668931
ENSG00000234509	AP000253.1	0.999788796	0.803827142	1	GO Biological Process	GO:0046688	response to copper ion	126	2.24E-05	0.29	0.0023	15.3	0.326	5	0.00153	0.0235	769	0.072	1	1	4.52	0.443	2	28	0.00673	0.0714	unnamed,unnamed,unnamed,unnamed,unnamed	SOD1	ENSG00000234509	AP000253.1	chr21	31653592	31659500	31656546	ENSG00000142168	SOD1	chr21	31664298	31659665	31668931
ENSG00000234509	AP000253.1	0.999788796	0.803827142	1	GO Biological Process	GO:0035315	hair cell differentiation	128	2.48E-05	0.321	0.0025	6.96	1.15	8	0.0054	0.0376	277	0.0163	1	0.761	5.58	0.538	3	34	0.0101	0.0882	unnamed,unnamed,unnamed,unnamed,unnamed,unnamed,unnamed,unnamed	SOD1	ENSG00000234509	AP000253.1	chr21	31653592	31659500	31656546	ENSG00000142168	SOD1	chr21	31664298	31659665	31668931
ENSG00000234509	AP000253.1	0.999788796	0.803827142	1	GO Biological Process	GO:0035865	cellular response to potassium ion	133	3.30E-05	0.427	0.00321	22.9	0.175	4	0.000821	0.0188	1117	0.12	1	1	7.9	0.127	1	8	0.00337	0.125	unnamed,unnamed,unnamed,unnamed	SOD1	ENSG00000234509	AP000253.1	chr21	31653592	31659500	31656546	ENSG00000142168	SOD1	chr21	31664298	31659665	31668931
ENSG00000234509	AP000253.1	0.999788796	0.803827142	1	GO Biological Process	GO:0019430	removal of superoxide radicals	134	3.32E-05	0.428	0.0032	22.9	0.175	4	0.000822	0.0188	1456	0.174	1	1	5.27	0.19	1	12	0.00337	0.0833	unnamed,unnamed,unnamed,unnamed	SOD1	ENSG00000234509	AP000253.1	chr21	31653592	31659500	31656546	ENSG00000142168	SOD1	chr21	31664298	31659665	31668931
ENSG00000234509	AP000253.1	0.999788796	0.803827142	1	GO Biological Process	GO:0060563	neuroepithelial cell differentiation	136	3.45E-05	0.445	0.00327	5.74	1.57	9	0.00736	0.0423	124	0.00466	1	0.485	5.88	0.68	4	43	0.0135	0.093	unnamed,unnamed,unnamed,unnamed,unnamed,unnamed,unnamed,unnamed,unnamed	SOD1	ENSG00000234509	AP000253.1	chr21	31653592	31659500	31656546	ENSG00000142168	SOD1	chr21	31664298	31659665	31668931
ENSG00000234509	AP000253.1	0.999788796	0.803827142	1	GO Biological Process	GO:0071451	cellular response to superoxide	137	3.84E-05	0.495	0.00362	22	0.182	4	0.000853	0.0188	1607	0.2	1	1	4.52	0.221	1	14	0.00337	0.0714	unnamed,unnamed,unnamed,unnamed	SOD1	ENSG00000234509	AP000253.1	chr21	31653592	31659500	31656546	ENSG00000142168	SOD1	chr21	31664298	31659665	31668931
ENSG00000234509	AP000253.1	0.999788796	0.803827142	1	GO Biological Process	GO:0008089	anterograde axonal transport	140	4.59E-05	0.592	0.00423	13.2	0.379	5	0.00178	0.0235	868	0.0859	1	1	4.08	0.49	2	31	0.00673	0.0645	unnamed,unnamed,unnamed,unnamed,unnamed	SOD1	ENSG00000234509	AP000253.1	chr21	31653592	31659500	31656546	ENSG00000142168	SOD1	chr21	31664298	31659665	31668931
ENSG00000234509	AP000253.1	0.999788796	0.803827142	1	GO Biological Process	GO:0006749	glutathione metabolic process	142	4.95E-05	0.639	0.0045	9.47	0.634	6	0.00297	0.0282	624	0.0538	1	1	3.51	0.854	3	54	0.0101	0.0556	unnamed,unnamed,unnamed,unnamed,unnamed,unnamed	SOD1	ENSG00000234509	AP000253.1	chr21	31653592	31659500	31656546	ENSG00000142168	SOD1	chr21	31664298	31659665	31668931
ENSG00000234509	AP000253.1	0.999788796	0.803827142	1	GO Biological Process	GO:0000303	response to superoxide	148	6.96E-05	0.899	0.00607	18.8	0.212	4	0.000996	0.0188	1808	0.238	1	1	3.72	0.269	1	17	0.00337	0.0588	unnamed,unnamed,unnamed,unnamed	SOD1	ENSG00000234509	AP000253.1	chr21	31653592	31659500	31656546	ENSG00000142168	SOD1	chr21	31664298	31659665	31668931
ENSG00000234509	AP000253.1	0.999788796	0.803827142	1	GO Biological Process	GO:0043217	myelin maintenance	154	8.81E-05	1	0.00739	17.7	0.226	4	0.00106	0.0188	1456	0.174	1	1	5.27	0.19	1	12	0.00337	0.0833	unnamed,unnamed,unnamed,unnamed	SOD1	ENSG00000234509	AP000253.1	chr21	31653592	31659500	31656546	ENSG00000142168	SOD1	chr21	31664298	31659665	31668931
ENSG00000234509	AP000253.1	0.999788796	0.803827142	1	GO Biological Process	GO:0032928	regulation of superoxide anion generation	159	9.91E-05	1	0.00805	17.2	0.233	4	0.00109	0.0188	1862	0.25	1	1	3.51	0.285	1	18	0.00337	0.0556	unnamed,unnamed,unnamed,unnamed	SOD1	ENSG00000234509	AP000253.1	chr21	31653592	31659500	31656546	ENSG00000142168	SOD1	chr21	31664298	31659665	31668931
ENSG00000234509	AP000253.1	0.999788796	0.803827142	1	GO Biological Process	GO:0071318	cellular response to ATP	161	0.0001	1	0.00803	17.1	0.233	4	0.0011	0.0188	1542	0.187	1	1	4.86	0.206	1	13	0.00337	0.0769	unnamed,unnamed,unnamed,unnamed	SOD1	ENSG00000234509	AP000253.1	chr21	31653592	31659500	31656546	ENSG00000142168	SOD1	chr21	31664298	31659665	31668931
ENSG00000234509	AP000253.1	0.999788796	0.803827142	1	GO Biological Process	GO:0007565	female pregnancy	166	0.000109	1	0.00846	3.51	3.7	13	0.0174	0.061	165	0.00829	1	0.649	2.79	2.86	8	181	0.0269	0.0442	unnamed,unnamed,unnamed,unnamed,unnamed,unnamed,unnamed,unnamed,unnamed,unnamed,unnamed,unnamed,unnamed	SOD1	ENSG00000234509	AP000253.1	chr21	31653592	31659500	31656546	ENSG00000142168	SOD1	chr21	31664298	31659665	31668931
ENSG00000234509	AP000253.1	0.999788796	0.803827142	1	GO Biological Process	GO:0000305	response to oxygen radical	170	0.000114	1	0.00867	16.6	0.242	4	0.00113	0.0188	1967	0.273	1	1	3.16	0.316	1	20	0.00337	0.05	unnamed,unnamed,unnamed,unnamed	SOD1	ENSG00000234509	AP000253.1	chr21	31653592	31659500	31656546	ENSG00000142168	SOD1	chr21	31664298	31659665	31668931
ENSG00000234509	AP000253.1	0.999788796	0.803827142	1	GO Biological Process	GO:1902930	regulation of alcohol biosynthetic process	173	0.000131	1	0.00976	6.43	1.09	7	0.00511	0.0329	848	0.0808	1	1	2.96	1.01	3	64	0.0101	0.0469	unnamed,unnamed,unnamed,unnamed,unnamed,unnamed,unnamed	SOD1	ENSG00000234509	AP000253.1	chr21	31653592	31659500	31656546	ENSG00000142168	SOD1	chr21	31664298	31659665	31668931
ENSG00000234509	AP000253.1	0.999788796	0.803827142	1	GO Biological Process	GO:0060113	inner ear receptor cell differentiation	179	0.000152	1	0.011	5.35	1.5	8	0.00702	0.0376	515	0.0402	1	1	3.95	0.759	3	48	0.0101	0.0625	unnamed,unnamed,unnamed,unnamed,unnamed,unnamed,unnamed,unnamed	SOD1	ENSG00000234509	AP000253.1	chr21	31653592	31659500	31656546	ENSG00000142168	SOD1	chr21	31664298	31659665	31668931
ENSG00000234509	AP000253.1	0.999788796	0.803827142	1	GO Biological Process	GO:1902580	single-organism cellular localization	181	0.000156	1	0.0111	1.96	16.8	33	0.0789	0.155	154	0.00687	1	0.576	1.72	13.9	24	880	0.0808	0.0273	unnamed,unnamed,unnamed,unnamed,unnamed,unnamed,unnamed,unnamed,unnamed,unnamed,unnamed,unnamed,unnamed,unnamed,unnamed,unnamed,unnamed,unnamed,unnamed,unnamed,unnamed,unnamed,unnamed,unnamed,unnamed,unnamed,unnamed,unnamed,unnamed,unnamed,unnamed,unnamed,unnamed	SOD1	ENSG00000234509	AP000253.1	chr21	31653592	31659500	31656546	ENSG00000142168	SOD1	chr21	31664298	31659665	31668931
ENSG00000234509	AP000253.1	0.999788796	0.803827142	1	GO Biological Process	GO:0042554	superoxide anion generation	187	0.000168	1	0.0116	15	0.267	4	0.00125	0.0188	1542	0.187	1	1	4.86	0.206	1	13	0.00337	0.0769	unnamed,unnamed,unnamed,unnamed	SOD1	ENSG00000234509	AP000253.1	chr21	31653592	31659500	31656546	ENSG00000142168	SOD1	chr21	31664298	31659665	31668931
ENSG00000234509	AP000253.1	0.999788796	0.803827142	1	GO Biological Process	GO:0035864	response to potassium ion	191	0.000191	1	0.0129	14.5	0.276	4	0.0013	0.0188	1607	0.2	1	1	4.52	0.221	1	14	0.00337	0.0714	unnamed,unnamed,unnamed,unnamed	SOD1	ENSG00000234509	AP000253.1	chr21	31653592	31659500	31656546	ENSG00000142168	SOD1	chr21	31664298	31659665	31668931
ENSG00000234509	AP000253.1	0.999788796	0.803827142	1	GO Biological Process	GO:0044557	relaxation of smooth muscle	193	0.000195	1	0.0131	14.4	0.278	4	0.00131	0.0188	1022	0.106	1	1	9.03	0.111	1	7	0.00337	0.143	unnamed,unnamed,unnamed,unnamed	SOD1	ENSG00000234509	AP000253.1	chr21	31653592	31659500	31656546	ENSG00000142168	SOD1	chr21	31664298	31659665	31668931
ENSG00000234509	AP000253.1	0.999788796	0.803827142	1	GO Biological Process	GO:0007566	embryo implantation	206	0.000244	1	0.0153	7.04	0.852	6	0.004	0.0282	375	0.0286	1	0.984	4.52	0.664	3	42	0.0101	0.0714	unnamed,unnamed,unnamed,unnamed,unnamed,unnamed	SOD1	ENSG00000234509	AP000253.1	chr21	31653592	31659500	31656546	ENSG00000142168	SOD1	chr21	31664298	31659665	31668931
ENSG00000234509	AP000253.1	0.999788796	0.803827142	1	GO Biological Process	GO:0071276	cellular response to cadmium ion	209	0.000262	1	0.0162	13.3	0.301	4	0.00141	0.0188	2504	0.39	1	1	2.04	0.49	1	31	0.00337	0.0323	unnamed,unnamed,unnamed,unnamed	SOD1	ENSG00000234509	AP000253.1	chr21	31653592	31659500	31656546	ENSG00000142168	SOD1	chr21	31664298	31659665	31668931
ENSG00000234509	AP000253.1	0.999788796	0.803827142	1	GO Biological Process	GO:0002093	auditory receptor cell morphogenesis	210	0.000266	1	0.0163	13.3	0.302	4	0.00142	0.0188	1374	0.161	1	1	5.75	0.174	1	11	0.00337	0.0909	unnamed,unnamed,unnamed,unnamed	SOD1	ENSG00000234509	AP000253.1	chr21	31653592	31659500	31656546	ENSG00000142168	SOD1	chr21	31664298	31659665	31668931
ENSG00000234509	AP000253.1	0.999788796	0.803827142	1	GO Biological Process	GO:0014044	Schwann cell development	212	0.00029	1	0.0176	8.85	0.565	5	0.00265	0.0235	727	0.0632	1	1	4.86	0.411	2	26	0.00673	0.0769	unnamed,unnamed,unnamed,unnamed,unnamed	SOD1	ENSG00000234509	AP000253.1	chr21	31653592	31659500	31656546	ENSG00000142168	SOD1	chr21	31664298	31659665	31668931
ENSG00000234509	AP000253.1	0.999788796	0.803827142	1	GO Biological Process	GO:0042490	mechanoreceptor differentiation	219	0.000335	1	0.0198	4.75	1.68	8	0.0079	0.0376	618	0.0514	1	1	3.58	0.838	3	53	0.0101	0.0566	unnamed,unnamed,unnamed,unnamed,unnamed,unnamed,unnamed,unnamed	SOD1	ENSG00000234509	AP000253.1	chr21	31653592	31659500	31656546	ENSG00000142168	SOD1	chr21	31664298	31659665	31668931
ENSG00000234509	AP000253.1	0.999788796	0.803827142	1	GO Biological Process	GO:0019218	regulation of steroid metabolic process	224	0.000385	1	0.0222	4.15	2.17	9	0.0102	0.0423	374	0.0286	1	0.986	2.93	1.71	5	108	0.0168	0.0463	unnamed,unnamed,unnamed,unnamed,unnamed,unnamed,unnamed,unnamed,unnamed	SOD1	ENSG00000234509	AP000253.1	chr21	31653592	31659500	31656546	ENSG00000142168	SOD1	chr21	31664298	31659665	31668931
ENSG00000234509	AP000253.1	0.999788796	0.803827142	1	GO Biological Process	GO:1903209	positive regulation of oxidative stress-induced cell death	228	0.000439	1	0.0248	11.6	0.345	4	0.00162	0.0188	1607	0.2	1	1	4.52	0.221	1	14	0.00337	0.0714	unnamed,unnamed,unnamed,unnamed	SOD1	ENSG00000234509	AP000253.1	chr21	31653592	31659500	31656546	ENSG00000142168	SOD1	chr21	31664298	31659665	31668931
ENSG00000234509	AP000253.1	0.999788796	0.803827142	1	GO Biological Process	GO:2001242	regulation of intrinsic apoptotic signaling pathway	229	0.000439	1	0.0247	4.07	2.21	9	0.0104	0.0423	993	0.1	1	1	2.04	2.45	5	155	0.0168	0.0323	unnamed,unnamed,unnamed,unnamed,unnamed,unnamed,unnamed,unnamed,unnamed	SOD1	ENSG00000234509	AP000253.1	chr21	31653592	31659500	31656546	ENSG00000142168	SOD1	chr21	31664298	31659665	31668931
ENSG00000234509	AP000253.1	0.999788796	0.803827142	1	GO Biological Process	GO:0050810	regulation of steroid biosynthetic process	231	0.000456	1	0.0255	4.53	1.77	8	0.00829	0.0376	516	0.0411	1	1	3.08	1.3	4	82	0.0135	0.0488	unnamed,unnamed,unnamed,unnamed,unnamed,unnamed,unnamed,unnamed	SOD1	ENSG00000234509	AP000253.1	chr21	31653592	31659500	31656546	ENSG00000142168	SOD1	chr21	31664298	31659665	31668931
ENSG00000234509	AP000253.1	0.999788796	0.803827142	1	GO Biological Process	GO:0044706	multi-multicellular organism process	236	0.000493	1	0.027	2.99	4.34	13	0.0204	0.061	300	0.0194	1	0.834	2.4	3.34	8	211	0.0269	0.0379	unnamed,unnamed,unnamed,unnamed,unnamed,unnamed,unnamed,unnamed,unnamed,unnamed,unnamed,unnamed,unnamed	SOD1	ENSG00000234509	AP000253.1	chr21	31653592	31659500	31656546	ENSG00000142168	SOD1	chr21	31664298	31659665	31668931
ENSG00000234509	AP000253.1	0.999788796	0.803827142	1	GO Biological Process	GO:1900409	positive regulation of cellular response to oxidative stress	239	0.000526	1	0.0284	11	0.362	4	0.0017	0.0188	1736	0.225	1	1	3.95	0.253	1	16	0.00337	0.0625	unnamed,unnamed,unnamed,unnamed	SOD1	ENSG00000234509	AP000253.1	chr21	31653592	31659500	31656546	ENSG00000142168	SOD1	chr21	31664298	31659665	31668931
ENSG00000234509	AP000253.1	0.999788796	0.803827142	1	GO Biological Process	GO:0007569	cell aging	240	0.000527	1	0.0283	5.09	1.38	7	0.00646	0.0329	882	0.0868	1	1	2.87	1.04	3	66	0.0101	0.0455	unnamed,unnamed,unnamed,unnamed,unnamed,unnamed,unnamed	SOD1	ENSG00000234509	AP000253.1	chr21	31653592	31659500	31656546	ENSG00000142168	SOD1	chr21	31664298	31659665	31668931
ENSG00000234509	AP000253.1	0.999788796	0.803827142	1	GO Biological Process	GO:1903409	reactive oxygen species biosynthetic process	246	0.000562	1	0.0295	10.8	0.369	4	0.00173	0.0188	2212	0.318	1	1	2.63	0.38	1	24	0.00337	0.0417	unnamed,unnamed,unnamed,unnamed	SOD1	ENSG00000234509	AP000253.1	chr21	31653592	31659500	31656546	ENSG00000142168	SOD1	chr21	31664298	31659665	31668931
ENSG00000234509	AP000253.1	0.999788796	0.803827142	1	GO Biological Process	GO:1902175	regulation of oxidative stress-induced intrinsic apoptotic signaling pathway	253	0.000658	1	0.0336	10.4	0.385	4	0.00181	0.0188	2466	0.38	1	1	2.11	0.475	1	30	0.00337	0.0333	unnamed,unnamed,unnamed,unnamed	SOD1	ENSG00000234509	AP000253.1	chr21	31653592	31659500	31656546	ENSG00000142168	SOD1	chr21	31664298	31659665	31668931
ENSG00000234509	AP000253.1	0.999788796	0.803827142	1	GO Biological Process	GO:0042743	hydrogen peroxide metabolic process	254	0.000659	1	0.0335	10.4	0.385	4	0.00181	0.0188	2466	0.38	1	1	2.11	0.475	1	30	0.00337	0.0333	unnamed,unnamed,unnamed,unnamed	SOD1	ENSG00000234509	AP000253.1	chr21	31653592	31659500	31656546	ENSG00000142168	SOD1	chr21	31664298	31659665	31668931
ENSG00000234509	AP000253.1	0.999788796	0.803827142	1	GO Biological Process	GO:1902884	positive regulation of response to oxidative stress	255	0.000664	1	0.0337	10.4	0.386	4	0.00181	0.0188	1862	0.25	1	1	3.51	0.285	1	18	0.00337	0.0556	unnamed,unnamed,unnamed,unnamed	SOD1	ENSG00000234509	AP000253.1	chr21	31653592	31659500	31656546	ENSG00000142168	SOD1	chr21	31664298	31659665	31668931
ENSG00000234509	AP000253.1	0.999788796	0.803827142	1	GO Biological Process	GO:0044802	single-organism membrane organization	257	0.000679	1	0.0341	1.9	15.3	29	0.0716	0.136	193	0.0107	1	0.718	1.7	12.9	22	816	0.0741	0.027	unnamed,unnamed,unnamed,unnamed,unnamed,unnamed,unnamed,unnamed,unnamed,unnamed,unnamed,unnamed,unnamed,unnamed,unnamed,unnamed,unnamed,unnamed,unnamed,unnamed,unnamed,unnamed,unnamed,unnamed,unnamed,unnamed,unnamed,unnamed,unnamed	SOD1	ENSG00000234509	AP000253.1	chr21	31653592	31659500	31656546	ENSG00000142168	SOD1	chr21	31664298	31659665	31668931
ENSG00000234509	AP000253.1	0.999788796	0.803827142	1	GO Biological Process	GO:0045104	intermediate filament cytoskeleton organization	264	0.000855	1	0.0418	6.95	0.719	5	0.00338	0.0235	1267	0.137	1	1	3.08	0.649	2	41	0.00673	0.0488	unnamed,unnamed,unnamed,unnamed,unnamed	SOD1	ENSG00000234509	AP000253.1	chr21	31653592	31659500	31656546	ENSG00000142168	SOD1	chr21	31664298	31659665	31668931
ENSG00000234509	AP000253.1	0.999788796	0.803827142	1	GO Biological Process	GO:0045103	intermediate filament-based process	267	0.000886	1	0.0429	6.9	0.725	5	0.0034	0.0235	1281	0.142	1	1	3.01	0.664	2	42	0.00673	0.0476	unnamed,unnamed,unnamed,unnamed,unnamed	SOD1	ENSG00000234509	AP000253.1	chr21	31653592	31659500	31656546	ENSG00000142168	SOD1	chr21	31664298	31659665	31668931
ENSG00000234509	AP000253.1	0.999788796	0.803827142	1	GO Biological Process	GO:0014037	Schwann cell differentiation	272	0.000936	1	0.0444	6.81	0.734	5	0.00345	0.0235	897	0.0907	1	1	3.95	0.506	2	32	0.00673	0.0625	unnamed,unnamed,unnamed,unnamed,unnamed	SOD1	ENSG00000234509	AP000253.1	chr21	31653592	31659500	31656546	ENSG00000142168	SOD1	chr21	31664298	31659665	31668931
ENSG00000234509	AP000253.1	0.999788796	0.803827142	1	GO Biological Process	GO:0090322	regulation of superoxide metabolic process	273	0.000941	1	0.0445	9.43	0.424	4	0.00199	0.0188	2427	0.37	1	1	2.18	0.459	1	29	0.00337	0.0345	unnamed,unnamed,unnamed,unnamed	SOD1	ENSG00000234509	AP000253.1	chr21	31653592	31659500	31656546	ENSG00000142168	SOD1	chr21	31664298	31659665	31668931
ENSG00000234509	AP000253.1	0.999788796	0.803827142	1	GO Biological Process	GO:0046890	regulation of lipid biosynthetic process	286	0.00128	1	0.0577	3.22	3.1	10	0.0146	0.0469	605	0.0476	1	1	2.3	2.61	6	165	0.0202	0.0364	unnamed,unnamed,unnamed,unnamed,unnamed,unnamed,unnamed,unnamed,unnamed,unnamed	SOD1	ENSG00000234509	AP000253.1	chr21	31653592	31659500	31656546	ENSG00000142168	SOD1	chr21	31664298	31659665	31668931
ENSG00000234509	AP000253.1	0.999788796	0.803827142	1	GO Biological Process	GO:0033198	response to ATP	287	0.0013	1	0.0584	8.64	0.463	4	0.00217	0.0188	2466	0.38	1	1	2.11	0.475	1	30	0.00337	0.0333	unnamed,unnamed,unnamed,unnamed	SOD1	ENSG00000234509	AP000253.1	chr21	31653592	31659500	31656546	ENSG00000142168	SOD1	chr21	31664298	31659665	31668931
ENSG00000234509	AP000253.1	0.999788796	0.803827142	1	GO Biological Process	GO:0002065	columnar/cuboidal epithelial cell differentiation	295	0.00141	1	0.0618	3.18	3.15	10	0.0148	0.0469	273	0.0161	1	0.761	3.4	1.47	5	93	0.0168	0.0538	unnamed,unnamed,unnamed,unnamed,unnamed,unnamed,unnamed,unnamed,unnamed,unnamed	SOD1	ENSG00000234509	AP000253.1	chr21	31653592	31659500	31656546	ENSG00000142168	SOD1	chr21	31664298	31659665	31668931
ENSG00000234509	AP000253.1	0.999788796	0.803827142	1	GO Biological Process	GO:0007009	plasma membrane organization	307	0.00155	1	0.0653	2.64	4.93	13	0.0232	0.061	320	0.0214	1	0.864	2.35	3.4	8	215	0.0269	0.0372	unnamed,unnamed,unnamed,unnamed,unnamed,unnamed,unnamed,unnamed,unnamed,unnamed,unnamed,unnamed,unnamed	SOD1	ENSG00000234509	AP000253.1	chr21	31653592	31659500	31656546	ENSG00000142168	SOD1	chr21	31664298	31659665	31668931
ENSG00000234509	AP000253.1	0.999788796	0.803827142	1	GO Biological Process	GO:0045986	negative regulation of smooth muscle contraction	310	0.00166	1	0.0692	8.07	0.496	4	0.00233	0.0188	1607	0.2	1	1	4.52	0.221	1	14	0.00337	0.0714	unnamed,unnamed,unnamed,unnamed	SOD1	ENSG00000234509	AP000253.1	chr21	31653592	31659500	31656546	ENSG00000142168	SOD1	chr21	31664298	31659665	31668931
ENSG00000234509	AP000253.1	0.999788796	0.803827142	1	GO Biological Process	GO:0001890	placenta development	313	0.00174	1	0.0717	3.09	3.24	10	0.0152	0.0469	379	0.0288	1	0.98	2.6	2.31	6	146	0.0202	0.0411	unnamed,unnamed,unnamed,unnamed,unnamed,unnamed,unnamed,unnamed,unnamed,unnamed	SOD1	ENSG00000234509	AP000253.1	chr21	31653592	31659500	31656546	ENSG00000142168	SOD1	chr21	31664298	31659665	31668931
ENSG00000234509	AP000253.1	0.999788796	0.803827142	1	GO Biological Process	GO:0035722	interleukin-12-mediated signaling pathway	318	0.00182	1	0.074	5.85	0.855	5	0.00401	0.0235	1779	0.228	1	1	2.22	0.902	2	57	0.00673	0.0351	unnamed,unnamed,unnamed,unnamed,unnamed	SOD1	ENSG00000234509	AP000253.1	chr21	31653592	31659500	31656546	ENSG00000142168	SOD1	chr21	31664298	31659665	31668931
ENSG00000234509	AP000253.1	0.999788796	0.803827142	1	GO Biological Process	GO:0010256	endomembrane system organization	328	0.00206	1	0.081	2.05	9.76	20	0.0458	0.0939	391	0.0311	1	1	1.75	8	14	506	0.0471	0.0277	unnamed,unnamed,unnamed,unnamed,unnamed,unnamed,unnamed,unnamed,unnamed,unnamed,unnamed,unnamed,unnamed,unnamed,unnamed,unnamed,unnamed,unnamed,unnamed,unnamed	SOD1	ENSG00000234509	AP000253.1	chr21	31653592	31659500	31656546	ENSG00000142168	SOD1	chr21	31664298	31659665	31668931
ENSG00000234509	AP000253.1	0.999788796	0.803827142	1	GO Biological Process	GO:0055114	oxidation-reduction process	335	0.00224	1	0.0865	1.78	15.7	28	0.0739	0.131	992	0.0995	1	1	1.36	14.7	20	927	0.0673	0.0216	unnamed,unnamed,unnamed,unnamed,unnamed,unnamed,unnamed,unnamed,unnamed,unnamed,unnamed,unnamed,unnamed,unnamed,unnamed,unnamed,unnamed,unnamed,unnamed,unnamed,unnamed,unnamed,unnamed,unnamed,unnamed,unnamed,unnamed,unnamed	SOD1	ENSG00000234509	AP000253.1	chr21	31653592	31659500	31656546	ENSG00000142168	SOD1	chr21	31664298	31659665	31668931
ENSG00000234509	AP000253.1	0.999788796	0.803827142	1	GO Biological Process	GO:0042493	response to drug	349	0.00249	1	0.092	2.06	9.22	19	0.0433	0.0892	93	0.00214	1	0.298	2.34	6.42	15	406	0.0505	0.0369	unnamed,unnamed,unnamed,unnamed,unnamed,unnamed,unnamed,unnamed,unnamed,unnamed,unnamed,unnamed,unnamed,unnamed,unnamed,unnamed,unnamed,unnamed,unnamed	SOD1	ENSG00000234509	AP000253.1	chr21	31653592	31659500	31656546	ENSG00000142168	SOD1	chr21	31664298	31659665	31668931
ENSG00000234509	AP000253.1	0.999788796	0.803827142	1	GO Biological Process	GO:0022011	myelination in peripheral nervous system	354	0.00255	1	0.0931	7.16	0.558	4	0.00262	0.0188	2154	0.307	1	1	2.75	0.364	1	23	0.00337	0.0435	unnamed,unnamed,unnamed,unnamed	SOD1	ENSG00000234509	AP000253.1	chr21	31653592	31659500	31656546	ENSG00000142168	SOD1	chr21	31664298	31659665	31668931
ENSG00000234509	AP000253.1	0.999788796	0.803827142	1	GO Biological Process	GO:0070671	response to interleukin-12	360	0.00271	1	0.0971	5.33	0.938	5	0.0044	0.0235	1797	0.234	1	1	2.18	0.917	2	58	0.00673	0.0345	unnamed,unnamed,unnamed,unnamed,unnamed	SOD1	ENSG00000234509	AP000253.1	chr21	31653592	31659500	31656546	ENSG00000142168	SOD1	chr21	31664298	31659665	31668931
ENSG00000234509	AP000253.1	0.999788796	0.803827142	1	GO Biological Process	GO:0019226	transmission of nerve impulse	370	0.00332	1	0.116	4.22	1.42	6	0.00668	0.0282	1658	0.204	1	1	2.39	0.838	2	53	0.00673	0.0377	unnamed,unnamed,unnamed,unnamed,unnamed,unnamed	SOD1	ENSG00000234509	AP000253.1	chr21	31653592	31659500	31656546	ENSG00000142168	SOD1	chr21	31664298	31659665	31668931
ENSG00000234509	AP000253.1	0.999788796	0.803827142	1	GO Biological Process	GO:0045833	negative regulation of lipid metabolic process	385	0.00364	1	0.122	4.14	1.45	6	0.00681	0.0282	2363	0.35	1	1	1.62	1.23	2	78	0.00673	0.0256	unnamed,unnamed,unnamed,unnamed,unnamed,unnamed	SOD1	ENSG00000234509	AP000253.1	chr21	31653592	31659500	31656546	ENSG00000142168	SOD1	chr21	31664298	31659665	31668931
ENSG00000234509	AP000253.1	0.999788796	0.803827142	1	GO Biological Process	GO:0033081	regulation of T cell differentiation in thymus	389	0.0038	1	0.126	6.4	0.625	4	0.00293	0.0188	2154	0.307	1	1	2.75	0.364	1	23	0.00337	0.0435	unnamed,unnamed,unnamed,unnamed	SOD1	ENSG00000234509	AP000253.1	chr21	31653592	31659500	31656546	ENSG00000142168	SOD1	chr21	31664298	31659665	31668931
ENSG00000234509	AP000253.1	0.999788796	0.803827142	1	GO Biological Process	GO:0002066	columnar/cuboidal epithelial cell development	393	0.00401	1	0.132	4.06	1.48	6	0.00695	0.0282	1427	0.165	1	1	2.75	0.728	2	46	0.00673	0.0435	unnamed,unnamed,unnamed,unnamed,unnamed,unnamed	SOD1	ENSG00000234509	AP000253.1	chr21	31653592	31659500	31656546	ENSG00000142168	SOD1	chr21	31664298	31659665	31668931
ENSG00000234509	AP000253.1	0.999788796	0.803827142	1	GO Biological Process	GO:0006879	cellular iron ion homeostasis	397	0.00418	1	0.136	4.81	1.04	5	0.00488	0.0235	1960	0.269	1	1	1.98	1.01	2	64	0.00673	0.0313	unnamed,unnamed,unnamed,unnamed,unnamed	SOD1	ENSG00000234509	AP000253.1	chr21	31653592	31659500	31656546	ENSG00000142168	SOD1	chr21	31664298	31659665	31668931
ENSG00000234509	AP000253.1	0.999788796	0.803827142	1	GO Biological Process	GO:0001975	response to amphetamine	404	0.00452	1	0.145	6.09	0.657	4	0.00308	0.0188	2266	0.329	1	1	2.53	0.395	1	25	0.00337	0.04	unnamed,unnamed,unnamed,unnamed	SOD1	ENSG00000234509	AP000253.1	chr21	31653592	31659500	31656546	ENSG00000142168	SOD1	chr21	31664298	31659665	31668931
ENSG00000234509	AP000253.1	0.999788796	0.803827142	1	GO Biological Process	GO:0045932	negative regulation of muscle contraction	408	0.00464	1	0.147	6.05	0.661	4	0.00311	0.0188	2088	0.296	1	1	2.87	0.348	1	22	0.00337	0.0455	unnamed,unnamed,unnamed,unnamed	SOD1	ENSG00000234509	AP000253.1	chr21	31653592	31659500	31656546	ENSG00000142168	SOD1	chr21	31664298	31659665	31668931
ENSG00000234509	AP000253.1	0.999788796	0.803827142	1	GO Biological Process	GO:0046683	response to organophosphorus	420	0.00493	1	0.152	3.09	2.59	8	0.0122	0.0376	1352	0.154	1	1	1.93	2.07	4	131	0.0135	0.0305	unnamed,unnamed,unnamed,unnamed,unnamed,unnamed,unnamed,unnamed	SOD1	ENSG00000234509	AP000253.1	chr21	31653592	31659500	31656546	ENSG00000142168	SOD1	chr21	31664298	31659665	31668931
ENSG00000234509	AP000253.1	0.999788796	0.803827142	1	GO Biological Process	GO:0010894	negative regulation of steroid biosynthetic process	427	0.00516	1	0.156	5.86	0.682	4	0.0032	0.0188	2154	0.307	1	1	2.75	0.364	1	23	0.00337	0.0435	unnamed,unnamed,unnamed,unnamed	SOD1	ENSG00000234509	AP000253.1	chr21	31653592	31659500	31656546	ENSG00000142168	SOD1	chr21	31664298	31659665	31668931
ENSG00000234509	AP000253.1	0.999788796	0.803827142	1	GO Biological Process	GO:0045939	negative regulation of steroid metabolic process	438	0.00552	1	0.163	5.75	0.696	4	0.00327	0.0188	2266	0.329	1	1	2.53	0.395	1	25	0.00337	0.04	unnamed,unnamed,unnamed,unnamed	SOD1	ENSG00000234509	AP000253.1	chr21	31653592	31659500	31656546	ENSG00000142168	SOD1	chr21	31664298	31659665	31668931
ENSG00000234509	AP000253.1	0.999788796	0.803827142	1	GO Biological Process	GO:0098869	cellular oxidant detoxification	439	0.00552	1	0.163	4.5	1.11	5	0.00522	0.0235	2461	0.379	1	1	1.52	1.31	2	83	0.00673	0.0241	unnamed,unnamed,unnamed,unnamed,unnamed	SOD1	ENSG00000234509	AP000253.1	chr21	31653592	31659500	31656546	ENSG00000142168	SOD1	chr21	31664298	31659665	31668931
ENSG00000234509	AP000253.1	0.999788796	0.803827142	1	GO Biological Process	GO:0001895	retina homeostasis	441	0.00553	1	0.162	4.5	1.11	5	0.00522	0.0235	2058	0.286	1	1	1.89	1.06	2	67	0.00673	0.0299	unnamed,unnamed,unnamed,unnamed,unnamed	SOD1	ENSG00000234509	AP000253.1	chr21	31653592	31659500	31656546	ENSG00000142168	SOD1	chr21	31664298	31659665	31668931
ENSG00000234509	AP000253.1	0.999788796	0.803827142	1	GO Biological Process	GO:1990748	cellular detoxification	444	0.00563	1	0.164	4.48	1.12	5	0.00525	0.0235	2501	0.39	1	1	1.49	1.34	2	85	0.00673	0.0235	unnamed,unnamed,unnamed,unnamed,unnamed	SOD1	ENSG00000234509	AP000253.1	chr21	31653592	31659500	31656546	ENSG00000142168	SOD1	chr21	31664298	31659665	31668931
ENSG00000234509	AP000253.1	0.999788796	0.803827142	1	GO Biological Process	GO:0006801	superoxide metabolic process	446	0.00568	1	0.165	5.7	0.701	4	0.00329	0.0188	2613	0.419	1	1	1.86	0.538	1	34	0.00337	0.0294	unnamed,unnamed,unnamed,unnamed	SOD1	ENSG00000234509	AP000253.1	chr21	31653592	31659500	31656546	ENSG00000142168	SOD1	chr21	31664298	31659665	31668931
ENSG00000234509	AP000253.1	0.999788796	0.803827142	1	GO Biological Process	GO:0021782	glial cell development	450	0.0057	1	0.164	3.32	2.11	7	0.0099	0.0329	206	0.0118	1	0.738	3.68	1.36	5	86	0.0168	0.0581	unnamed,unnamed,unnamed,unnamed,unnamed,unnamed,unnamed	SOD1	ENSG00000234509	AP000253.1	chr21	31653592	31659500	31656546	ENSG00000142168	SOD1	chr21	31664298	31659665	31668931
ENSG00000234509	AP000253.1	0.999788796	0.803827142	1	GO Biological Process	GO:0046716	muscle cell cellular homeostasis	456	0.00587	1	0.166	5.65	0.708	4	0.00332	0.0188	1967	0.273	1	1	3.16	0.316	1	20	0.00337	0.05	unnamed,unnamed,unnamed,unnamed	SOD1	ENSG00000234509	AP000253.1	chr21	31653592	31659500	31656546	ENSG00000142168	SOD1	chr21	31664298	31659665	31668931
ENSG00000234509	AP000253.1	0.999788796	0.803827142	1	GO Biological Process	GO:0048538	thymus development	460	0.006	1	0.168	3.73	1.61	6	0.00756	0.0282	1360	0.159	1	1	2.81	0.712	2	45	0.00673	0.0444	unnamed,unnamed,unnamed,unnamed,unnamed,unnamed	SOD1	ENSG00000234509	AP000253.1	chr21	31653592	31659500	31656546	ENSG00000142168	SOD1	chr21	31664298	31659665	31668931
ENSG00000234509	AP000253.1	0.999788796	0.803827142	1	GO Biological Process	GO:0046686	response to cadmium ion	461	0.00601	1	0.168	5.61	0.713	4	0.00335	0.0188	3119	0.604	1	1	1.09	0.917	1	58	0.00337	0.0172	unnamed,unnamed,unnamed,unnamed	SOD1	ENSG00000234509	AP000253.1	chr21	31653592	31659500	31656546	ENSG00000142168	SOD1	chr21	31664298	31659665	31668931
ENSG00000234509	AP000253.1	0.999788796	0.803827142	1	GO Biological Process	GO:0098754	detoxification	480	0.00664	1	0.179	4.3	1.16	5	0.00546	0.0235	2599	0.412	1	1	1.42	1.41	2	89	0.00673	0.0225	unnamed,unnamed,unnamed,unnamed,unnamed	SOD1	ENSG00000234509	AP000253.1	chr21	31653592	31659500	31656546	ENSG00000142168	SOD1	chr21	31664298	31659665	31668931
ENSG00000234509	AP000253.1	0.999788796	0.803827142	1	GO Biological Process	GO:0090075	relaxation of muscle	481	0.00693	1	0.186	5.38	0.743	4	0.00349	0.0188	1967	0.273	1	1	3.16	0.316	1	20	0.00337	0.05	unnamed,unnamed,unnamed,unnamed	SOD1	ENSG00000234509	AP000253.1	chr21	31653592	31659500	31656546	ENSG00000142168	SOD1	chr21	31664298	31659665	31668931
ENSG00000234509	AP000253.1	0.999788796	0.803827142	1	GO Biological Process	GO:0031667	response to nutrient levels	484	0.0071	1	0.19	1.95	8.72	17	0.0409	0.0798	757	0.0685	1	1	1.67	6.6	11	417	0.037	0.0264	unnamed,unnamed,unnamed,unnamed,unnamed,unnamed,unnamed,unnamed,unnamed,unnamed,unnamed,unnamed,unnamed,unnamed,unnamed,unnamed,unnamed	SOD1	ENSG00000234509	AP000253.1	chr21	31653592	31659500	31656546	ENSG00000142168	SOD1	chr21	31664298	31659665	31668931
ENSG00000234509	AP000253.1	0.999788796	0.803827142	1	GO Biological Process	GO:0048511	rhythmic process	496	0.00739	1	0.193	2.05	7.33	15	0.0344	0.0704	240	0.0157	1	0.844	2.22	4.51	10	285	0.0337	0.0351	unnamed,unnamed,unnamed,unnamed,unnamed,unnamed,unnamed,unnamed,unnamed,unnamed,unnamed,unnamed,unnamed,unnamed,unnamed	SOD1	ENSG00000234509	AP000253.1	chr21	31653592	31659500	31656546	ENSG00000142168	SOD1	chr21	31664298	31659665	31668931
ENSG00000234509	AP000253.1	0.999788796	0.803827142	1	GO Biological Process	GO:2001244	positive regulation of intrinsic apoptotic signaling pathway	498	0.00749	1	0.194	5.26	0.76	4	0.00357	0.0188	3063	0.578	1	1	1.17	0.854	1	54	0.00337	0.0185	unnamed,unnamed,unnamed,unnamed	SOD1	ENSG00000234509	AP000253.1	chr21	31653592	31659500	31656546	ENSG00000142168	SOD1	chr21	31664298	31659665	31668931
ENSG00000248576	AC023794.1	0.617301548	0.655264741	0.979452208	GO Biological Process	GO:0006281	DNA repair	1	3.42E-51	4.42E-47	4.42E-47	10.1	7.1	72	0.0333	0.338	1	9.09E-29	1.17E-24	1.17E-24	6.74	7.86	53	497	0.178	0.107	unnamed,unnamed,unnamed,unnamed,unnamed,unnamed,unnamed,unnamed,unnamed,unnamed,unnamed,unnamed,unnamed,unnamed,unnamed,unnamed,unnamed,unnamed,unnamed,unnamed,unnamed,unnamed,unnamed,unnamed,unnamed,unnamed,unnamed,unnamed,unnamed,unnamed,unnamed,unnamed,unnamed,unnamed,unnamed,unnamed,unnamed,unnamed,unnamed,unnamed,unnamed,unnamed,unnamed,unnamed,unnamed,unnamed,unnamed,unnamed,unnamed,unnamed…	SMUG1	ENSG00000248576	AC023794.1	chr12	54163138	54168595	54165866	ENSG00000123415	SMUG1	chr12	54155142	54121276	54189008
ENSG00000248576	AC023794.1	0.617301548	0.655264741	0.979452208	GO Biological Process	GO:0006259	DNA metabolic process	2	7.33E-44	9.47E-40	4.73E-40	6.77	11.7	79	0.0548	0.371	3	1.09E-25	1.41E-21	4.69E-22	4.94	12.4	61	781	0.205	0.0781	unnamed,unnamed,unnamed,unnamed,unnamed,unnamed,unnamed,unnamed,unnamed,unnamed,unnamed,unnamed,unnamed,unnamed,unnamed,unnamed,unnamed,unnamed,unnamed,unnamed,unnamed,unnamed,unnamed,unnamed,unnamed,unnamed,unnamed,unnamed,unnamed,unnamed,unnamed,unnamed,unnamed,unnamed,unnamed,unnamed,unnamed,unnamed,unnamed,unnamed,unnamed,unnamed,unnamed,unnamed,unnamed,unnamed,unnamed,unnamed,unnamed,unnamed…	SMUG1	ENSG00000248576	AC023794.1	chr12	54163138	54168595	54165866	ENSG00000123415	SMUG1	chr12	54155142	54121276	54189008
ENSG00000248576	AC023794.1	0.617301548	0.655264741	0.979452208	GO Biological Process	GO:0006974	cellular response to DNA damage stimulus	3	3.54E-43	4.57E-39	1.52E-39	6.76	11.5	78	0.0542	0.366	2	4.07E-26	5.26E-22	2.63E-22	5.13	11.7	60	740	0.202	0.0811	unnamed,unnamed,unnamed,unnamed,unnamed,unnamed,unnamed,unnamed,unnamed,unnamed,unnamed,unnamed,unnamed,unnamed,unnamed,unnamed,unnamed,unnamed,unnamed,unnamed,unnamed,unnamed,unnamed,unnamed,unnamed,unnamed,unnamed,unnamed,unnamed,unnamed,unnamed,unnamed,unnamed,unnamed,unnamed,unnamed,unnamed,unnamed,unnamed,unnamed,unnamed,unnamed,unnamed,unnamed,unnamed,unnamed,unnamed,unnamed,unnamed,unnamed…	SMUG1	ENSG00000248576	AC023794.1	chr12	54163138	54168595	54165866	ENSG00000123415	SMUG1	chr12	54155142	54121276	54189008
ENSG00000248576	AC023794.1	0.617301548	0.655264741	0.979452208	GO Biological Process	GO:0006285	base-excision repair, AP site formation	9	3.50E-13	4.52E-09	5.02E-10	122	0.0574	7	0.000269	0.0329	27	1.20E-05	0.154	0.00572	25.3	0.158	4	10	0.0135	0.4	unnamed,unnamed,unnamed,unnamed,unnamed,unnamed,unnamed	SMUG1	ENSG00000248576	AC023794.1	chr12	54163138	54168595	54165866	ENSG00000123415	SMUG1	chr12	54155142	54121276	54189008
ENSG00000248576	AC023794.1	0.617301548	0.655264741	0.979452208	GO Biological Process	GO:0006284	base-excision repair	13	5.56E-12	7.18E-08	5.52E-09	18.3	0.657	12	0.00308	0.0563	15	2.64E-07	0.00341	0.000227	12	0.664	8	42	0.0269	0.19	unnamed,unnamed,unnamed,unnamed,unnamed,unnamed,unnamed,unnamed,unnamed,unnamed,unnamed,unnamed	SMUG1	ENSG00000248576	AC023794.1	chr12	54163138	54168595	54165866	ENSG00000123415	SMUG1	chr12	54155142	54121276	54189008
ENSG00000248576	AC023794.1	0.617301548	0.655264741	0.979452208	GO Biological Process	GO:0006304	DNA modification	18	5.83E-11	7.53E-07	4.18E-08	11.2	1.25	14	0.00588	0.0657	24	7.15E-06	0.0924	0.00385	6.77	1.33	9	84	0.0303	0.107	unnamed,unnamed,unnamed,unnamed,unnamed,unnamed,unnamed,unnamed,unnamed,unnamed,unnamed,unnamed,unnamed,unnamed	SMUG1	ENSG00000248576	AC023794.1	chr12	54163138	54168595	54165866	ENSG00000123415	SMUG1	chr12	54155142	54121276	54189008
ENSG00000248576	AC023794.1	0.617301548	0.655264741	0.979452208	GO Biological Process	GO:0009223	pyrimidine deoxyribonucleotide catabolic process	24	7.61E-10	9.83E-06	4.09E-07	64.7	0.0927	6	0.000435	0.0282	32	2.75E-05	0.355	0.0111	21.1	0.19	4	12	0.0135	0.333	unnamed,unnamed,unnamed,unnamed,unnamed,unnamed	SMUG1	ENSG00000248576	AC023794.1	chr12	54163138	54168595	54165866	ENSG00000123415	SMUG1	chr12	54155142	54121276	54189008
ENSG00000248576	AC023794.1	0.617301548	0.655264741	0.979452208	GO Biological Process	GO:0045008	depyrimidination	26	9.75E-10	1.26E-05	4.85E-07	120	0.0418	5	0.000196	0.0235	51	0.000207	1	0.0524	23.7	0.127	3	8	0.0101	0.375	unnamed,unnamed,unnamed,unnamed,unnamed	SMUG1	ENSG00000248576	AC023794.1	chr12	54163138	54168595	54165866	ENSG00000123415	SMUG1	chr12	54155142	54121276	54189008
ENSG00000248576	AC023794.1	0.617301548	0.655264741	0.979452208	GO Biological Process	GO:0006244	pyrimidine nucleotide catabolic process	27	1.26E-09	1.63E-05	6.05E-07	59.4	0.101	6	0.000474	0.0282	33	3.92E-05	0.506	0.0153	19.5	0.206	4	13	0.0135	0.308	unnamed,unnamed,unnamed,unnamed,unnamed,unnamed	SMUG1	ENSG00000248576	AC023794.1	chr12	54163138	54168595	54165866	ENSG00000123415	SMUG1	chr12	54155142	54121276	54189008
ENSG00000248576	AC023794.1	0.617301548	0.655264741	0.979452208	GO Biological Process	GO:0009219	pyrimidine deoxyribonucleotide metabolic process	38	1.01E-08	0.00013	3.42E-06	27.5	0.255	7	0.0012	0.0329	23	6.93E-06	0.0895	0.00389	17.6	0.285	5	18	0.0168	0.278	unnamed,unnamed,unnamed,unnamed,unnamed,unnamed,unnamed	SMUG1	ENSG00000248576	AC023794.1	chr12	54163138	54168595	54165866	ENSG00000123415	SMUG1	chr12	54155142	54121276	54189008
ENSG00000248576	AC023794.1	0.617301548	0.655264741	0.979452208	GO Biological Process	GO:0009264	deoxyribonucleotide catabolic process	52	7.34E-08	0.000948	1.82E-05	29.8	0.202	6	0.000946	0.0282	49	0.000197	1	0.052	13.3	0.301	4	19	0.0135	0.211	unnamed,unnamed,unnamed,unnamed,unnamed,unnamed	SMUG1	ENSG00000248576	AC023794.1	chr12	54163138	54168595	54165866	ENSG00000123415	SMUG1	chr12	54155142	54121276	54189008
ENSG00000248576	AC023794.1	0.617301548	0.655264741	0.979452208	GO Biological Process	GO:0046386	deoxyribose phosphate catabolic process	54	1.09E-07	0.00141	2.60E-05	27.8	0.216	6	0.00101	0.0282	56	0.000243	1	0.0561	12.6	0.316	4	20	0.0135	0.2	unnamed,unnamed,unnamed,unnamed,unnamed,unnamed	SMUG1	ENSG00000248576	AC023794.1	chr12	54163138	54168595	54165866	ENSG00000123415	SMUG1	chr12	54155142	54121276	54189008
ENSG00000248576	AC023794.1	0.617301548	0.655264741	0.979452208	GO Biological Process	GO:0009394	2'-deoxyribonucleotide metabolic process	63	4.00E-07	0.00517	8.21E-05	15.9	0.441	7	0.00207	0.0329	40	8.32E-05	1	0.0269	10.9	0.459	5	29	0.0168	0.172	unnamed,unnamed,unnamed,unnamed,unnamed,unnamed,unnamed	SMUG1	ENSG00000248576	AC023794.1	chr12	54163138	54168595	54165866	ENSG00000123415	SMUG1	chr12	54155142	54121276	54189008
ENSG00000248576	AC023794.1	0.617301548	0.655264741	0.979452208	GO Biological Process	GO:0006220	pyrimidine nucleotide metabolic process	66	5.35E-07	0.00692	0.000105	11.8	0.677	8	0.00318	0.0376	38	7.22E-05	0.932	0.0245	8.43	0.712	6	45	0.0202	0.133	unnamed,unnamed,unnamed,unnamed,unnamed,unnamed,unnamed,unnamed	SMUG1	ENSG00000248576	AC023794.1	chr12	54163138	54168595	54165866	ENSG00000123415	SMUG1	chr12	54155142	54121276	54189008
ENSG00000248576	AC023794.1	0.617301548	0.655264741	0.979452208	GO Biological Process	GO:0019692	deoxyribose phosphate metabolic process	72	7.37E-07	0.00952	0.000132	14.5	0.483	7	0.00227	0.0329	43	0.000116	1	0.0349	10.2	0.49	5	31	0.0168	0.161	unnamed,unnamed,unnamed,unnamed,unnamed,unnamed,unnamed	SMUG1	ENSG00000248576	AC023794.1	chr12	54163138	54168595	54165866	ENSG00000123415	SMUG1	chr12	54155142	54121276	54189008
ENSG00000248576	AC023794.1	0.617301548	0.655264741	0.979452208	GO Biological Process	GO:0009262	deoxyribonucleotide metabolic process	81	1.47E-06	0.019	0.000234	13	0.537	7	0.00252	0.0329	47	0.000158	1	0.0434	9.58	0.522	5	33	0.0168	0.152	unnamed,unnamed,unnamed,unnamed,unnamed,unnamed,unnamed	SMUG1	ENSG00000248576	AC023794.1	chr12	54163138	54168595	54165866	ENSG00000123415	SMUG1	chr12	54155142	54121276	54189008
ENSG00000248576	AC023794.1	0.617301548	0.655264741	0.979452208	GO Biological Process	GO:0072529	pyrimidine-containing compound catabolic process	118	1.43E-05	0.184	0.00156	11.9	0.506	6	0.00238	0.0282	87	0.00175	1	0.26	7.66	0.522	4	33	0.0135	0.121	unnamed,unnamed,unnamed,unnamed,unnamed,unnamed	SMUG1	ENSG00000248576	AC023794.1	chr12	54163138	54168595	54165866	ENSG00000123415	SMUG1	chr12	54155142	54121276	54189008
ENSG00000248576	AC023794.1	0.617301548	0.655264741	0.979452208	GO Biological Process	GO:0034655	nucleobase-containing compound catabolic process	122	1.87E-05	0.241	0.00198	3.33	5.11	17	0.024	0.0798	125	0.00479	1	0.495	2.3	5.66	13	358	0.0438	0.0363	unnamed,unnamed,unnamed,unnamed,unnamed,unnamed,unnamed,unnamed,unnamed,unnamed,unnamed,unnamed,unnamed,unnamed,unnamed,unnamed,unnamed	SMUG1	ENSG00000248576	AC023794.1	chr12	54163138	54168595	54165866	ENSG00000123415	SMUG1	chr12	54155142	54121276	54189008
ENSG00000248576	AC023794.1	0.617301548	0.655264741	0.979452208	GO Biological Process	GO:0044712	single-organism catabolic process	124	2.21E-05	0.286	0.00231	2.33	12.5	29	0.0585	0.136	386	0.0291	1	0.975	1.58	12.6	20	798	0.0673	0.0251	unnamed,unnamed,unnamed,unnamed,unnamed,unnamed,unnamed,unnamed,unnamed,unnamed,unnamed,unnamed,unnamed,unnamed,unnamed,unnamed,unnamed,unnamed,unnamed,unnamed,unnamed,unnamed,unnamed,unnamed,unnamed,unnamed,unnamed,unnamed,unnamed	SMUG1	ENSG00000248576	AC023794.1	chr12	54163138	54168595	54165866	ENSG00000123415	SMUG1	chr12	54155142	54121276	54189008
ENSG00000248576	AC023794.1	0.617301548	0.655264741	0.979452208	GO Biological Process	GO:0019439	aromatic compound catabolic process	141	4.73E-05	0.61	0.00433	2.96	6.07	18	0.0285	0.0845	153	0.00658	1	0.555	2.13	6.56	14	415	0.0471	0.0337	unnamed,unnamed,unnamed,unnamed,unnamed,unnamed,unnamed,unnamed,unnamed,unnamed,unnamed,unnamed,unnamed,unnamed,unnamed,unnamed,unnamed,unnamed	SMUG1	ENSG00000248576	AC023794.1	chr12	54163138	54168595	54165866	ENSG00000123415	SMUG1	chr12	54155142	54121276	54189008
ENSG00000248576	AC023794.1	0.617301548	0.655264741	0.979452208	GO Biological Process	GO:0046700	heterocycle catabolic process	152	8.44E-05	1	0.00717	2.94	5.78	17	0.0271	0.0798	210	0.0123	1	0.755	2.04	6.37	13	403	0.0438	0.0323	unnamed,unnamed,unnamed,unnamed,unnamed,unnamed,unnamed,unnamed,unnamed,unnamed,unnamed,unnamed,unnamed,unnamed,unnamed,unnamed,unnamed	SMUG1	ENSG00000248576	AC023794.1	chr12	54163138	54168595	54165866	ENSG00000123415	SMUG1	chr12	54155142	54121276	54189008
ENSG00000248576	AC023794.1	0.617301548	0.655264741	0.979452208	GO Biological Process	GO:0044270	cellular nitrogen compound catabolic process	153	8.68E-05	1	0.00733	2.94	5.79	17	0.0272	0.0798	222	0.0127	1	0.741	2.03	6.41	13	405	0.0438	0.0321	unnamed,unnamed,unnamed,unnamed,unnamed,unnamed,unnamed,unnamed,unnamed,unnamed,unnamed,unnamed,unnamed,unnamed,unnamed,unnamed,unnamed	SMUG1	ENSG00000248576	AC023794.1	chr12	54163138	54168595	54165866	ENSG00000123415	SMUG1	chr12	54155142	54121276	54189008
ENSG00000248576	AC023794.1	0.617301548	0.655264741	0.979452208	GO Biological Process	GO:1901361	organic cyclic compound catabolic process	160	9.98E-05	1	0.00805	2.79	6.44	18	0.0303	0.0845	202	0.0115	1	0.734	1.99	7.02	14	444	0.0471	0.0315	unnamed,unnamed,unnamed,unnamed,unnamed,unnamed,unnamed,unnamed,unnamed,unnamed,unnamed,unnamed,unnamed,unnamed,unnamed,unnamed,unnamed,unnamed	SMUG1	ENSG00000248576	AC023794.1	chr12	54163138	54168595	54165866	ENSG00000123415	SMUG1	chr12	54155142	54121276	54189008
ENSG00000248576	AC023794.1	0.617301548	0.655264741	0.979452208	GO Biological Process	GO:0072527	pyrimidine-containing compound metabolic process	168	0.00011	1	0.00849	5.61	1.43	8	0.0067	0.0376	82	0.00147	1	0.232	4.86	1.23	6	78	0.0202	0.0769	unnamed,unnamed,unnamed,unnamed,unnamed,unnamed,unnamed,unnamed	SMUG1	ENSG00000248576	AC023794.1	chr12	54163138	54168595	54165866	ENSG00000123415	SMUG1	chr12	54155142	54121276	54189008
ENSG00000248576	AC023794.1	0.617301548	0.655264741	0.979452208	GO Biological Process	GO:0046434	organophosphate catabolic process	176	0.000135	1	0.00987	4.32	2.32	10	0.0109	0.0469	92	0.00203	1	0.285	3.95	1.77	7	112	0.0236	0.0625	unnamed,unnamed,unnamed,unnamed,unnamed,unnamed,unnamed,unnamed,unnamed,unnamed	SMUG1	ENSG00000248576	AC023794.1	chr12	54163138	54168595	54165866	ENSG00000123415	SMUG1	chr12	54155142	54121276	54189008
ENSG00000248576	AC023794.1	0.617301548	0.655264741	0.979452208	GO Biological Process	GO:0009166	nucleotide catabolic process	185	0.000163	1	0.0113	5.3	1.51	8	0.00709	0.0376	103	0.00276	1	0.347	5.18	0.965	5	61	0.0168	0.082	unnamed,unnamed,unnamed,unnamed,unnamed,unnamed,unnamed,unnamed	SMUG1	ENSG00000248576	AC023794.1	chr12	54163138	54168595	54165866	ENSG00000123415	SMUG1	chr12	54155142	54121276	54189008
ENSG00000248576	AC023794.1	0.617301548	0.655264741	0.979452208	GO Biological Process	GO:1901565	organonitrogen compound catabolic process	190	0.00019	1	0.0129	2.65	6.79	18	0.0319	0.0845	90	0.00182	1	0.262	2.47	5.68	14	359	0.0471	0.039	unnamed,unnamed,unnamed,unnamed,unnamed,unnamed,unnamed,unnamed,unnamed,unnamed,unnamed,unnamed,unnamed,unnamed,unnamed,unnamed,unnamed,unnamed	SMUG1	ENSG00000248576	AC023794.1	chr12	54163138	54168595	54165866	ENSG00000123415	SMUG1	chr12	54155142	54121276	54189008
ENSG00000248576	AC023794.1	0.617301548	0.655264741	0.979452208	GO Biological Process	GO:1901292	nucleoside phosphate catabolic process	198	0.000211	1	0.0138	5.09	1.57	8	0.00737	0.0376	117	0.00415	1	0.459	4.72	1.06	5	67	0.0168	0.0746	unnamed,unnamed,unnamed,unnamed,unnamed,unnamed,unnamed,unnamed	SMUG1	ENSG00000248576	AC023794.1	chr12	54163138	54168595	54165866	ENSG00000123415	SMUG1	chr12	54155142	54121276	54189008
ENSG00000248576	AC023794.1	0.617301548	0.655264741	0.979452208	GO Biological Process	GO:1901136	carbohydrate derivative catabolic process	277	0.0011	1	0.0511	3.07	3.59	11	0.0168	0.0516	145	0.00638	1	0.568	2.92	2.74	8	173	0.0269	0.0462	unnamed,unnamed,unnamed,unnamed,unnamed,unnamed,unnamed,unnamed,unnamed,unnamed,unnamed	SMUG1	ENSG00000248576	AC023794.1	chr12	54163138	54168595	54165866	ENSG00000123415	SMUG1	chr12	54155142	54121276	54189008
ENSG00000248576	AC023794.1	0.617301548	0.655264741	0.979452208	GO Biological Process	GO:0009117	nucleotide metabolic process	282	0.00123	1	0.0564	2.19	8.66	19	0.0406	0.0892	732	0.0636	1	1	1.61	8.08	13	511	0.0438	0.0254	unnamed,unnamed,unnamed,unnamed,unnamed,unnamed,unnamed,unnamed,unnamed,unnamed,unnamed,unnamed,unnamed,unnamed,unnamed,unnamed,unnamed,unnamed,unnamed	SMUG1	ENSG00000248576	AC023794.1	chr12	54163138	54168595	54165866	ENSG00000123415	SMUG1	chr12	54155142	54121276	54189008
ENSG00000248576	AC023794.1	0.617301548	0.655264741	0.979452208	GO Biological Process	GO:0006753	nucleoside phosphate metabolic process	290	0.00133	1	0.059	2.18	8.71	19	0.0409	0.0892	756	0.0684	1	1	1.59	8.18	13	517	0.0438	0.0251	unnamed,unnamed,unnamed,unnamed,unnamed,unnamed,unnamed,unnamed,unnamed,unnamed,unnamed,unnamed,unnamed,unnamed,unnamed,unnamed,unnamed,unnamed,unnamed	SMUG1	ENSG00000248576	AC023794.1	chr12	54163138	54168595	54165866	ENSG00000123415	SMUG1	chr12	54155142	54121276	54189008
ENSG00000248576	AC023794.1	0.617301548	0.655264741	0.979452208	GO Biological Process	GO:0055086	nucleobase-containing small molecule metabolic process	378	0.00348	1	0.119	2	9.51	19	0.0446	0.0892	1110	0.118	1	1	1.45	8.98	13	568	0.0438	0.0229	unnamed,unnamed,unnamed,unnamed,unnamed,unnamed,unnamed,unnamed,unnamed,unnamed,unnamed,unnamed,unnamed,unnamed,unnamed,unnamed,unnamed,unnamed,unnamed	SMUG1	ENSG00000248576	AC023794.1	chr12	54163138	54168595	54165866	ENSG00000123415	SMUG1	chr12	54155142	54121276	54189008
ENSG00000272920	hsa-mir-1253	0.999999751	0.917003913	1	GO Biological Process	GO:0048312	intracellular distribution of mitochondria	62	3.21E-07	0.00415	6.70E-05	37	0.135	5	0.000635	0.0235	129	0.00497	1	0.498	18.1	0.111	2	7	0.00673	0.286	unnamed,unnamed,unnamed,unnamed,unnamed	CLUH	ENSG00000272920	hsa-mir-1253	chr17	2748077	2748182	2748129	ENSG00000132361	CLUH	chr17	2701024	2689385	2712663
ENSG00000272920	hsa-mir-1253	0.999999751	0.917003913	1	GO Biological Process	GO:0048311	mitochondrion distribution	90	3.24E-06	0.0419	0.000465	23	0.217	5	0.00102	0.0235	232	0.0148	1	0.825	10.5	0.19	2	12	0.00673	0.167	unnamed,unnamed,unnamed,unnamed,unnamed	CLUH	ENSG00000272920	hsa-mir-1253	chr17	2748077	2748182	2748129	ENSG00000132361	CLUH	chr17	2701024	2689385	2712663
ENSG00000272920	hsa-mir-1253	0.999999751	0.917003913	1	GO Biological Process	GO:0051646	mitochondrion localization	131	2.96E-05	0.383	0.00292	10.4	0.577	6	0.00271	0.0282	335	0.0235	1	0.908	4.86	0.617	3	39	0.0101	0.0769	unnamed,unnamed,unnamed,unnamed,unnamed,unnamed	CLUH	ENSG00000272920	hsa-mir-1253	chr17	2748077	2748182	2748129	ENSG00000132361	CLUH	chr17	2701024	2689385	2712663
ENSG00000231724	AC112907.1	0.999989933	0.875152798	1	GO Biological Process	GO:0006281	DNA repair	1	3.42E-51	4.42E-47	4.42E-47	10.1	7.1	72	0.0333	0.338	1	9.09E-29	1.17E-24	1.17E-24	6.74	7.86	53	497	0.178	0.107	unnamed,unnamed,unnamed,unnamed,unnamed,unnamed,unnamed,unnamed,unnamed,unnamed,unnamed,unnamed,unnamed,unnamed,unnamed,unnamed,unnamed,unnamed,unnamed,unnamed,unnamed,unnamed,unnamed,unnamed,unnamed,unnamed,unnamed,unnamed,unnamed,unnamed,unnamed,unnamed,unnamed,unnamed,unnamed,unnamed,unnamed,unnamed,unnamed,unnamed,unnamed,unnamed,unnamed,unnamed,unnamed,unnamed,unnamed,unnamed,unnamed,unnamed…	RFC4	ENSG00000231724	AC112907.1	chr3	186807691	186818121	186812906	ENSG00000163918	RFC4	chr3	186798468	186789879	186807058
ENSG00000231724	AC112907.1	0.999989933	0.875152798	1	GO Biological Process	GO:0006259	DNA metabolic process	2	7.33E-44	9.47E-40	4.73E-40	6.77	11.7	79	0.0548	0.371	3	1.09E-25	1.41E-21	4.69E-22	4.94	12.4	61	781	0.205	0.0781	unnamed,unnamed,unnamed,unnamed,unnamed,unnamed,unnamed,unnamed,unnamed,unnamed,unnamed,unnamed,unnamed,unnamed,unnamed,unnamed,unnamed,unnamed,unnamed,unnamed,unnamed,unnamed,unnamed,unnamed,unnamed,unnamed,unnamed,unnamed,unnamed,unnamed,unnamed,unnamed,unnamed,unnamed,unnamed,unnamed,unnamed,unnamed,unnamed,unnamed,unnamed,unnamed,unnamed,unnamed,unnamed,unnamed,unnamed,unnamed,unnamed,unnamed…	RFC4	ENSG00000231724	AC112907.1	chr3	186807691	186818121	186812906	ENSG00000163918	RFC4	chr3	186798468	186789879	186807058
ENSG00000231724	AC112907.1	0.999989933	0.875152798	1	GO Biological Process	GO:0006974	cellular response to DNA damage stimulus	3	3.54E-43	4.57E-39	1.52E-39	6.76	11.5	78	0.0542	0.366	2	4.07E-26	5.26E-22	2.63E-22	5.13	11.7	60	740	0.202	0.0811	unnamed,unnamed,unnamed,unnamed,unnamed,unnamed,unnamed,unnamed,unnamed,unnamed,unnamed,unnamed,unnamed,unnamed,unnamed,unnamed,unnamed,unnamed,unnamed,unnamed,unnamed,unnamed,unnamed,unnamed,unnamed,unnamed,unnamed,unnamed,unnamed,unnamed,unnamed,unnamed,unnamed,unnamed,unnamed,unnamed,unnamed,unnamed,unnamed,unnamed,unnamed,unnamed,unnamed,unnamed,unnamed,unnamed,unnamed,unnamed,unnamed,unnamed…	RFC4	ENSG00000231724	AC112907.1	chr3	186807691	186818121	186812906	ENSG00000163918	RFC4	chr3	186798468	186789879	186807058
ENSG00000231724	AC112907.1	0.999989933	0.875152798	1	GO Biological Process	GO:0006289	nucleotide-excision repair	4	2.98E-16	3.84E-12	9.61E-13	12.8	1.56	20	0.00731	0.0939	4	2.88E-12	3.71E-08	9.29E-09	9.43	1.8	17	114	0.0572	0.149	unnamed,unnamed,unnamed,unnamed,unnamed,unnamed,unnamed,unnamed,unnamed,unnamed,unnamed,unnamed,unnamed,unnamed,unnamed,unnamed,unnamed,unnamed,unnamed,unnamed	RFC4	ENSG00000231724	AC112907.1	chr3	186807691	186818121	186812906	ENSG00000163918	RFC4	chr3	186798468	186789879	186807058
ENSG00000231724	AC112907.1	0.999989933	0.875152798	1	GO Biological Process	GO:0071897	DNA biosynthetic process	6	2.99E-14	3.86E-10	6.44E-11	10.9	1.74	19	0.00817	0.0892	8	5.40E-09	6.98E-05	8.72E-06	7.5	1.87	14	118	0.0471	0.119	unnamed,unnamed,unnamed,unnamed,unnamed,unnamed,unnamed,unnamed,unnamed,unnamed,unnamed,unnamed,unnamed,unnamed,unnamed,unnamed,unnamed,unnamed,unnamed	RFC4	ENSG00000231724	AC112907.1	chr3	186807691	186818121	186812906	ENSG00000163918	RFC4	chr3	186798468	186789879	186807058
ENSG00000231724	AC112907.1	0.999989933	0.875152798	1	GO Biological Process	GO:0000731	DNA synthesis involved in DNA repair	7	3.32E-14	4.29E-10	6.13E-11	14.9	1.07	16	0.00504	0.0751	11	2.57E-08	0.000332	3.02E-05	9.27	1.19	11	75	0.037	0.147	unnamed,unnamed,unnamed,unnamed,unnamed,unnamed,unnamed,unnamed,unnamed,unnamed,unnamed,unnamed,unnamed,unnamed,unnamed,unnamed	RFC4	ENSG00000231724	AC112907.1	chr3	186807691	186818121	186812906	ENSG00000163918	RFC4	chr3	186798468	186789879	186807058
ENSG00000231724	AC112907.1	0.999989933	0.875152798	1	GO Biological Process	GO:0006260	DNA replication	8	3.61E-14	4.66E-10	5.83E-11	7.5	3.2	24	0.015	0.113	5	2.49E-11	3.22E-07	6.44E-08	6.26	3.35	21	212	0.0707	0.0991	unnamed,unnamed,unnamed,unnamed,unnamed,unnamed,unnamed,unnamed,unnamed,unnamed,unnamed,unnamed,unnamed,unnamed,unnamed,unnamed,unnamed,unnamed,unnamed,unnamed,unnamed,unnamed,unnamed,unnamed	RFC4	ENSG00000231724	AC112907.1	chr3	186807691	186818121	186812906	ENSG00000163918	RFC4	chr3	186798468	186789879	186807058
ENSG00000231724	AC112907.1	0.999989933	0.875152798	1	GO Biological Process	GO:0006283	transcription-coupled nucleotide-excision repair	10	3.60E-13	4.65E-09	4.65E-10	16.5	0.849	14	0.00399	0.0657	7	1.53E-09	1.97E-05	2.82E-06	10.4	1.15	12	73	0.0404	0.164	unnamed,unnamed,unnamed,unnamed,unnamed,unnamed,unnamed,unnamed,unnamed,unnamed,unnamed,unnamed,unnamed,unnamed	RFC4	ENSG00000231724	AC112907.1	chr3	186807691	186818121	186812906	ENSG00000163918	RFC4	chr3	186798468	186789879	186807058
ENSG00000231724	AC112907.1	0.999989933	0.875152798	1	GO Biological Process	GO:0051276	chromosome organization	11	4.86E-13	6.28E-09	5.71E-10	4.17	8.63	36	0.0405	0.169	14	1.64E-07	0.00211	0.000151	3.06	9.14	28	578	0.0943	0.0484	unnamed,unnamed,unnamed,unnamed,unnamed,unnamed,unnamed,unnamed,unnamed,unnamed,unnamed,unnamed,unnamed,unnamed,unnamed,unnamed,unnamed,unnamed,unnamed,unnamed,unnamed,unnamed,unnamed,unnamed,unnamed,unnamed,unnamed,unnamed,unnamed,unnamed,unnamed,unnamed,unnamed,unnamed,unnamed,unnamed	RFC4	ENSG00000231724	AC112907.1	chr3	186807691	186818121	186812906	ENSG00000163918	RFC4	chr3	186798468	186789879	186807058
ENSG00000231724	AC112907.1	0.999989933	0.875152798	1	GO Biological Process	GO:0000723	telomere maintenance	19	6.16E-11	7.95E-07	4.19E-08	11.1	1.26	14	0.00591	0.0657	35	4.05E-05	0.524	0.015	5.47	1.64	9	104	0.0303	0.0865	unnamed,unnamed,unnamed,unnamed,unnamed,unnamed,unnamed,unnamed,unnamed,unnamed,unnamed,unnamed,unnamed,unnamed	RFC4	ENSG00000231724	AC112907.1	chr3	186807691	186818121	186812906	ENSG00000163918	RFC4	chr3	186798468	186789879	186807058
ENSG00000231724	AC112907.1	0.999989933	0.875152798	1	GO Biological Process	GO:0032200	telomere organization	20	7.98E-11	1.03E-06	5.15E-08	10.9	1.28	14	0.00603	0.0657	42	0.000102	1	0.0313	4.86	1.85	9	117	0.0303	0.0769	unnamed,unnamed,unnamed,unnamed,unnamed,unnamed,unnamed,unnamed,unnamed,unnamed,unnamed,unnamed,unnamed,unnamed	RFC4	ENSG00000231724	AC112907.1	chr3	186807691	186818121	186812906	ENSG00000163918	RFC4	chr3	186798468	186789879	186807058
ENSG00000231724	AC112907.1	0.999989933	0.875152798	1	GO Biological Process	GO:0006301	postreplication repair	21	1.91E-10	2.46E-06	1.17E-07	15.8	0.694	11	0.00326	0.0516	9	9.01E-09	0.000116	1.29E-05	11.9	0.838	10	53	0.0337	0.189	unnamed,unnamed,unnamed,unnamed,unnamed,unnamed,unnamed,unnamed,unnamed,unnamed,unnamed	RFC4	ENSG00000231724	AC112907.1	chr3	186807691	186818121	186812906	ENSG00000163918	RFC4	chr3	186798468	186789879	186807058
ENSG00000231724	AC112907.1	0.999989933	0.875152798	1	GO Biological Process	GO:0019985	translesion synthesis	22	2.43E-10	3.13E-06	1.42E-07	18.9	0.529	10	0.00248	0.0469	10	1.55E-08	0.0002	2.00E-05	13.5	0.664	9	42	0.0303	0.214	unnamed,unnamed,unnamed,unnamed,unnamed,unnamed,unnamed,unnamed,unnamed,unnamed	RFC4	ENSG00000231724	AC112907.1	chr3	186807691	186818121	186812906	ENSG00000163918	RFC4	chr3	186798468	186789879	186807058
ENSG00000231724	AC112907.1	0.999989933	0.875152798	1	GO Biological Process	GO:0006261	DNA-dependent DNA replication	34	5.32E-09	6.88E-05	2.02E-06	7.83	1.79	14	0.00839	0.0657	16	2.84E-07	0.00367	0.000229	6.6	1.82	12	115	0.0404	0.104	unnamed,unnamed,unnamed,unnamed,unnamed,unnamed,unnamed,unnamed,unnamed,unnamed,unnamed,unnamed,unnamed,unnamed	RFC4	ENSG00000231724	AC112907.1	chr3	186807691	186818121	186812906	ENSG00000163918	RFC4	chr3	186798468	186789879	186807058
ENSG00000231724	AC112907.1	0.999989933	0.875152798	1	GO Biological Process	GO:0006296	nucleotide-excision repair, DNA incision, 5'-to lesion	36	5.62E-09	7.26E-05	2.02E-06	16.7	0.539	9	0.00253	0.0423	19	1.58E-06	0.0204	0.00108	12	0.585	7	37	0.0236	0.189	unnamed,unnamed,unnamed,unnamed,unnamed,unnamed,unnamed,unnamed,unnamed	RFC4	ENSG00000231724	AC112907.1	chr3	186807691	186818121	186812906	ENSG00000163918	RFC4	chr3	186798468	186789879	186807058
ENSG00000231724	AC112907.1	0.999989933	0.875152798	1	GO Biological Process	GO:0033683	nucleotide-excision repair, DNA incision	37	8.87E-09	0.000115	3.10E-06	15.8	0.569	9	0.00267	0.0423	20	2.75E-06	0.0355	0.00178	11.1	0.633	7	40	0.0236	0.175	unnamed,unnamed,unnamed,unnamed,unnamed,unnamed,unnamed,unnamed,unnamed	RFC4	ENSG00000231724	AC112907.1	chr3	186807691	186818121	186812906	ENSG00000163918	RFC4	chr3	186798468	186789879	186807058
ENSG00000231724	AC112907.1	0.999989933	0.875152798	1	GO Biological Process	GO:0090305	nucleic acid phosphodiester bond hydrolysis	56	1.72E-07	0.00222	3.96E-05	4.74	3.59	17	0.0168	0.0798	44	0.000141	1	0.0415	3.2	4.38	14	277	0.0471	0.0505	unnamed,unnamed,unnamed,unnamed,unnamed,unnamed,unnamed,unnamed,unnamed,unnamed,unnamed,unnamed,unnamed,unnamed,unnamed,unnamed,unnamed	RFC4	ENSG00000231724	AC112907.1	chr3	186807691	186818121	186812906	ENSG00000163918	RFC4	chr3	186798468	186789879	186807058
ENSG00000231724	AC112907.1	0.999989933	0.875152798	1	GO Biological Process	GO:0060249	anatomical structure homeostasis	60	2.27E-07	0.00293	4.88E-05	3.8	5.52	21	0.0259	0.0986	74	0.000972	1	0.17	2.76	4.71	13	298	0.0438	0.0436	unnamed,unnamed,unnamed,unnamed,unnamed,unnamed,unnamed,unnamed,unnamed,unnamed,unnamed,unnamed,unnamed,unnamed,unnamed,unnamed,unnamed,unnamed,unnamed,unnamed,unnamed	RFC4	ENSG00000231724	AC112907.1	chr3	186807691	186818121	186812906	ENSG00000163918	RFC4	chr3	186798468	186789879	186807058
ENSG00000231724	AC112907.1	0.999989933	0.875152798	1	GO Biological Process	GO:0006297	nucleotide-excision repair, DNA gap filling	75	9.82E-07	0.0127	0.000169	19	0.316	6	0.00148	0.0282	31	2.55E-05	0.329	0.0106	13.7	0.364	5	23	0.0168	0.217	unnamed,unnamed,unnamed,unnamed,unnamed,unnamed	RFC4	ENSG00000231724	AC112907.1	chr3	186807691	186818121	186812906	ENSG00000163918	RFC4	chr3	186798468	186789879	186807058
ENSG00000231724	AC112907.1	0.999989933	0.875152798	1	GO Biological Process	GO:0032201	telomere maintenance via semi-conservative replication	91	4.33E-06	0.0559	0.000614	14.7	0.409	6	0.00192	0.0282	34	3.92E-05	0.507	0.0149	12.6	0.395	5	25	0.0168	0.2	unnamed,unnamed,unnamed,unnamed,unnamed,unnamed	RFC4	ENSG00000231724	AC112907.1	chr3	186807691	186818121	186812906	ENSG00000163918	RFC4	chr3	186798468	186789879	186807058
ENSG00000231724	AC112907.1	0.999989933	0.875152798	1	GO Biological Process	GO:0070987	error-free translesion synthesis	104	7.24E-06	0.0935	0.000899	19.5	0.257	5	0.00121	0.0235	26	9.28E-06	0.12	0.00461	16.6	0.301	5	19	0.0168	0.263	unnamed,unnamed,unnamed,unnamed,unnamed	RFC4	ENSG00000231724	AC112907.1	chr3	186807691	186818121	186812906	ENSG00000163918	RFC4	chr3	186798468	186789879	186807058
ENSG00000231724	AC112907.1	0.999989933	0.875152798	1	GO Biological Process	GO:0033260	nuclear DNA replication	111	1.01E-05	0.131	0.00118	12.6	0.476	6	0.00223	0.0282	55	0.000241	1	0.0567	8.78	0.569	5	36	0.0168	0.139	unnamed,unnamed,unnamed,unnamed,unnamed,unnamed	RFC4	ENSG00000231724	AC112907.1	chr3	186807691	186818121	186812906	ENSG00000163918	RFC4	chr3	186798468	186789879	186807058
ENSG00000231724	AC112907.1	0.999989933	0.875152798	1	GO Biological Process	GO:0044786	cell cycle DNA replication	112	1.03E-05	0.133	0.00118	12.6	0.477	6	0.00224	0.0282	59	0.000276	1	0.0603	8.54	0.585	5	37	0.0168	0.135	unnamed,unnamed,unnamed,unnamed,unnamed,unnamed	RFC4	ENSG00000231724	AC112907.1	chr3	186807691	186818121	186812906	ENSG00000163918	RFC4	chr3	186798468	186789879	186807058
ENSG00000231724	AC112907.1	0.999989933	0.875152798	1	GO Biological Process	GO:0042276	error-prone translesion synthesis	139	4.40E-05	0.569	0.00409	13.3	0.376	5	0.00177	0.0235	28	1.22E-05	0.158	0.00563	15.8	0.316	5	20	0.0168	0.25	unnamed,unnamed,unnamed,unnamed,unnamed	RFC4	ENSG00000231724	AC112907.1	chr3	186807691	186818121	186812906	ENSG00000163918	RFC4	chr3	186798468	186789879	186807058
ENSG00000231724	AC112907.1	0.999989933	0.875152798	1	GO Biological Process	GO:0042769	DNA damage response, detection of DNA damage	144	5.69E-05	0.734	0.0051	9.23	0.65	6	0.00305	0.0282	61	0.000313	1	0.0663	8.32	0.601	5	38	0.0168	0.132	unnamed,unnamed,unnamed,unnamed,unnamed,unnamed	RFC4	ENSG00000231724	AC112907.1	chr3	186807691	186818121	186812906	ENSG00000163918	RFC4	chr3	186798468	186789879	186807058
ENSG00000231724	AC112907.1	0.999989933	0.875152798	1	GO Biological Process	GO:0051052	regulation of DNA metabolic process	150	7.28E-05	0.941	0.00627	2.6	8.09	21	0.038	0.0986	17	3.32E-07	0.00429	0.000253	3.54	6.22	22	393	0.0741	0.056	unnamed,unnamed,unnamed,unnamed,unnamed,unnamed,unnamed,unnamed,unnamed,unnamed,unnamed,unnamed,unnamed,unnamed,unnamed,unnamed,unnamed,unnamed,unnamed,unnamed,unnamed	RFC4	ENSG00000231724	AC112907.1	chr3	186807691	186818121	186812906	ENSG00000163918	RFC4	chr3	186798468	186789879	186807058
ENSG00000231724	AC112907.1	0.999989933	0.875152798	1	GO Biological Process	GO:1901796	regulation of signal transduction by p53 class mediator	156	9.24E-05	1	0.00765	4.13	2.67	11	0.0125	0.0516	65	0.000486	1	0.0965	3.61	2.77	10	175	0.0337	0.0571	unnamed,unnamed,unnamed,unnamed,unnamed,unnamed,unnamed,unnamed,unnamed,unnamed,unnamed	RFC4	ENSG00000231724	AC112907.1	chr3	186807691	186818121	186812906	ENSG00000163918	RFC4	chr3	186798468	186789879	186807058
ENSG00000231724	AC112907.1	0.999989933	0.875152798	1	GO Biological Process	GO:0006271	DNA strand elongation involved in DNA replication	163	0.000103	1	0.00815	17	0.235	4	0.0011	0.0188	101	0.00268	1	0.343	10.5	0.285	3	18	0.0101	0.167	unnamed,unnamed,unnamed,unnamed	RFC4	ENSG00000231724	AC112907.1	chr3	186807691	186818121	186812906	ENSG00000163918	RFC4	chr3	186798468	186789879	186807058
ENSG00000231724	AC112907.1	0.999989933	0.875152798	1	GO Biological Process	GO:0022616	DNA strand elongation	182	0.000158	1	0.0112	15.2	0.263	4	0.00123	0.0188	135	0.00549	1	0.525	8.25	0.364	3	23	0.0101	0.13	unnamed,unnamed,unnamed,unnamed	RFC4	ENSG00000231724	AC112907.1	chr3	186807691	186818121	186812906	ENSG00000163918	RFC4	chr3	186798468	186789879	186807058
ENSG00000231724	AC112907.1	0.999989933	0.875152798	1	GO Biological Process	GO:1900264	positive regulation of DNA-directed DNA polymerase activity	217	0.000326	1	0.0194	23.1	0.13	3	0.000609	0.0141	39	7.56E-05	0.977	0.025	31.6	0.0949	3	6	0.0101	0.5	unnamed,unnamed,unnamed	RFC4	ENSG00000231724	AC112907.1	chr3	186807691	186818121	186812906	ENSG00000163918	RFC4	chr3	186798468	186789879	186807058
ENSG00000231724	AC112907.1	0.999989933	0.875152798	1	GO Biological Process	GO:0051054	positive regulation of DNA metabolic process	294	0.00139	1	0.0613	2.67	4.87	13	0.0229	0.061	48	0.000184	1	0.0496	3.5	3.43	12	217	0.0404	0.0553	unnamed,unnamed,unnamed,unnamed,unnamed,unnamed,unnamed,unnamed,unnamed,unnamed,unnamed,unnamed,unnamed	RFC4	ENSG00000231724	AC112907.1	chr3	186807691	186818121	186812906	ENSG00000163918	RFC4	chr3	186798468	186789879	186807058
ENSG00000231724	AC112907.1	0.999989933	0.875152798	1	GO Biological Process	GO:0006275	regulation of DNA replication	376	0.00343	1	0.118	3.28	2.44	8	0.0114	0.0376	67	0.000517	1	0.0998	4.36	1.83	8	116	0.0269	0.069	unnamed,unnamed,unnamed,unnamed,unnamed,unnamed,unnamed,unnamed	RFC4	ENSG00000231724	AC112907.1	chr3	186807691	186818121	186812906	ENSG00000163918	RFC4	chr3	186798468	186789879	186807058
ENSG00000231724	AC112907.1	0.999989933	0.875152798	1	GO Biological Process	GO:0090329	regulation of DNA-dependent DNA replication	465	0.00611	1	0.17	4.39	1.14	5	0.00535	0.0235	68	0.000627	1	0.119	7.18	0.696	5	44	0.0168	0.114	unnamed,unnamed,unnamed,unnamed,unnamed	RFC4	ENSG00000231724	AC112907.1	chr3	186807691	186818121	186812906	ENSG00000163918	RFC4	chr3	186798468	186789879	186807058
ENSG00000269958	AL049840.5	0.630956944	0.646029397	0.9162448	GO Biological Process	GO:0006281	DNA repair	1	3.42E-51	4.42E-47	4.42E-47	10.1	7.1	72	0.0333	0.338	1	9.09E-29	1.17E-24	1.17E-24	6.74	7.86	53	497	0.178	0.107	unnamed,unnamed,unnamed,unnamed,unnamed,unnamed,unnamed,unnamed,unnamed,unnamed,unnamed,unnamed,unnamed,unnamed,unnamed,unnamed,unnamed,unnamed,unnamed,unnamed,unnamed,unnamed,unnamed,unnamed,unnamed,unnamed,unnamed,unnamed,unnamed,unnamed,unnamed,unnamed,unnamed,unnamed,unnamed,unnamed,unnamed,unnamed,unnamed,unnamed,unnamed,unnamed,unnamed,unnamed,unnamed,unnamed,unnamed,unnamed,unnamed,unnamed…	XRCC3	ENSG00000269958	AL049840.5	chr14	103696352	103697163	103696757	ENSG00000126215	XRCC3	chr14	103706556	103697608	103715504
ENSG00000269958	AL049840.5	0.630956944	0.646029397	0.9162448	GO Biological Process	GO:0006259	DNA metabolic process	2	7.33E-44	9.47E-40	4.73E-40	6.77	11.7	79	0.0548	0.371	3	1.09E-25	1.41E-21	4.69E-22	4.94	12.4	61	781	0.205	0.0781	unnamed,unnamed,unnamed,unnamed,unnamed,unnamed,unnamed,unnamed,unnamed,unnamed,unnamed,unnamed,unnamed,unnamed,unnamed,unnamed,unnamed,unnamed,unnamed,unnamed,unnamed,unnamed,unnamed,unnamed,unnamed,unnamed,unnamed,unnamed,unnamed,unnamed,unnamed,unnamed,unnamed,unnamed,unnamed,unnamed,unnamed,unnamed,unnamed,unnamed,unnamed,unnamed,unnamed,unnamed,unnamed,unnamed,unnamed,unnamed,unnamed,unnamed…	XRCC3	ENSG00000269958	AL049840.5	chr14	103696352	103697163	103696757	ENSG00000126215	XRCC3	chr14	103706556	103697608	103715504
ENSG00000269958	AL049840.5	0.630956944	0.646029397	0.9162448	GO Biological Process	GO:0006974	cellular response to DNA damage stimulus	3	3.54E-43	4.57E-39	1.52E-39	6.76	11.5	78	0.0542	0.366	2	4.07E-26	5.26E-22	2.63E-22	5.13	11.7	60	740	0.202	0.0811	unnamed,unnamed,unnamed,unnamed,unnamed,unnamed,unnamed,unnamed,unnamed,unnamed,unnamed,unnamed,unnamed,unnamed,unnamed,unnamed,unnamed,unnamed,unnamed,unnamed,unnamed,unnamed,unnamed,unnamed,unnamed,unnamed,unnamed,unnamed,unnamed,unnamed,unnamed,unnamed,unnamed,unnamed,unnamed,unnamed,unnamed,unnamed,unnamed,unnamed,unnamed,unnamed,unnamed,unnamed,unnamed,unnamed,unnamed,unnamed,unnamed,unnamed…	XRCC3	ENSG00000269958	AL049840.5	chr14	103696352	103697163	103696757	ENSG00000126215	XRCC3	chr14	103706556	103697608	103715504
ENSG00000269958	AL049840.5	0.630956944	0.646029397	0.9162448	GO Biological Process	GO:0006310	DNA recombination	5	4.41E-16	5.69E-12	1.14E-12	8.13	3.2	26	0.015	0.122	6	7.59E-11	9.81E-07	1.63E-07	6.26	3.2	20	202	0.0673	0.099	unnamed,unnamed,unnamed,unnamed,unnamed,unnamed,unnamed,unnamed,unnamed,unnamed,unnamed,unnamed,unnamed,unnamed,unnamed,unnamed,unnamed,unnamed,unnamed,unnamed,unnamed,unnamed,unnamed,unnamed,unnamed,unnamed	XRCC3	ENSG00000269958	AL049840.5	chr14	103696352	103697163	103696757	ENSG00000126215	XRCC3	chr14	103706556	103697608	103715504
ENSG00000269958	AL049840.5	0.630956944	0.646029397	0.9162448	GO Biological Process	GO:0071897	DNA biosynthetic process	6	2.99E-14	3.86E-10	6.44E-11	10.9	1.74	19	0.00817	0.0892	8	5.40E-09	6.98E-05	8.72E-06	7.5	1.87	14	118	0.0471	0.119	unnamed,unnamed,unnamed,unnamed,unnamed,unnamed,unnamed,unnamed,unnamed,unnamed,unnamed,unnamed,unnamed,unnamed,unnamed,unnamed,unnamed,unnamed,unnamed	XRCC3	ENSG00000269958	AL049840.5	chr14	103696352	103697163	103696757	ENSG00000126215	XRCC3	chr14	103706556	103697608	103715504
ENSG00000269958	AL049840.5	0.630956944	0.646029397	0.9162448	GO Biological Process	GO:0000731	DNA synthesis involved in DNA repair	7	3.32E-14	4.29E-10	6.13E-11	14.9	1.07	16	0.00504	0.0751	11	2.57E-08	0.000332	3.02E-05	9.27	1.19	11	75	0.037	0.147	unnamed,unnamed,unnamed,unnamed,unnamed,unnamed,unnamed,unnamed,unnamed,unnamed,unnamed,unnamed,unnamed,unnamed,unnamed,unnamed	XRCC3	ENSG00000269958	AL049840.5	chr14	103696352	103697163	103696757	ENSG00000126215	XRCC3	chr14	103706556	103697608	103715504
ENSG00000269958	AL049840.5	0.630956944	0.646029397	0.9162448	GO Biological Process	GO:0051276	chromosome organization	11	4.86E-13	6.28E-09	5.71E-10	4.17	8.63	36	0.0405	0.169	14	1.64E-07	0.00211	0.000151	3.06	9.14	28	578	0.0943	0.0484	unnamed,unnamed,unnamed,unnamed,unnamed,unnamed,unnamed,unnamed,unnamed,unnamed,unnamed,unnamed,unnamed,unnamed,unnamed,unnamed,unnamed,unnamed,unnamed,unnamed,unnamed,unnamed,unnamed,unnamed,unnamed,unnamed,unnamed,unnamed,unnamed,unnamed,unnamed,unnamed,unnamed,unnamed,unnamed,unnamed	XRCC3	ENSG00000269958	AL049840.5	chr14	103696352	103697163	103696757	ENSG00000126215	XRCC3	chr14	103706556	103697608	103715504
ENSG00000269958	AL049840.5	0.630956944	0.646029397	0.9162448	GO Biological Process	GO:0071140	resolution of mitotic recombination intermediates	12	1.18E-12	1.52E-08	1.27E-09	461	0.0108	5	5.09E-05	0.0235	394	0.0314	1	1	31.6	0.0316	1	2	0.00337	0.5	unnamed,unnamed,unnamed,unnamed,unnamed	XRCC3	ENSG00000269958	AL049840.5	chr14	103696352	103697163	103696757	ENSG00000126215	XRCC3	chr14	103706556	103697608	103715504
ENSG00000269958	AL049840.5	0.630956944	0.646029397	0.9162448	GO Biological Process	GO:0000724	double-strand break repair via homologous recombination	14	1.34E-11	1.73E-07	1.24E-08	11.1	1.35	15	0.00636	0.0704	12	9.73E-08	0.00126	0.000105	8.18	1.34	11	85	0.037	0.129	unnamed,unnamed,unnamed,unnamed,unnamed,unnamed,unnamed,unnamed,unnamed,unnamed,unnamed,unnamed,unnamed,unnamed,unnamed	XRCC3	ENSG00000269958	AL049840.5	chr14	103696352	103697163	103696757	ENSG00000126215	XRCC3	chr14	103706556	103697608	103715504
ENSG00000269958	AL049840.5	0.630956944	0.646029397	0.9162448	GO Biological Process	GO:0000725	recombinational repair	15	1.36E-11	1.75E-07	1.17E-08	11.1	1.36	15	0.00636	0.0704	13	1.10E-07	0.00142	0.000109	8.09	1.36	11	86	0.037	0.128	unnamed,unnamed,unnamed,unnamed,unnamed,unnamed,unnamed,unnamed,unnamed,unnamed,unnamed,unnamed,unnamed,unnamed,unnamed	XRCC3	ENSG00000269958	AL049840.5	chr14	103696352	103697163	103696757	ENSG00000126215	XRCC3	chr14	103706556	103697608	103715504
ENSG00000269958	AL049840.5	0.630956944	0.646029397	0.9162448	GO Biological Process	GO:0006302	double-strand break repair	16	1.47E-11	1.90E-07	1.19E-08	7.61	2.5	19	0.0117	0.0892	18	7.33E-07	0.00947	0.000526	5.09	2.75	14	174	0.0471	0.0805	unnamed,unnamed,unnamed,unnamed,unnamed,unnamed,unnamed,unnamed,unnamed,unnamed,unnamed,unnamed,unnamed,unnamed,unnamed,unnamed,unnamed,unnamed,unnamed	XRCC3	ENSG00000269958	AL049840.5	chr14	103696352	103697163	103696757	ENSG00000126215	XRCC3	chr14	103706556	103697608	103715504
ENSG00000269958	AL049840.5	0.630956944	0.646029397	0.9162448	GO Biological Process	GO:0007131	reciprocal meiotic recombination	17	3.01E-11	3.89E-07	2.29E-08	18.9	0.582	11	0.00273	0.0516	25	8.44E-06	0.109	0.00436	9.42	0.743	7	47	0.0236	0.149	unnamed,unnamed,unnamed,unnamed,unnamed,unnamed,unnamed,unnamed,unnamed,unnamed,unnamed	XRCC3	ENSG00000269958	AL049840.5	chr14	103696352	103697163	103696757	ENSG00000126215	XRCC3	chr14	103706556	103697608	103715504
ENSG00000269958	AL049840.5	0.630956944	0.646029397	0.9162448	GO Biological Process	GO:0000723	telomere maintenance	19	6.16E-11	7.95E-07	4.19E-08	11.1	1.26	14	0.00591	0.0657	35	4.05E-05	0.524	0.015	5.47	1.64	9	104	0.0303	0.0865	unnamed,unnamed,unnamed,unnamed,unnamed,unnamed,unnamed,unnamed,unnamed,unnamed,unnamed,unnamed,unnamed,unnamed	XRCC3	ENSG00000269958	AL049840.5	chr14	103696352	103697163	103696757	ENSG00000126215	XRCC3	chr14	103706556	103697608	103715504
ENSG00000269958	AL049840.5	0.630956944	0.646029397	0.9162448	GO Biological Process	GO:0032200	telomere organization	20	7.98E-11	1.03E-06	5.15E-08	10.9	1.28	14	0.00603	0.0657	42	0.000102	1	0.0313	4.86	1.85	9	117	0.0303	0.0769	unnamed,unnamed,unnamed,unnamed,unnamed,unnamed,unnamed,unnamed,unnamed,unnamed,unnamed,unnamed,unnamed,unnamed	XRCC3	ENSG00000269958	AL049840.5	chr14	103696352	103697163	103696757	ENSG00000126215	XRCC3	chr14	103706556	103697608	103715504
ENSG00000269958	AL049840.5	0.630956944	0.646029397	0.9162448	GO Biological Process	GO:0000730	DNA recombinase assembly	23	5.29E-10	6.84E-06	2.97E-07	42.3	0.165	7	0.000777	0.0329	63	0.000433	1	0.0888	19	0.158	3	10	0.0101	0.3	unnamed,unnamed,unnamed,unnamed,unnamed,unnamed,unnamed	XRCC3	ENSG00000269958	AL049840.5	chr14	103696352	103697163	103696757	ENSG00000126215	XRCC3	chr14	103706556	103697608	103715504
ENSG00000269958	AL049840.5	0.630956944	0.646029397	0.9162448	GO Biological Process	GO:1901987	regulation of cell cycle phase transition	25	8.10E-10	1.05E-05	4.18E-07	3.95	7.09	28	0.0333	0.131	36	4.19E-05	0.542	0.015	2.87	6.63	19	419	0.064	0.0453	unnamed,unnamed,unnamed,unnamed,unnamed,unnamed,unnamed,unnamed,unnamed,unnamed,unnamed,unnamed,unnamed,unnamed,unnamed,unnamed,unnamed,unnamed,unnamed,unnamed,unnamed,unnamed,unnamed,unnamed,unnamed,unnamed,unnamed,unnamed	XRCC3	ENSG00000269958	AL049840.5	chr14	103696352	103697163	103696757	ENSG00000126215	XRCC3	chr14	103706556	103697608	103715504
ENSG00000269958	AL049840.5	0.630956944	0.646029397	0.9162448	GO Biological Process	GO:0090266	regulation of mitotic cell cycle spindle assembly checkpoint	29	1.54E-09	1.99E-05	6.87E-07	36.2	0.193	7	0.000908	0.0329	282	0.0173	1	0.794	9.73	0.206	2	13	0.00673	0.154	unnamed,unnamed,unnamed,unnamed,unnamed,unnamed,unnamed	XRCC3	ENSG00000269958	AL049840.5	chr14	103696352	103697163	103696757	ENSG00000126215	XRCC3	chr14	103706556	103697608	103715504
ENSG00000269958	AL049840.5	0.630956944	0.646029397	0.9162448	GO Biological Process	GO:0000722	telomere maintenance via recombination	30	2.74E-09	3.54E-05	1.18E-06	33.3	0.21	7	0.000987	0.0329	71	0.000775	1	0.141	15.8	0.19	3	12	0.0101	0.25	unnamed,unnamed,unnamed,unnamed,unnamed,unnamed,unnamed	XRCC3	ENSG00000269958	AL049840.5	chr14	103696352	103697163	103696757	ENSG00000126215	XRCC3	chr14	103706556	103697608	103715504
ENSG00000269958	AL049840.5	0.630956944	0.646029397	0.9162448	GO Biological Process	GO:1901990	regulation of mitotic cell cycle phase transition	31	2.94E-09	3.80E-05	1.23E-06	3.98	6.53	26	0.0307	0.122	37	5.87E-05	0.758	0.0205	2.9	6.22	18	393	0.0606	0.0458	unnamed,unnamed,unnamed,unnamed,unnamed,unnamed,unnamed,unnamed,unnamed,unnamed,unnamed,unnamed,unnamed,unnamed,unnamed,unnamed,unnamed,unnamed,unnamed,unnamed,unnamed,unnamed,unnamed,unnamed,unnamed,unnamed	XRCC3	ENSG00000269958	AL049840.5	chr14	103696352	103697163	103696757	ENSG00000126215	XRCC3	chr14	103706556	103697608	103715504
ENSG00000269958	AL049840.5	0.630956944	0.646029397	0.9162448	GO Biological Process	GO:0036297	interstrand cross-link repair	32	3.02E-09	3.91E-05	1.22E-06	14.5	0.691	10	0.00324	0.0469	76	0.00113	1	0.193	6.32	0.791	5	50	0.0168	0.1	unnamed,unnamed,unnamed,unnamed,unnamed,unnamed,unnamed,unnamed,unnamed,unnamed	XRCC3	ENSG00000269958	AL049840.5	chr14	103696352	103697163	103696757	ENSG00000126215	XRCC3	chr14	103706556	103697608	103715504
ENSG00000269958	AL049840.5	0.630956944	0.646029397	0.9162448	GO Biological Process	GO:0000707	meiotic DNA recombinase assembly	33	3.52E-09	4.55E-05	1.38E-06	49.9	0.12	6	0.000564	0.0282	113	0.00359	1	0.41	21.1	0.0949	2	6	0.00673	0.333	unnamed,unnamed,unnamed,unnamed,unnamed,unnamed	XRCC3	ENSG00000269958	AL049840.5	chr14	103696352	103697163	103696757	ENSG00000126215	XRCC3	chr14	103706556	103697608	103715504
ENSG00000269958	AL049840.5	0.630956944	0.646029397	0.9162448	GO Biological Process	GO:0042148	strand invasion	35	5.39E-09	6.96E-05	1.99E-06	46.5	0.129	6	0.000606	0.0282	129	0.00497	1	0.498	18.1	0.111	2	7	0.00673	0.286	unnamed,unnamed,unnamed,unnamed,unnamed,unnamed	XRCC3	ENSG00000269958	AL049840.5	chr14	103696352	103697163	103696757	ENSG00000126215	XRCC3	chr14	103706556	103697608	103715504
ENSG00000269958	AL049840.5	0.630956944	0.646029397	0.9162448	GO Biological Process	GO:0010212	response to ionizing radiation	41	1.62E-08	0.000209	5.09E-06	6.03	2.66	16	0.0125	0.0751	30	2.42E-05	0.312	0.0104	4.7	2.34	11	148	0.037	0.0743	unnamed,unnamed,unnamed,unnamed,unnamed,unnamed,unnamed,unnamed,unnamed,unnamed,unnamed,unnamed,unnamed,unnamed,unnamed,unnamed	XRCC3	ENSG00000269958	AL049840.5	chr14	103696352	103697163	103696757	ENSG00000126215	XRCC3	chr14	103706556	103697608	103715504
ENSG00000269958	AL049840.5	0.630956944	0.646029397	0.9162448	GO Biological Process	GO:0010564	regulation of cell cycle process	44	3.02E-08	0.000391	8.88E-06	2.77	13	36	0.061	0.169	29	1.47E-05	0.19	0.00656	2.48	10.9	27	689	0.0909	0.0392	unnamed,unnamed,unnamed,unnamed,unnamed,unnamed,unnamed,unnamed,unnamed,unnamed,unnamed,unnamed,unnamed,unnamed,unnamed,unnamed,unnamed,unnamed,unnamed,unnamed,unnamed,unnamed,unnamed,unnamed,unnamed,unnamed,unnamed,unnamed,unnamed,unnamed,unnamed,unnamed,unnamed,unnamed,unnamed,unnamed	XRCC3	ENSG00000269958	AL049840.5	chr14	103696352	103697163	103696757	ENSG00000126215	XRCC3	chr14	103706556	103697608	103715504
ENSG00000269958	AL049840.5	0.630956944	0.646029397	0.9162448	GO Biological Process	GO:0090231	regulation of spindle checkpoint	45	3.26E-08	0.000421	9.36E-06	23.1	0.303	7	0.00142	0.0329	327	0.0229	1	0.903	8.43	0.237	2	15	0.00673	0.133	unnamed,unnamed,unnamed,unnamed,unnamed,unnamed,unnamed	XRCC3	ENSG00000269958	AL049840.5	chr14	103696352	103697163	103696757	ENSG00000126215	XRCC3	chr14	103706556	103697608	103715504
ENSG00000269958	AL049840.5	0.630956944	0.646029397	0.9162448	GO Biological Process	GO:0033044	regulation of chromosome organization	48	6.02E-08	0.000778	1.62E-05	5.47	2.93	16	0.0137	0.0751	22	6.81E-06	0.088	0.004	4.89	2.45	12	155	0.0404	0.0774	unnamed,unnamed,unnamed,unnamed,unnamed,unnamed,unnamed,unnamed,unnamed,unnamed,unnamed,unnamed,unnamed,unnamed,unnamed,unnamed	XRCC3	ENSG00000269958	AL049840.5	chr14	103696352	103697163	103696757	ENSG00000126215	XRCC3	chr14	103706556	103697608	103715504
ENSG00000269958	AL049840.5	0.630956944	0.646029397	0.9162448	GO Biological Process	GO:0006312	mitotic recombination	49	6.30E-08	0.000814	1.66E-05	20.9	0.334	7	0.00157	0.0329	105	0.00315	1	0.387	9.98	0.301	3	19	0.0101	0.158	unnamed,unnamed,unnamed,unnamed,unnamed,unnamed,unnamed	XRCC3	ENSG00000269958	AL049840.5	chr14	103696352	103697163	103696757	ENSG00000126215	XRCC3	chr14	103706556	103697608	103715504
ENSG00000269958	AL049840.5	0.630956944	0.646029397	0.9162448	GO Biological Process	GO:0071824	protein-DNA complex subunit organization	51	6.91E-08	0.000893	1.75E-05	4.76	3.78	18	0.0177	0.0845	94	0.00219	1	0.302	2.78	3.95	11	250	0.037	0.044	unnamed,unnamed,unnamed,unnamed,unnamed,unnamed,unnamed,unnamed,unnamed,unnamed,unnamed,unnamed,unnamed,unnamed,unnamed,unnamed,unnamed,unnamed	XRCC3	ENSG00000269958	AL049840.5	chr14	103696352	103697163	103696757	ENSG00000126215	XRCC3	chr14	103706556	103697608	103715504
ENSG00000269958	AL049840.5	0.630956944	0.646029397	0.9162448	GO Biological Process	GO:0007346	regulation of mitotic cell cycle	58	1.82E-07	0.00235	4.06E-05	2.72	12.1	33	0.0569	0.155	41	9.05E-05	1	0.0285	2.37	10.1	24	641	0.0808	0.0374	unnamed,unnamed,unnamed,unnamed,unnamed,unnamed,unnamed,unnamed,unnamed,unnamed,unnamed,unnamed,unnamed,unnamed,unnamed,unnamed,unnamed,unnamed,unnamed,unnamed,unnamed,unnamed,unnamed,unnamed,unnamed,unnamed,unnamed,unnamed,unnamed,unnamed,unnamed,unnamed,unnamed	XRCC3	ENSG00000269958	AL049840.5	chr14	103696352	103697163	103696757	ENSG00000126215	XRCC3	chr14	103706556	103697608	103715504
ENSG00000269958	AL049840.5	0.630956944	0.646029397	0.9162448	GO Biological Process	GO:0060249	anatomical structure homeostasis	60	2.27E-07	0.00293	4.88E-05	3.8	5.52	21	0.0259	0.0986	74	0.000972	1	0.17	2.76	4.71	13	298	0.0438	0.0436	unnamed,unnamed,unnamed,unnamed,unnamed,unnamed,unnamed,unnamed,unnamed,unnamed,unnamed,unnamed,unnamed,unnamed,unnamed,unnamed,unnamed,unnamed,unnamed,unnamed,unnamed	XRCC3	ENSG00000269958	AL049840.5	chr14	103696352	103697163	103696757	ENSG00000126215	XRCC3	chr14	103706556	103697608	103715504
ENSG00000269958	AL049840.5	0.630956944	0.646029397	0.9162448	GO Biological Process	GO:0090267	positive regulation of mitotic cell cycle spindle assembly checkpoint	61	3.02E-07	0.0039	6.40E-05	37.5	0.133	5	0.000627	0.0235	1022	0.106	1	1	9.03	0.111	1	7	0.00337	0.143	unnamed,unnamed,unnamed,unnamed,unnamed	XRCC3	ENSG00000269958	AL049840.5	chr14	103696352	103697163	103696757	ENSG00000126215	XRCC3	chr14	103706556	103697608	103715504
ENSG00000269958	AL049840.5	0.630956944	0.646029397	0.9162448	GO Biological Process	GO:0030071	regulation of mitotic metaphase/anaphase transition	65	5.28E-07	0.00682	0.000105	11.8	0.675	8	0.00317	0.0376	480	0.0341	1	0.918	4.21	0.712	3	45	0.0101	0.0667	unnamed,unnamed,unnamed,unnamed,unnamed,unnamed,unnamed,unnamed	XRCC3	ENSG00000269958	AL049840.5	chr14	103696352	103697163	103696757	ENSG00000126215	XRCC3	chr14	103706556	103697608	103715504
ENSG00000269958	AL049840.5	0.630956944	0.646029397	0.9162448	GO Biological Process	GO:0045787	positive regulation of cell cycle	67	5.54E-07	0.00716	0.000107	3.23	7.43	24	0.0349	0.113	50	0.000199	1	0.0514	2.83	5.66	16	358	0.0539	0.0447	unnamed,unnamed,unnamed,unnamed,unnamed,unnamed,unnamed,unnamed,unnamed,unnamed,unnamed,unnamed,unnamed,unnamed,unnamed,unnamed,unnamed,unnamed,unnamed,unnamed,unnamed,unnamed,unnamed,unnamed	XRCC3	ENSG00000269958	AL049840.5	chr14	103696352	103697163	103696757	ENSG00000126215	XRCC3	chr14	103706556	103697608	103715504
ENSG00000269958	AL049840.5	0.630956944	0.646029397	0.9162448	GO Biological Process	GO:1902099	regulation of metaphase/anaphase transition of cell cycle	68	5.84E-07	0.00755	0.000111	11.7	0.685	8	0.00321	0.0376	491	0.0361	1	0.949	4.12	0.728	3	46	0.0101	0.0652	unnamed,unnamed,unnamed,unnamed,unnamed,unnamed,unnamed,unnamed	XRCC3	ENSG00000269958	AL049840.5	chr14	103696352	103697163	103696757	ENSG00000126215	XRCC3	chr14	103706556	103697608	103715504
ENSG00000269958	AL049840.5	0.630956944	0.646029397	0.9162448	GO Biological Process	GO:0007127	meiosis I	69	5.97E-07	0.00771	0.000112	7.13	1.54	11	0.00725	0.0516	85	0.00174	1	0.264	4.06	1.72	7	109	0.0236	0.0642	unnamed,unnamed,unnamed,unnamed,unnamed,unnamed,unnamed,unnamed,unnamed,unnamed,unnamed	XRCC3	ENSG00000269958	AL049840.5	chr14	103696352	103697163	103696757	ENSG00000126215	XRCC3	chr14	103706556	103697608	103715504
ENSG00000269958	AL049840.5	0.630956944	0.646029397	0.9162448	GO Biological Process	GO:0090232	positive regulation of spindle checkpoint	73	7.53E-07	0.00973	0.000133	31.1	0.161	5	0.000756	0.0235	1117	0.12	1	1	7.9	0.127	1	8	0.00337	0.125	unnamed,unnamed,unnamed,unnamed,unnamed	XRCC3	ENSG00000269958	AL049840.5	chr14	103696352	103697163	103696757	ENSG00000126215	XRCC3	chr14	103706556	103697608	103715504
ENSG00000269958	AL049840.5	0.630956944	0.646029397	0.9162448	GO Biological Process	GO:0048285	organelle fission	79	1.36E-06	0.0175	0.000222	3.69	5.15	19	0.0242	0.0892	69	0.000648	1	0.121	2.75	5.09	14	322	0.0471	0.0435	unnamed,unnamed,unnamed,unnamed,unnamed,unnamed,unnamed,unnamed,unnamed,unnamed,unnamed,unnamed,unnamed,unnamed,unnamed,unnamed,unnamed,unnamed,unnamed	XRCC3	ENSG00000269958	AL049840.5	chr14	103696352	103697163	103696757	ENSG00000126215	XRCC3	chr14	103706556	103697608	103715504
ENSG00000269958	AL049840.5	0.630956944	0.646029397	0.9162448	GO Biological Process	GO:0033045	regulation of sister chromatid segregation	80	1.43E-06	0.0185	0.000231	7.39	1.35	10	0.00636	0.0469	131	0.00501	1	0.494	4.52	1.11	5	70	0.0168	0.0714	unnamed,unnamed,unnamed,unnamed,unnamed,unnamed,unnamed,unnamed,unnamed,unnamed	XRCC3	ENSG00000269958	AL049840.5	chr14	103696352	103697163	103696757	ENSG00000126215	XRCC3	chr14	103706556	103697608	103715504
ENSG00000269958	AL049840.5	0.630956944	0.646029397	0.9162448	GO Biological Process	GO:0010965	regulation of mitotic sister chromatid separation	82	1.58E-06	0.0204	0.000249	10.2	0.784	8	0.00368	0.0376	518	0.0423	1	1	3.87	0.775	3	49	0.0101	0.0612	unnamed,unnamed,unnamed,unnamed,unnamed,unnamed,unnamed,unnamed	XRCC3	ENSG00000269958	AL049840.5	chr14	103696352	103697163	103696757	ENSG00000126215	XRCC3	chr14	103706556	103697608	103715504
ENSG00000269958	AL049840.5	0.630956944	0.646029397	0.9162448	GO Biological Process	GO:0009314	response to radiation	84	1.60E-06	0.0207	0.000246	3.04	7.89	24	0.0371	0.113	45	0.000148	1	0.0426	2.69	6.69	18	423	0.0606	0.0426	unnamed,unnamed,unnamed,unnamed,unnamed,unnamed,unnamed,unnamed,unnamed,unnamed,unnamed,unnamed,unnamed,unnamed,unnamed,unnamed,unnamed,unnamed,unnamed,unnamed,unnamed,unnamed,unnamed,unnamed	XRCC3	ENSG00000269958	AL049840.5	chr14	103696352	103697163	103696757	ENSG00000126215	XRCC3	chr14	103706556	103697608	103715504
ENSG00000269958	AL049840.5	0.630956944	0.646029397	0.9162448	GO Biological Process	GO:0090656	t-circle formation	87	2.24E-06	0.0289	0.000332	24.8	0.201	5	0.000945	0.0235	1456	0.174	1	1	5.27	0.19	1	12	0.00337	0.0833	unnamed,unnamed,unnamed,unnamed,unnamed	XRCC3	ENSG00000269958	AL049840.5	chr14	103696352	103697163	103696757	ENSG00000126215	XRCC3	chr14	103706556	103697608	103715504
ENSG00000269958	AL049840.5	0.630956944	0.646029397	0.9162448	GO Biological Process	GO:0051983	regulation of chromosome segregation	89	2.84E-06	0.0367	0.000412	6.05	1.82	11	0.00853	0.0516	108	0.00322	1	0.386	4.17	1.44	6	91	0.0202	0.0659	unnamed,unnamed,unnamed,unnamed,unnamed,unnamed,unnamed,unnamed,unnamed,unnamed,unnamed	XRCC3	ENSG00000269958	AL049840.5	chr14	103696352	103697163	103696757	ENSG00000126215	XRCC3	chr14	103706556	103697608	103715504
ENSG00000269958	AL049840.5	0.630956944	0.646029397	0.9162448	GO Biological Process	GO:0007126	meiotic nuclear division	92	4.43E-06	0.0572	0.000621	5.23	2.3	12	0.0108	0.0563	102	0.0027	1	0.343	3.37	2.37	8	150	0.0269	0.0533	unnamed,unnamed,unnamed,unnamed,unnamed,unnamed,unnamed,unnamed,unnamed,unnamed,unnamed,unnamed	XRCC3	ENSG00000269958	AL049840.5	chr14	103696352	103697163	103696757	ENSG00000126215	XRCC3	chr14	103706556	103697608	103715504
ENSG00000269958	AL049840.5	0.630956944	0.646029397	0.9162448	GO Biological Process	GO:0090657	telomeric loop disassembly	96	5.37E-06	0.0694	0.000723	20.7	0.242	5	0.00113	0.0235	1374	0.161	1	1	5.75	0.174	1	11	0.00337	0.0909	unnamed,unnamed,unnamed,unnamed,unnamed	XRCC3	ENSG00000269958	AL049840.5	chr14	103696352	103697163	103696757	ENSG00000126215	XRCC3	chr14	103706556	103697608	103715504
ENSG00000269958	AL049840.5	0.630956944	0.646029397	0.9162448	GO Biological Process	GO:0000280	nuclear division	101	6.39E-06	0.0826	0.000817	3.62	4.7	17	0.022	0.0798	73	0.000943	1	0.167	2.77	4.7	13	297	0.0438	0.0438	unnamed,unnamed,unnamed,unnamed,unnamed,unnamed,unnamed,unnamed,unnamed,unnamed,unnamed,unnamed,unnamed,unnamed,unnamed,unnamed,unnamed	XRCC3	ENSG00000269958	AL049840.5	chr14	103696352	103697163	103696757	ENSG00000126215	XRCC3	chr14	103706556	103697608	103715504
ENSG00000269958	AL049840.5	0.630956944	0.646029397	0.9162448	GO Biological Process	GO:1901978	positive regulation of cell cycle checkpoint	103	7.11E-06	0.0919	0.000892	19.5	0.256	5	0.0012	0.0235	1292	0.147	1	1	6.32	0.158	1	10	0.00337	0.1	unnamed,unnamed,unnamed,unnamed,unnamed	XRCC3	ENSG00000269958	AL049840.5	chr14	103696352	103697163	103696757	ENSG00000126215	XRCC3	chr14	103706556	103697608	103715504
ENSG00000269958	AL049840.5	0.630956944	0.646029397	0.9162448	GO Biological Process	GO:1903046	meiotic cell cycle process	105	7.36E-06	0.0951	0.000906	4.97	2.42	12	0.0113	0.0563	118	0.00416	1	0.456	3.14	2.55	8	161	0.0269	0.0497	unnamed,unnamed,unnamed,unnamed,unnamed,unnamed,unnamed,unnamed,unnamed,unnamed,unnamed,unnamed	XRCC3	ENSG00000269958	AL049840.5	chr14	103696352	103697163	103696757	ENSG00000126215	XRCC3	chr14	103706556	103697608	103715504
ENSG00000269958	AL049840.5	0.630956944	0.646029397	0.9162448	GO Biological Process	GO:0007088	regulation of mitotic nuclear division	106	7.84E-06	0.101	0.000956	4.55	2.86	13	0.0134	0.061	279	0.0166	1	0.771	2.67	2.63	7	166	0.0236	0.0422	unnamed,unnamed,unnamed,unnamed,unnamed,unnamed,unnamed,unnamed,unnamed,unnamed,unnamed,unnamed,unnamed	XRCC3	ENSG00000269958	AL049840.5	chr14	103696352	103697163	103696757	ENSG00000126215	XRCC3	chr14	103706556	103697608	103715504
ENSG00000269958	AL049840.5	0.630956944	0.646029397	0.9162448	GO Biological Process	GO:0000732	strand displacement	114	1.26E-05	0.163	0.00143	12.1	0.495	6	0.00232	0.0282	727	0.0632	1	1	4.86	0.411	2	26	0.00673	0.0769	unnamed,unnamed,unnamed,unnamed,unnamed,unnamed	XRCC3	ENSG00000269958	AL049840.5	chr14	103696352	103697163	103696757	ENSG00000126215	XRCC3	chr14	103706556	103697608	103715504
ENSG00000269958	AL049840.5	0.630956944	0.646029397	0.9162448	GO Biological Process	GO:0033047	regulation of mitotic sister chromatid segregation	115	1.32E-05	0.171	0.00149	7.61	1.05	8	0.00494	0.0376	744	0.0667	1	1	3.21	0.933	3	59	0.0101	0.0508	unnamed,unnamed,unnamed,unnamed,unnamed,unnamed,unnamed,unnamed	XRCC3	ENSG00000269958	AL049840.5	chr14	103696352	103697163	103696757	ENSG00000126215	XRCC3	chr14	103706556	103697608	103715504
ENSG00000269958	AL049840.5	0.630956944	0.646029397	0.9162448	GO Biological Process	GO:1901976	regulation of cell cycle checkpoint	119	1.45E-05	0.187	0.00157	9.15	0.765	7	0.00359	0.0329	897	0.0907	1	1	3.95	0.506	2	32	0.00673	0.0625	unnamed,unnamed,unnamed,unnamed,unnamed,unnamed,unnamed	XRCC3	ENSG00000269958	AL049840.5	chr14	103696352	103697163	103696757	ENSG00000126215	XRCC3	chr14	103706556	103697608	103715504
ENSG00000269958	AL049840.5	0.630956944	0.646029397	0.9162448	GO Biological Process	GO:0051783	regulation of nuclear division	120	1.64E-05	0.212	0.00176	3.96	3.54	14	0.0166	0.0657	194	0.0109	1	0.727	2.66	3.01	8	190	0.0269	0.0421	unnamed,unnamed,unnamed,unnamed,unnamed,unnamed,unnamed,unnamed,unnamed,unnamed,unnamed,unnamed,unnamed,unnamed	XRCC3	ENSG00000269958	AL049840.5	chr14	103696352	103697163	103696757	ENSG00000126215	XRCC3	chr14	103706556	103697608	103715504
ENSG00000269958	AL049840.5	0.630956944	0.646029397	0.9162448	GO Biological Process	GO:0045931	positive regulation of mitotic cell cycle	125	2.23E-05	0.288	0.0023	4.11	3.16	13	0.0148	0.061	321	0.0219	1	0.881	2.77	2.17	6	137	0.0202	0.0438	unnamed,unnamed,unnamed,unnamed,unnamed,unnamed,unnamed,unnamed,unnamed,unnamed,unnamed,unnamed,unnamed	XRCC3	ENSG00000269958	AL049840.5	chr14	103696352	103697163	103696757	ENSG00000126215	XRCC3	chr14	103706556	103697608	103715504
ENSG00000269958	AL049840.5	0.630956944	0.646029397	0.9162448	GO Biological Process	GO:0051321	meiotic cell cycle	132	3.05E-05	0.395	0.00299	3.99	3.26	13	0.0153	0.061	157	0.00719	1	0.591	2.66	3.38	9	214	0.0303	0.0421	unnamed,unnamed,unnamed,unnamed,unnamed,unnamed,unnamed,unnamed,unnamed,unnamed,unnamed,unnamed,unnamed	XRCC3	ENSG00000269958	AL049840.5	chr14	103696352	103697163	103696757	ENSG00000126215	XRCC3	chr14	103706556	103697608	103715504
ENSG00000269958	AL049840.5	0.630956944	0.646029397	0.9162448	GO Biological Process	GO:0034622	cellular macromolecular complex assembly	145	6.18E-05	0.798	0.0055	2.2	13.2	29	0.062	0.136	741	0.0658	1	1	1.46	13	19	825	0.064	0.023	unnamed,unnamed,unnamed,unnamed,unnamed,unnamed,unnamed,unnamed,unnamed,unnamed,unnamed,unnamed,unnamed,unnamed,unnamed,unnamed,unnamed,unnamed,unnamed,unnamed,unnamed,unnamed,unnamed,unnamed,unnamed,unnamed,unnamed,unnamed,unnamed	XRCC3	ENSG00000269958	AL049840.5	chr14	103696352	103697163	103696757	ENSG00000126215	XRCC3	chr14	103706556	103697608	103715504
ENSG00000269958	AL049840.5	0.630956944	0.646029397	0.9162448	GO Biological Process	GO:0090068	positive regulation of cell cycle process	146	6.36E-05	0.822	0.00563	3.15	5.09	16	0.0239	0.0751	173	0.00844	1	0.63	2.44	4.1	10	259	0.0337	0.0386	unnamed,unnamed,unnamed,unnamed,unnamed,unnamed,unnamed,unnamed,unnamed,unnamed,unnamed,unnamed,unnamed,unnamed,unnamed,unnamed	XRCC3	ENSG00000269958	AL049840.5	chr14	103696352	103697163	103696757	ENSG00000126215	XRCC3	chr14	103706556	103697608	103715504
ENSG00000269958	AL049840.5	0.630956944	0.646029397	0.9162448	GO Biological Process	GO:0032886	regulation of microtubule-based process	162	0.000103	1	0.00818	3.53	3.68	13	0.0173	0.061	338	0.024	1	0.918	2.47	2.83	7	179	0.0236	0.0391	unnamed,unnamed,unnamed,unnamed,unnamed,unnamed,unnamed,unnamed,unnamed,unnamed,unnamed,unnamed,unnamed	XRCC3	ENSG00000269958	AL049840.5	chr14	103696352	103697163	103696757	ENSG00000126215	XRCC3	chr14	103706556	103697608	103715504
ENSG00000269958	AL049840.5	0.630956944	0.646029397	0.9162448	GO Biological Process	GO:0065004	protein-DNA complex assembly	180	0.000154	1	0.0111	3.61	3.32	12	0.0156	0.0563	1257	0.135	1	1	1.73	3.46	6	219	0.0202	0.0274	unnamed,unnamed,unnamed,unnamed,unnamed,unnamed,unnamed,unnamed,unnamed,unnamed,unnamed,unnamed	XRCC3	ENSG00000269958	AL049840.5	chr14	103696352	103697163	103696757	ENSG00000126215	XRCC3	chr14	103706556	103697608	103715504
ENSG00000269958	AL049840.5	0.630956944	0.646029397	0.9162448	GO Biological Process	GO:0070507	regulation of microtubule cytoskeleton organization	183	0.00016	1	0.0113	3.6	3.34	12	0.0157	0.0563	484	0.035	1	0.934	2.48	2.42	6	153	0.0202	0.0392	unnamed,unnamed,unnamed,unnamed,unnamed,unnamed,unnamed,unnamed,unnamed,unnamed,unnamed,unnamed	XRCC3	ENSG00000269958	AL049840.5	chr14	103696352	103697163	103696757	ENSG00000126215	XRCC3	chr14	103706556	103697608	103715504
ENSG00000269958	AL049840.5	0.630956944	0.646029397	0.9162448	GO Biological Process	GO:0010824	regulation of centrosome duplication	201	0.00023	1	0.0148	7.12	0.842	6	0.00395	0.0282	1101	0.116	1	1	3.42	0.585	2	37	0.00673	0.0541	unnamed,unnamed,unnamed,unnamed,unnamed,unnamed	XRCC3	ENSG00000269958	AL049840.5	chr14	103696352	103697163	103696757	ENSG00000126215	XRCC3	chr14	103706556	103697608	103715504
ENSG00000269958	AL049840.5	0.630956944	0.646029397	0.9162448	GO Biological Process	GO:0046605	regulation of centrosome cycle	284	0.00124	1	0.0565	5.14	1.17	6	0.00548	0.0282	1586	0.193	1	1	2.48	0.807	2	51	0.00673	0.0392	unnamed,unnamed,unnamed,unnamed,unnamed,unnamed	XRCC3	ENSG00000269958	AL049840.5	chr14	103696352	103697163	103696757	ENSG00000126215	XRCC3	chr14	103706556	103697608	103715504
ENSG00000269958	AL049840.5	0.630956944	0.646029397	0.9162448	GO Biological Process	GO:0051493	regulation of cytoskeleton organization	372	0.00333	1	0.116	2.01	9.47	19	0.0445	0.0892	368	0.0275	1	0.965	1.83	7.12	13	450	0.0438	0.0289	unnamed,unnamed,unnamed,unnamed,unnamed,unnamed,unnamed,unnamed,unnamed,unnamed,unnamed,unnamed,unnamed,unnamed,unnamed,unnamed,unnamed,unnamed,unnamed	XRCC3	ENSG00000269958	AL049840.5	chr14	103696352	103697163	103696757	ENSG00000126215	XRCC3	chr14	103706556	103697608	103715504
ENSG00000279345	Z98885.3	0.997353359	0.786237209	0.999999982	GO Biological Process	GO:0006325	chromatin organization	279	0.00117	1	0.0543	1.95	12.8	25	0.0603	0.117	158	0.00733	1	0.599	1.82	11	20	693	0.0673	0.0289	unnamed,unnamed,unnamed,unnamed,unnamed,unnamed,unnamed,unnamed,unnamed,unnamed,unnamed,unnamed,unnamed,unnamed,unnamed,unnamed,unnamed,unnamed,unnamed,unnamed,unnamed,unnamed,unnamed,unnamed,unnamed	BRD1	ENSG00000279345	Z98885.3	chr22	49805451	49807208	49806329	ENSG00000100425	BRD1	chr22	49800397	49773282	49827512
ENSG00000279345	Z98885.3	0.997353359	0.786237209	0.999999982	GO Biological Process	GO:0018205	peptidyl-lysine modification	323	0.00194	1	0.0776	2.57	5.06	13	0.0238	0.061	271	0.016	1	0.764	2.21	4.52	10	286	0.0337	0.035	unnamed,unnamed,unnamed,unnamed,unnamed,unnamed,unnamed,unnamed,unnamed,unnamed,unnamed,unnamed,unnamed	BRD1	ENSG00000279345	Z98885.3	chr22	49805451	49807208	49806329	ENSG00000100425	BRD1	chr22	49800397	49773282	49827512
ENSG00000236886	AC007563.2	0.999073295	0.797632237	1	GO Biological Process	GO:0006281	DNA repair	1	3.42E-51	4.42E-47	4.42E-47	10.1	7.1	72	0.0333	0.338	1	9.09E-29	1.17E-24	1.17E-24	6.74	7.86	53	497	0.178	0.107	unnamed,unnamed,unnamed,unnamed,unnamed,unnamed,unnamed,unnamed,unnamed,unnamed,unnamed,unnamed,unnamed,unnamed,unnamed,unnamed,unnamed,unnamed,unnamed,unnamed,unnamed,unnamed,unnamed,unnamed,unnamed,unnamed,unnamed,unnamed,unnamed,unnamed,unnamed,unnamed,unnamed,unnamed,unnamed,unnamed,unnamed,unnamed,unnamed,unnamed,unnamed,unnamed,unnamed,unnamed,unnamed,unnamed,unnamed,unnamed,unnamed,unnamed…	TNP1	ENSG00000236886	AC007563.2	chr2	216694463	216994079	216844271	ENSG00000118245	TNP1	chr2	216859760	216859457	216860064
ENSG00000236886	AC007563.2	0.999073295	0.797632237	1	GO Biological Process	GO:0006259	DNA metabolic process	2	7.33E-44	9.47E-40	4.73E-40	6.77	11.7	79	0.0548	0.371	3	1.09E-25	1.41E-21	4.69E-22	4.94	12.4	61	781	0.205	0.0781	unnamed,unnamed,unnamed,unnamed,unnamed,unnamed,unnamed,unnamed,unnamed,unnamed,unnamed,unnamed,unnamed,unnamed,unnamed,unnamed,unnamed,unnamed,unnamed,unnamed,unnamed,unnamed,unnamed,unnamed,unnamed,unnamed,unnamed,unnamed,unnamed,unnamed,unnamed,unnamed,unnamed,unnamed,unnamed,unnamed,unnamed,unnamed,unnamed,unnamed,unnamed,unnamed,unnamed,unnamed,unnamed,unnamed,unnamed,unnamed,unnamed,unnamed…	TNP1	ENSG00000236886	AC007563.2	chr2	216694463	216994079	216844271	ENSG00000118245	TNP1	chr2	216859760	216859457	216860064
ENSG00000236886	AC007563.2	0.999073295	0.797632237	1	GO Biological Process	GO:0006974	cellular response to DNA damage stimulus	3	3.54E-43	4.57E-39	1.52E-39	6.76	11.5	78	0.0542	0.366	2	4.07E-26	5.26E-22	2.63E-22	5.13	11.7	60	740	0.202	0.0811	unnamed,unnamed,unnamed,unnamed,unnamed,unnamed,unnamed,unnamed,unnamed,unnamed,unnamed,unnamed,unnamed,unnamed,unnamed,unnamed,unnamed,unnamed,unnamed,unnamed,unnamed,unnamed,unnamed,unnamed,unnamed,unnamed,unnamed,unnamed,unnamed,unnamed,unnamed,unnamed,unnamed,unnamed,unnamed,unnamed,unnamed,unnamed,unnamed,unnamed,unnamed,unnamed,unnamed,unnamed,unnamed,unnamed,unnamed,unnamed,unnamed,unnamed…	TNP1	ENSG00000236886	AC007563.2	chr2	216694463	216994079	216844271	ENSG00000118245	TNP1	chr2	216859760	216859457	216860064
ENSG00000236886	AC007563.2	0.999073295	0.797632237	1	GO Biological Process	GO:0051276	chromosome organization	11	4.86E-13	6.28E-09	5.71E-10	4.17	8.63	36	0.0405	0.169	14	1.64E-07	0.00211	0.000151	3.06	9.14	28	578	0.0943	0.0484	unnamed,unnamed,unnamed,unnamed,unnamed,unnamed,unnamed,unnamed,unnamed,unnamed,unnamed,unnamed,unnamed,unnamed,unnamed,unnamed,unnamed,unnamed,unnamed,unnamed,unnamed,unnamed,unnamed,unnamed,unnamed,unnamed,unnamed,unnamed,unnamed,unnamed,unnamed,unnamed,unnamed,unnamed,unnamed,unnamed	TNP1	ENSG00000236886	AC007563.2	chr2	216694463	216994079	216844271	ENSG00000118245	TNP1	chr2	216859760	216859457	216860064
ENSG00000236886	AC007563.2	0.999073295	0.797632237	1	GO Biological Process	GO:0071824	protein-DNA complex subunit organization	51	6.91E-08	0.000893	1.75E-05	4.76	3.78	18	0.0177	0.0845	94	0.00219	1	0.302	2.78	3.95	11	250	0.037	0.044	unnamed,unnamed,unnamed,unnamed,unnamed,unnamed,unnamed,unnamed,unnamed,unnamed,unnamed,unnamed,unnamed,unnamed,unnamed,unnamed,unnamed,unnamed	TNP1	ENSG00000236886	AC007563.2	chr2	216694463	216994079	216844271	ENSG00000118245	TNP1	chr2	216859760	216859457	216860064
ENSG00000236886	AC007563.2	0.999073295	0.797632237	1	GO Biological Process	GO:0032984	macromolecular complex disassembly	86	2.01E-06	0.026	0.000302	5.16	2.52	13	0.0118	0.061	198	0.0112	1	0.733	2.65	3.02	8	191	0.0269	0.0419	unnamed,unnamed,unnamed,unnamed,unnamed,unnamed,unnamed,unnamed,unnamed,unnamed,unnamed,unnamed,unnamed	TNP1	ENSG00000236886	AC007563.2	chr2	216694463	216994079	216844271	ENSG00000118245	TNP1	chr2	216859760	216859457	216860064
ENSG00000236886	AC007563.2	0.999073295	0.797632237	1	GO Biological Process	GO:0006337	nucleosome disassembly	98	5.62E-06	0.0726	0.00074	20.5	0.244	5	0.00114	0.0235	46	0.000158	1	0.0442	14	0.285	4	18	0.0135	0.222	unnamed,unnamed,unnamed,unnamed,unnamed	TNP1	ENSG00000236886	AC007563.2	chr2	216694463	216994079	216844271	ENSG00000118245	TNP1	chr2	216859760	216859457	216860064
ENSG00000236886	AC007563.2	0.999073295	0.797632237	1	GO Biological Process	GO:0032986	protein-DNA complex disassembly	130	2.82E-05	0.364	0.0028	14.6	0.342	5	0.00161	0.0235	56	0.000243	1	0.0561	12.6	0.316	4	20	0.0135	0.2	unnamed,unnamed,unnamed,unnamed,unnamed	TNP1	ENSG00000236886	AC007563.2	chr2	216694463	216994079	216844271	ENSG00000118245	TNP1	chr2	216859760	216859457	216860064
ENSG00000236886	AC007563.2	0.999073295	0.797632237	1	GO Biological Process	GO:0022411	cellular component disassembly	207	0.000245	1	0.0153	2.79	5.73	16	0.0269	0.0751	996	0.101	1	1	1.59	6.28	10	397	0.0337	0.0252	unnamed,unnamed,unnamed,unnamed,unnamed,unnamed,unnamed,unnamed,unnamed,unnamed,unnamed,unnamed,unnamed,unnamed,unnamed,unnamed	TNP1	ENSG00000236886	AC007563.2	chr2	216694463	216994079	216844271	ENSG00000118245	TNP1	chr2	216859760	216859457	216860064
ENSG00000236886	AC007563.2	0.999073295	0.797632237	1	GO Biological Process	GO:0071103	DNA conformation change	269	0.000904	1	0.0434	2.95	4.06	12	0.0191	0.0563	230	0.0143	1	0.805	2.25	4.44	10	281	0.0337	0.0356	unnamed,unnamed,unnamed,unnamed,unnamed,unnamed,unnamed,unnamed,unnamed,unnamed,unnamed,unnamed	TNP1	ENSG00000236886	AC007563.2	chr2	216694463	216994079	216844271	ENSG00000118245	TNP1	chr2	216859760	216859457	216860064
ENSG00000236886	AC007563.2	0.999073295	0.797632237	1	GO Biological Process	GO:0006325	chromatin organization	279	0.00117	1	0.0543	1.95	12.8	25	0.0603	0.117	158	0.00733	1	0.599	1.82	11	20	693	0.0673	0.0289	unnamed,unnamed,unnamed,unnamed,unnamed,unnamed,unnamed,unnamed,unnamed,unnamed,unnamed,unnamed,unnamed,unnamed,unnamed,unnamed,unnamed,unnamed,unnamed,unnamed,unnamed,unnamed,unnamed,unnamed,unnamed	TNP1	ENSG00000236886	AC007563.2	chr2	216694463	216994079	216844271	ENSG00000118245	TNP1	chr2	216859760	216859457	216860064
ENSG00000236886	AC007563.2	0.999073295	0.797632237	1	GO Biological Process	GO:0034728	nucleosome organization	327	0.00205	1	0.0811	3.57	2.24	8	0.0105	0.0376	636	0.0548	1	1	2.22	2.7	6	171	0.0202	0.0351	unnamed,unnamed,unnamed,unnamed,unnamed,unnamed,unnamed,unnamed	TNP1	ENSG00000236886	AC007563.2	chr2	216694463	216994079	216844271	ENSG00000118245	TNP1	chr2	216859760	216859457	216860064
ENSG00000236886	AC007563.2	0.999073295	0.797632237	1	GO Biological Process	GO:0006997	nucleus organization	330	0.00213	1	0.0834	3.55	2.25	8	0.0106	0.0376	370	0.0279	1	0.975	2.62	2.29	6	145	0.0202	0.0414	unnamed,unnamed,unnamed,unnamed,unnamed,unnamed,unnamed,unnamed	TNP1	ENSG00000236886	AC007563.2	chr2	216694463	216994079	216844271	ENSG00000118245	TNP1	chr2	216859760	216859457	216860064
ENSG00000236886	AC007563.2	0.999073295	0.797632237	1	GO Biological Process	GO:0006333	chromatin assembly or disassembly	365	0.00299	1	0.106	3.36	2.38	8	0.0112	0.0376	736	0.064	1	1	2.13	2.82	6	178	0.0202	0.0337	unnamed,unnamed,unnamed,unnamed,unnamed,unnamed,unnamed,unnamed	TNP1	ENSG00000236886	AC007563.2	chr2	216694463	216994079	216844271	ENSG00000118245	TNP1	chr2	216859760	216859457	216860064
ENSG00000236886	AC007563.2	0.999073295	0.797632237	1	GO Biological Process	GO:0035042	fertilization, exchange of chromosomal proteins	371	0.00333	1	0.116	23.8	0.0841	2	0.000395	0.00939	241	0.0158	1	0.848	63.2	0.0158	1	1	0.00337	1	unnamed,unnamed	TNP1	ENSG00000236886	AC007563.2	chr2	216694463	216994079	216844271	ENSG00000118245	TNP1	chr2	216859760	216859457	216860064
ENSG00000236886	AC007563.2	0.999073295	0.797632237	1	GO Biological Process	GO:0035039	male pronucleus assembly	390	0.00386	1	0.128	22	0.0907	2	0.000426	0.00939	394	0.0314	1	1	31.6	0.0316	1	2	0.00337	0.5	unnamed,unnamed	TNP1	ENSG00000236886	AC007563.2	chr2	216694463	216994079	216844271	ENSG00000118245	TNP1	chr2	216859760	216859457	216860064
ENSG00000236886	AC007563.2	0.999073295	0.797632237	1	GO Biological Process	GO:0006338	chromatin remodeling	428	0.00516	1	0.156	2.83	3.19	9	0.015	0.0423	238	0.0152	1	0.825	2.72	2.58	7	163	0.0236	0.0429	unnamed,unnamed,unnamed,unnamed,unnamed,unnamed,unnamed,unnamed,unnamed	TNP1	ENSG00000236886	AC007563.2	chr2	216694463	216994079	216844271	ENSG00000118245	TNP1	chr2	216859760	216859457	216860064
ENSG00000236886	AC007563.2	0.999073295	0.797632237	1	GO Biological Process	GO:0070925	organelle assembly	433	0.0054	1	0.161	1.88	10.6	20	0.05	0.0939	494	0.0361	1	0.944	1.62	10.5	17	665	0.0572	0.0256	unnamed,unnamed,unnamed,unnamed,unnamed,unnamed,unnamed,unnamed,unnamed,unnamed,unnamed,unnamed,unnamed,unnamed,unnamed,unnamed,unnamed,unnamed,unnamed,unnamed	TNP1	ENSG00000236886	AC007563.2	chr2	216694463	216994079	216844271	ENSG00000118245	TNP1	chr2	216859760	216859457	216860064
ENSG00000236886	AC007563.2	0.999073295	0.797632237	1	GO Biological Process	GO:0007290	spermatid nucleus elongation	443	0.00562	1	0.164	18.1	0.11	2	0.000518	0.00939	541	0.0467	1	1	21.1	0.0475	1	3	0.00337	0.333	unnamed,unnamed	TNP1	ENSG00000236886	AC007563.2	chr2	216694463	216994079	216844271	ENSG00000118245	TNP1	chr2	216859760	216859457	216860064
ENSG00000236886	AC007563.2	0.999073295	0.797632237	1	GO Biological Process	GO:0016458	gene silencing	459	0.00597	1	0.168	3.29	2.13	7	0.00998	0.0329	1358	0.157	1	1	1.76	2.85	5	180	0.0168	0.0278	unnamed,unnamed,unnamed,unnamed,unnamed,unnamed,unnamed	TNP1	ENSG00000236886	AC007563.2	chr2	216694463	216994079	216844271	ENSG00000118245	TNP1	chr2	216859760	216859457	216860064
ENSG00000236886	AC007563.2	0.999073295	0.797632237	1	GO Biological Process	GO:0006342	chromatin silencing	500	0.00751	1	0.194	5.26	0.76	4	0.00357	0.0188	1600	0.199	1	1	1.96	1.53	3	97	0.0101	0.0309	unnamed,unnamed,unnamed,unnamed	TNP1	ENSG00000236886	AC007563.2	chr2	216694463	216994079	216844271	ENSG00000118245	TNP1	chr2	216859760	216859457	216860064
ENSG00000285728	AC098484.4	1	0.9084043	1	GO Biological Process	GO:0010608	posttranscriptional regulation of gene expression	177	0.000135	1	0.00982	2.48	8.45	21	0.0397	0.0986	276	0.0162	1	0.76	1.82	8.81	16	557	0.0539	0.0287	unnamed,unnamed,unnamed,unnamed,unnamed,unnamed,unnamed,unnamed,unnamed,unnamed,unnamed,unnamed,unnamed,unnamed,unnamed,unnamed,unnamed,unnamed,unnamed,unnamed,unnamed	YBX1	ENSG00000285728	AC098484.4	chr1	42658686	42682160	42670423	ENSG00000065978	YBX1	chr1	42693111	42682417	42703805
ENSG00000285728	AC098484.4	1	0.9084043	1	GO Biological Process	GO:0000398	mRNA splicing, via spliceosome	222	0.000349	1	0.0203	3.11	4.18	13	0.0196	0.061	138	0.00589	1	0.551	2.44	4.51	11	285	0.037	0.0386	unnamed,unnamed,unnamed,unnamed,unnamed,unnamed,unnamed,unnamed,unnamed,unnamed,unnamed,unnamed,unnamed	YBX1	ENSG00000285728	AC098484.4	chr1	42658686	42682160	42670423	ENSG00000065978	YBX1	chr1	42693111	42682417	42703805
ENSG00000285728	AC098484.4	1	0.9084043	1	GO Biological Process	GO:0000375	RNA splicing, via transesterification reactions	223	0.000358	1	0.0207	3.1	4.2	13	0.0197	0.061	144	0.00635	1	0.57	2.41	4.56	11	288	0.037	0.0382	unnamed,unnamed,unnamed,unnamed,unnamed,unnamed,unnamed,unnamed,unnamed,unnamed,unnamed,unnamed,unnamed	YBX1	ENSG00000285728	AC098484.4	chr1	42658686	42682160	42670423	ENSG00000065978	YBX1	chr1	42693111	42682417	42703805
ENSG00000285728	AC098484.4	1	0.9084043	1	GO Biological Process	GO:0016071	mRNA metabolic process	225	0.000413	1	0.0237	2.23	9.87	22	0.0463	0.103	176	0.00893	1	0.656	1.82	10.4	19	659	0.064	0.0288	unnamed,unnamed,unnamed,unnamed,unnamed,unnamed,unnamed,unnamed,unnamed,unnamed,unnamed,unnamed,unnamed,unnamed,unnamed,unnamed,unnamed,unnamed,unnamed,unnamed,unnamed,unnamed	YBX1	ENSG00000285728	AC098484.4	chr1	42658686	42682160	42670423	ENSG00000065978	YBX1	chr1	42693111	42682417	42703805
ENSG00000285728	AC098484.4	1	0.9084043	1	GO Biological Process	GO:0008380	RNA splicing	321	0.00189	1	0.0759	2.38	6.31	15	0.0296	0.0704	199	0.0114	1	0.738	2.06	6.31	13	399	0.0438	0.0326	unnamed,unnamed,unnamed,unnamed,unnamed,unnamed,unnamed,unnamed,unnamed,unnamed,unnamed,unnamed,unnamed,unnamed,unnamed	YBX1	ENSG00000285728	AC098484.4	chr1	42658686	42682160	42670423	ENSG00000065978	YBX1	chr1	42693111	42682417	42703805
ENSG00000285728	AC098484.4	1	0.9084043	1	GO Biological Process	GO:0006396	RNA processing	435	0.00548	1	0.163	1.78	12.9	23	0.0606	0.108	540	0.046	1	1	1.49	14.1	21	893	0.0707	0.0235	unnamed,unnamed,unnamed,unnamed,unnamed,unnamed,unnamed,unnamed,unnamed,unnamed,unnamed,unnamed,unnamed,unnamed,unnamed,unnamed,unnamed,unnamed,unnamed,unnamed,unnamed,unnamed,unnamed	YBX1	ENSG00000285728	AC098484.4	chr1	42658686	42682160	42670423	ENSG00000065978	YBX1	chr1	42693111	42682417	42703805
ENSG00000267030	AC011498.2	0.99999959	0.894522432	1	GO Biological Process	GO:0006281	DNA repair	1	3.42E-51	4.42E-47	4.42E-47	10.1	7.1	72	0.0333	0.338	1	9.09E-29	1.17E-24	1.17E-24	6.74	7.86	53	497	0.178	0.107	unnamed,unnamed,unnamed,unnamed,unnamed,unnamed,unnamed,unnamed,unnamed,unnamed,unnamed,unnamed,unnamed,unnamed,unnamed,unnamed,unnamed,unnamed,unnamed,unnamed,unnamed,unnamed,unnamed,unnamed,unnamed,unnamed,unnamed,unnamed,unnamed,unnamed,unnamed,unnamed,unnamed,unnamed,unnamed,unnamed,unnamed,unnamed,unnamed,unnamed,unnamed,unnamed,unnamed,unnamed,unnamed,unnamed,unnamed,unnamed,unnamed,unnamed…	CHAF1A	ENSG00000267030	AC011498.2	chr19	4447303	4448217	4447760	ENSG00000167670	CHAF1A	chr19	4423828	4402639	4445018
ENSG00000267030	AC011498.2	0.99999959	0.894522432	1	GO Biological Process	GO:0006259	DNA metabolic process	2	7.33E-44	9.47E-40	4.73E-40	6.77	11.7	79	0.0548	0.371	3	1.09E-25	1.41E-21	4.69E-22	4.94	12.4	61	781	0.205	0.0781	unnamed,unnamed,unnamed,unnamed,unnamed,unnamed,unnamed,unnamed,unnamed,unnamed,unnamed,unnamed,unnamed,unnamed,unnamed,unnamed,unnamed,unnamed,unnamed,unnamed,unnamed,unnamed,unnamed,unnamed,unnamed,unnamed,unnamed,unnamed,unnamed,unnamed,unnamed,unnamed,unnamed,unnamed,unnamed,unnamed,unnamed,unnamed,unnamed,unnamed,unnamed,unnamed,unnamed,unnamed,unnamed,unnamed,unnamed,unnamed,unnamed,unnamed…	CHAF1A	ENSG00000267030	AC011498.2	chr19	4447303	4448217	4447760	ENSG00000167670	CHAF1A	chr19	4423828	4402639	4445018
ENSG00000267030	AC011498.2	0.99999959	0.894522432	1	GO Biological Process	GO:0006974	cellular response to DNA damage stimulus	3	3.54E-43	4.57E-39	1.52E-39	6.76	11.5	78	0.0542	0.366	2	4.07E-26	5.26E-22	2.63E-22	5.13	11.7	60	740	0.202	0.0811	unnamed,unnamed,unnamed,unnamed,unnamed,unnamed,unnamed,unnamed,unnamed,unnamed,unnamed,unnamed,unnamed,unnamed,unnamed,unnamed,unnamed,unnamed,unnamed,unnamed,unnamed,unnamed,unnamed,unnamed,unnamed,unnamed,unnamed,unnamed,unnamed,unnamed,unnamed,unnamed,unnamed,unnamed,unnamed,unnamed,unnamed,unnamed,unnamed,unnamed,unnamed,unnamed,unnamed,unnamed,unnamed,unnamed,unnamed,unnamed,unnamed,unnamed…	CHAF1A	ENSG00000267030	AC011498.2	chr19	4447303	4448217	4447760	ENSG00000167670	CHAF1A	chr19	4423828	4402639	4445018
ENSG00000267030	AC011498.2	0.99999959	0.894522432	1	GO Biological Process	GO:0006260	DNA replication	8	3.61E-14	4.66E-10	5.83E-11	7.5	3.2	24	0.015	0.113	5	2.49E-11	3.22E-07	6.44E-08	6.26	3.35	21	212	0.0707	0.0991	unnamed,unnamed,unnamed,unnamed,unnamed,unnamed,unnamed,unnamed,unnamed,unnamed,unnamed,unnamed,unnamed,unnamed,unnamed,unnamed,unnamed,unnamed,unnamed,unnamed,unnamed,unnamed,unnamed,unnamed	CHAF1A	ENSG00000267030	AC011498.2	chr19	4447303	4448217	4447760	ENSG00000167670	CHAF1A	chr19	4423828	4402639	4445018
ENSG00000267030	AC011498.2	0.99999959	0.894522432	1	GO Biological Process	GO:0051276	chromosome organization	11	4.86E-13	6.28E-09	5.71E-10	4.17	8.63	36	0.0405	0.169	14	1.64E-07	0.00211	0.000151	3.06	9.14	28	578	0.0943	0.0484	unnamed,unnamed,unnamed,unnamed,unnamed,unnamed,unnamed,unnamed,unnamed,unnamed,unnamed,unnamed,unnamed,unnamed,unnamed,unnamed,unnamed,unnamed,unnamed,unnamed,unnamed,unnamed,unnamed,unnamed,unnamed,unnamed,unnamed,unnamed,unnamed,unnamed,unnamed,unnamed,unnamed,unnamed,unnamed,unnamed	CHAF1A	ENSG00000267030	AC011498.2	chr19	4447303	4448217	4447760	ENSG00000167670	CHAF1A	chr19	4423828	4402639	4445018
ENSG00000267030	AC011498.2	0.99999959	0.894522432	1	GO Biological Process	GO:0071824	protein-DNA complex subunit organization	51	6.91E-08	0.000893	1.75E-05	4.76	3.78	18	0.0177	0.0845	94	0.00219	1	0.302	2.78	3.95	11	250	0.037	0.044	unnamed,unnamed,unnamed,unnamed,unnamed,unnamed,unnamed,unnamed,unnamed,unnamed,unnamed,unnamed,unnamed,unnamed,unnamed,unnamed,unnamed,unnamed	CHAF1A	ENSG00000267030	AC011498.2	chr19	4447303	4448217	4447760	ENSG00000167670	CHAF1A	chr19	4423828	4402639	4445018
ENSG00000267030	AC011498.2	0.99999959	0.894522432	1	GO Biological Process	GO:0034622	cellular macromolecular complex assembly	145	6.18E-05	0.798	0.0055	2.2	13.2	29	0.062	0.136	741	0.0658	1	1	1.46	13	19	825	0.064	0.023	unnamed,unnamed,unnamed,unnamed,unnamed,unnamed,unnamed,unnamed,unnamed,unnamed,unnamed,unnamed,unnamed,unnamed,unnamed,unnamed,unnamed,unnamed,unnamed,unnamed,unnamed,unnamed,unnamed,unnamed,unnamed,unnamed,unnamed,unnamed,unnamed	CHAF1A	ENSG00000267030	AC011498.2	chr19	4447303	4448217	4447760	ENSG00000167670	CHAF1A	chr19	4423828	4402639	4445018
ENSG00000267030	AC011498.2	0.99999959	0.894522432	1	GO Biological Process	GO:0065004	protein-DNA complex assembly	180	0.000154	1	0.0111	3.61	3.32	12	0.0156	0.0563	1257	0.135	1	1	1.73	3.46	6	219	0.0202	0.0274	unnamed,unnamed,unnamed,unnamed,unnamed,unnamed,unnamed,unnamed,unnamed,unnamed,unnamed,unnamed	CHAF1A	ENSG00000267030	AC011498.2	chr19	4447303	4448217	4447760	ENSG00000167670	CHAF1A	chr19	4423828	4402639	4445018
ENSG00000267030	AC011498.2	0.99999959	0.894522432	1	GO Biological Process	GO:0071103	DNA conformation change	269	0.000904	1	0.0434	2.95	4.06	12	0.0191	0.0563	230	0.0143	1	0.805	2.25	4.44	10	281	0.0337	0.0356	unnamed,unnamed,unnamed,unnamed,unnamed,unnamed,unnamed,unnamed,unnamed,unnamed,unnamed,unnamed	CHAF1A	ENSG00000267030	AC011498.2	chr19	4447303	4448217	4447760	ENSG00000167670	CHAF1A	chr19	4423828	4402639	4445018
ENSG00000267030	AC011498.2	0.99999959	0.894522432	1	GO Biological Process	GO:0006325	chromatin organization	279	0.00117	1	0.0543	1.95	12.8	25	0.0603	0.117	158	0.00733	1	0.599	1.82	11	20	693	0.0673	0.0289	unnamed,unnamed,unnamed,unnamed,unnamed,unnamed,unnamed,unnamed,unnamed,unnamed,unnamed,unnamed,unnamed,unnamed,unnamed,unnamed,unnamed,unnamed,unnamed,unnamed,unnamed,unnamed,unnamed,unnamed,unnamed	CHAF1A	ENSG00000267030	AC011498.2	chr19	4447303	4448217	4447760	ENSG00000167670	CHAF1A	chr19	4423828	4402639	4445018
ENSG00000267030	AC011498.2	0.99999959	0.894522432	1	GO Biological Process	GO:0034728	nucleosome organization	327	0.00205	1	0.0811	3.57	2.24	8	0.0105	0.0376	636	0.0548	1	1	2.22	2.7	6	171	0.0202	0.0351	unnamed,unnamed,unnamed,unnamed,unnamed,unnamed,unnamed,unnamed	CHAF1A	ENSG00000267030	AC011498.2	chr19	4447303	4448217	4447760	ENSG00000167670	CHAF1A	chr19	4423828	4402639	4445018
ENSG00000267030	AC011498.2	0.99999959	0.894522432	1	GO Biological Process	GO:0006333	chromatin assembly or disassembly	365	0.00299	1	0.106	3.36	2.38	8	0.0112	0.0376	736	0.064	1	1	2.13	2.82	6	178	0.0202	0.0337	unnamed,unnamed,unnamed,unnamed,unnamed,unnamed,unnamed,unnamed	CHAF1A	ENSG00000267030	AC011498.2	chr19	4447303	4448217	4447760	ENSG00000167670	CHAF1A	chr19	4423828	4402639	4445018
ENSG00000267030	AC011498.2	0.99999959	0.894522432	1	GO Biological Process	GO:0006335	DNA replication-dependent nucleosome assembly	375	0.00341	1	0.117	23.5	0.0851	2	0.0004	0.00939	2545	0.4	1	1	1.98	0.506	1	32	0.00337	0.0313	unnamed,unnamed	CHAF1A	ENSG00000267030	AC011498.2	chr19	4447303	4448217	4447760	ENSG00000167670	CHAF1A	chr19	4423828	4402639	4445018
ENSG00000273214	AL031587.4	0.999993029	0.920823573	1	GO Biological Process	GO:0006281	DNA repair	1	3.42E-51	4.42E-47	4.42E-47	10.1	7.1	72	0.0333	0.338	1	9.09E-29	1.17E-24	1.17E-24	6.74	7.86	53	497	0.178	0.107	unnamed,unnamed,unnamed,unnamed,unnamed,unnamed,unnamed,unnamed,unnamed,unnamed,unnamed,unnamed,unnamed,unnamed,unnamed,unnamed,unnamed,unnamed,unnamed,unnamed,unnamed,unnamed,unnamed,unnamed,unnamed,unnamed,unnamed,unnamed,unnamed,unnamed,unnamed,unnamed,unnamed,unnamed,unnamed,unnamed,unnamed,unnamed,unnamed,unnamed,unnamed,unnamed,unnamed,unnamed,unnamed,unnamed,unnamed,unnamed,unnamed,unnamed…	POLR2F	ENSG00000273214	AL031587.4	chr22	38043229	38043920	38043574	ENSG00000100142	POLR2F	chr22	37997260	37952606	38041915
ENSG00000273214	AL031587.4	0.999993029	0.920823573	1	GO Biological Process	GO:0006259	DNA metabolic process	2	7.33E-44	9.47E-40	4.73E-40	6.77	11.7	79	0.0548	0.371	3	1.09E-25	1.41E-21	4.69E-22	4.94	12.4	61	781	0.205	0.0781	unnamed,unnamed,unnamed,unnamed,unnamed,unnamed,unnamed,unnamed,unnamed,unnamed,unnamed,unnamed,unnamed,unnamed,unnamed,unnamed,unnamed,unnamed,unnamed,unnamed,unnamed,unnamed,unnamed,unnamed,unnamed,unnamed,unnamed,unnamed,unnamed,unnamed,unnamed,unnamed,unnamed,unnamed,unnamed,unnamed,unnamed,unnamed,unnamed,unnamed,unnamed,unnamed,unnamed,unnamed,unnamed,unnamed,unnamed,unnamed,unnamed,unnamed…	POLR2F	ENSG00000273214	AL031587.4	chr22	38043229	38043920	38043574	ENSG00000100142	POLR2F	chr22	37997260	37952606	38041915
ENSG00000273214	AL031587.4	0.999993029	0.920823573	1	GO Biological Process	GO:0006974	cellular response to DNA damage stimulus	3	3.54E-43	4.57E-39	1.52E-39	6.76	11.5	78	0.0542	0.366	2	4.07E-26	5.26E-22	2.63E-22	5.13	11.7	60	740	0.202	0.0811	unnamed,unnamed,unnamed,unnamed,unnamed,unnamed,unnamed,unnamed,unnamed,unnamed,unnamed,unnamed,unnamed,unnamed,unnamed,unnamed,unnamed,unnamed,unnamed,unnamed,unnamed,unnamed,unnamed,unnamed,unnamed,unnamed,unnamed,unnamed,unnamed,unnamed,unnamed,unnamed,unnamed,unnamed,unnamed,unnamed,unnamed,unnamed,unnamed,unnamed,unnamed,unnamed,unnamed,unnamed,unnamed,unnamed,unnamed,unnamed,unnamed,unnamed…	POLR2F	ENSG00000273214	AL031587.4	chr22	38043229	38043920	38043574	ENSG00000100142	POLR2F	chr22	37997260	37952606	38041915
ENSG00000273214	AL031587.4	0.999993029	0.920823573	1	GO Biological Process	GO:0006289	nucleotide-excision repair	4	2.98E-16	3.84E-12	9.61E-13	12.8	1.56	20	0.00731	0.0939	4	2.88E-12	3.71E-08	9.29E-09	9.43	1.8	17	114	0.0572	0.149	unnamed,unnamed,unnamed,unnamed,unnamed,unnamed,unnamed,unnamed,unnamed,unnamed,unnamed,unnamed,unnamed,unnamed,unnamed,unnamed,unnamed,unnamed,unnamed,unnamed	POLR2F	ENSG00000273214	AL031587.4	chr22	38043229	38043920	38043574	ENSG00000100142	POLR2F	chr22	37997260	37952606	38041915
ENSG00000273214	AL031587.4	0.999993029	0.920823573	1	GO Biological Process	GO:0006283	transcription-coupled nucleotide-excision repair	10	3.60E-13	4.65E-09	4.65E-10	16.5	0.849	14	0.00399	0.0657	7	1.53E-09	1.97E-05	2.82E-06	10.4	1.15	12	73	0.0404	0.164	unnamed,unnamed,unnamed,unnamed,unnamed,unnamed,unnamed,unnamed,unnamed,unnamed,unnamed,unnamed,unnamed,unnamed	POLR2F	ENSG00000273214	AL031587.4	chr22	38043229	38043920	38043574	ENSG00000100142	POLR2F	chr22	37997260	37952606	38041915
ENSG00000273214	AL031587.4	0.999993029	0.920823573	1	GO Biological Process	GO:0010608	posttranscriptional regulation of gene expression	177	0.000135	1	0.00982	2.48	8.45	21	0.0397	0.0986	276	0.0162	1	0.76	1.82	8.81	16	557	0.0539	0.0287	unnamed,unnamed,unnamed,unnamed,unnamed,unnamed,unnamed,unnamed,unnamed,unnamed,unnamed,unnamed,unnamed,unnamed,unnamed,unnamed,unnamed,unnamed,unnamed,unnamed,unnamed	POLR2F	ENSG00000273214	AL031587.4	chr22	38043229	38043920	38043574	ENSG00000100142	POLR2F	chr22	37997260	37952606	38041915
ENSG00000273214	AL031587.4	0.999993029	0.920823573	1	GO Biological Process	GO:0006417	regulation of translation	199	0.000219	1	0.0142	2.62	6.87	18	0.0323	0.0845	295	0.0189	1	0.827	1.92	6.75	13	427	0.0438	0.0304	unnamed,unnamed,unnamed,unnamed,unnamed,unnamed,unnamed,unnamed,unnamed,unnamed,unnamed,unnamed,unnamed,unnamed,unnamed,unnamed,unnamed,unnamed	POLR2F	ENSG00000273214	AL031587.4	chr22	38043229	38043920	38043574	ENSG00000100142	POLR2F	chr22	37997260	37952606	38041915
ENSG00000273214	AL031587.4	0.999993029	0.920823573	1	GO Biological Process	GO:0000398	mRNA splicing, via spliceosome	222	0.000349	1	0.0203	3.11	4.18	13	0.0196	0.061	138	0.00589	1	0.551	2.44	4.51	11	285	0.037	0.0386	unnamed,unnamed,unnamed,unnamed,unnamed,unnamed,unnamed,unnamed,unnamed,unnamed,unnamed,unnamed,unnamed	POLR2F	ENSG00000273214	AL031587.4	chr22	38043229	38043920	38043574	ENSG00000100142	POLR2F	chr22	37997260	37952606	38041915
ENSG00000273214	AL031587.4	0.999993029	0.920823573	1	GO Biological Process	GO:0000375	RNA splicing, via transesterification reactions	223	0.000358	1	0.0207	3.1	4.2	13	0.0197	0.061	144	0.00635	1	0.57	2.41	4.56	11	288	0.037	0.0382	unnamed,unnamed,unnamed,unnamed,unnamed,unnamed,unnamed,unnamed,unnamed,unnamed,unnamed,unnamed,unnamed	POLR2F	ENSG00000273214	AL031587.4	chr22	38043229	38043920	38043574	ENSG00000100142	POLR2F	chr22	37997260	37952606	38041915
ENSG00000273214	AL031587.4	0.999993029	0.920823573	1	GO Biological Process	GO:0016071	mRNA metabolic process	225	0.000413	1	0.0237	2.23	9.87	22	0.0463	0.103	176	0.00893	1	0.656	1.82	10.4	19	659	0.064	0.0288	unnamed,unnamed,unnamed,unnamed,unnamed,unnamed,unnamed,unnamed,unnamed,unnamed,unnamed,unnamed,unnamed,unnamed,unnamed,unnamed,unnamed,unnamed,unnamed,unnamed,unnamed,unnamed	POLR2F	ENSG00000273214	AL031587.4	chr22	38043229	38043920	38043574	ENSG00000100142	POLR2F	chr22	37997260	37952606	38041915
ENSG00000273214	AL031587.4	0.999993029	0.920823573	1	GO Biological Process	GO:0034248	regulation of cellular amide metabolic process	256	0.000665	1	0.0336	2.38	7.56	18	0.0355	0.0845	472	0.0325	1	0.889	1.78	7.29	13	461	0.0438	0.0282	unnamed,unnamed,unnamed,unnamed,unnamed,unnamed,unnamed,unnamed,unnamed,unnamed,unnamed,unnamed,unnamed,unnamed,unnamed,unnamed,unnamed,unnamed	POLR2F	ENSG00000273214	AL031587.4	chr22	38043229	38043920	38043574	ENSG00000100142	POLR2F	chr22	37997260	37952606	38041915
ENSG00000273214	AL031587.4	0.999993029	0.920823573	1	GO Biological Process	GO:0043902	positive regulation of multi-organism process	305	0.00153	1	0.0648	3.4	2.64	9	0.0124	0.0423	172	0.00836	1	0.628	3.05	2.29	7	145	0.0236	0.0483	unnamed,unnamed,unnamed,unnamed,unnamed,unnamed,unnamed,unnamed,unnamed	POLR2F	ENSG00000273214	AL031587.4	chr22	38043229	38043920	38043574	ENSG00000100142	POLR2F	chr22	37997260	37952606	38041915
ENSG00000273214	AL031587.4	0.999993029	0.920823573	1	GO Biological Process	GO:0008380	RNA splicing	321	0.00189	1	0.0759	2.38	6.31	15	0.0296	0.0704	199	0.0114	1	0.738	2.06	6.31	13	399	0.0438	0.0326	unnamed,unnamed,unnamed,unnamed,unnamed,unnamed,unnamed,unnamed,unnamed,unnamed,unnamed,unnamed,unnamed,unnamed,unnamed	POLR2F	ENSG00000273214	AL031587.4	chr22	38043229	38043920	38043574	ENSG00000100142	POLR2F	chr22	37997260	37952606	38041915
ENSG00000273214	AL031587.4	0.999993029	0.920823573	1	GO Biological Process	GO:0050434	positive regulation of viral transcription	338	0.00227	1	0.0866	7.4	0.54	4	0.00254	0.0188	119	0.00428	1	0.465	6.02	0.664	4	42	0.0135	0.0952	unnamed,unnamed,unnamed,unnamed	POLR2F	ENSG00000273214	AL031587.4	chr22	38043229	38043920	38043574	ENSG00000100142	POLR2F	chr22	37997260	37952606	38041915
ENSG00000273214	AL031587.4	0.999993029	0.920823573	1	GO Biological Process	GO:0006396	RNA processing	435	0.00548	1	0.163	1.78	12.9	23	0.0606	0.108	540	0.046	1	1	1.49	14.1	21	893	0.0707	0.0235	unnamed,unnamed,unnamed,unnamed,unnamed,unnamed,unnamed,unnamed,unnamed,unnamed,unnamed,unnamed,unnamed,unnamed,unnamed,unnamed,unnamed,unnamed,unnamed,unnamed,unnamed,unnamed,unnamed	POLR2F	ENSG00000273214	AL031587.4	chr22	38043229	38043920	38043574	ENSG00000100142	POLR2F	chr22	37997260	37952606	38041915
ENSG00000273214	AL031587.4	0.999993029	0.920823573	1	GO Biological Process	GO:0034660	ncRNA metabolic process	469	0.00624	1	0.172	2.15	6.5	14	0.0305	0.0657	1013	0.104	1	1	1.48	8.78	13	555	0.0438	0.0234	unnamed,unnamed,unnamed,unnamed,unnamed,unnamed,unnamed,unnamed,unnamed,unnamed,unnamed,unnamed,unnamed,unnamed	POLR2F	ENSG00000273214	AL031587.4	chr22	38043229	38043920	38043574	ENSG00000100142	POLR2F	chr22	37997260	37952606	38041915
ENSG00000259933	AC009065.2	0.999365663	0.802996714	1	GO Biological Process	GO:0006281	DNA repair	1	3.42E-51	4.42E-47	4.42E-47	10.1	7.1	72	0.0333	0.338	1	9.09E-29	1.17E-24	1.17E-24	6.74	7.86	53	497	0.178	0.107	unnamed,unnamed,unnamed,unnamed,unnamed,unnamed,unnamed,unnamed,unnamed,unnamed,unnamed,unnamed,unnamed,unnamed,unnamed,unnamed,unnamed,unnamed,unnamed,unnamed,unnamed,unnamed,unnamed,unnamed,unnamed,unnamed,unnamed,unnamed,unnamed,unnamed,unnamed,unnamed,unnamed,unnamed,unnamed,unnamed,unnamed,unnamed,unnamed,unnamed,unnamed,unnamed,unnamed,unnamed,unnamed,unnamed,unnamed,unnamed,unnamed,unnamed…	NTHL1	ENSG00000259933	AC009065.2	chr16	2091435	2095433	2093434	ENSG00000065057	NTHL1	chr16	2043840	2039814	2047866
ENSG00000259933	AC009065.2	0.999365663	0.802996714	1	GO Biological Process	GO:0006259	DNA metabolic process	2	7.33E-44	9.47E-40	4.73E-40	6.77	11.7	79	0.0548	0.371	3	1.09E-25	1.41E-21	4.69E-22	4.94	12.4	61	781	0.205	0.0781	unnamed,unnamed,unnamed,unnamed,unnamed,unnamed,unnamed,unnamed,unnamed,unnamed,unnamed,unnamed,unnamed,unnamed,unnamed,unnamed,unnamed,unnamed,unnamed,unnamed,unnamed,unnamed,unnamed,unnamed,unnamed,unnamed,unnamed,unnamed,unnamed,unnamed,unnamed,unnamed,unnamed,unnamed,unnamed,unnamed,unnamed,unnamed,unnamed,unnamed,unnamed,unnamed,unnamed,unnamed,unnamed,unnamed,unnamed,unnamed,unnamed,unnamed…	NTHL1	ENSG00000259933	AC009065.2	chr16	2091435	2095433	2093434	ENSG00000065057	NTHL1	chr16	2043840	2039814	2047866
ENSG00000259933	AC009065.2	0.999365663	0.802996714	1	GO Biological Process	GO:0006974	cellular response to DNA damage stimulus	3	3.54E-43	4.57E-39	1.52E-39	6.76	11.5	78	0.0542	0.366	2	4.07E-26	5.26E-22	2.63E-22	5.13	11.7	60	740	0.202	0.0811	unnamed,unnamed,unnamed,unnamed,unnamed,unnamed,unnamed,unnamed,unnamed,unnamed,unnamed,unnamed,unnamed,unnamed,unnamed,unnamed,unnamed,unnamed,unnamed,unnamed,unnamed,unnamed,unnamed,unnamed,unnamed,unnamed,unnamed,unnamed,unnamed,unnamed,unnamed,unnamed,unnamed,unnamed,unnamed,unnamed,unnamed,unnamed,unnamed,unnamed,unnamed,unnamed,unnamed,unnamed,unnamed,unnamed,unnamed,unnamed,unnamed,unnamed…	NTHL1	ENSG00000259933	AC009065.2	chr16	2091435	2095433	2093434	ENSG00000065057	NTHL1	chr16	2043840	2039814	2047866
ENSG00000259933	AC009065.2	0.999365663	0.802996714	1	GO Biological Process	GO:0006289	nucleotide-excision repair	4	2.98E-16	3.84E-12	9.61E-13	12.8	1.56	20	0.00731	0.0939	4	2.88E-12	3.71E-08	9.29E-09	9.43	1.8	17	114	0.0572	0.149	unnamed,unnamed,unnamed,unnamed,unnamed,unnamed,unnamed,unnamed,unnamed,unnamed,unnamed,unnamed,unnamed,unnamed,unnamed,unnamed,unnamed,unnamed,unnamed,unnamed	NTHL1	ENSG00000259933	AC009065.2	chr16	2091435	2095433	2093434	ENSG00000065057	NTHL1	chr16	2043840	2039814	2047866
ENSG00000259933	AC009065.2	0.999365663	0.802996714	1	GO Biological Process	GO:0006285	base-excision repair, AP site formation	9	3.50E-13	4.52E-09	5.02E-10	122	0.0574	7	0.000269	0.0329	27	1.20E-05	0.154	0.00572	25.3	0.158	4	10	0.0135	0.4	unnamed,unnamed,unnamed,unnamed,unnamed,unnamed,unnamed	NTHL1	ENSG00000259933	AC009065.2	chr16	2091435	2095433	2093434	ENSG00000065057	NTHL1	chr16	2043840	2039814	2047866
ENSG00000259933	AC009065.2	0.999365663	0.802996714	1	GO Biological Process	GO:0006284	base-excision repair	13	5.56E-12	7.18E-08	5.52E-09	18.3	0.657	12	0.00308	0.0563	15	2.64E-07	0.00341	0.000227	12	0.664	8	42	0.0269	0.19	unnamed,unnamed,unnamed,unnamed,unnamed,unnamed,unnamed,unnamed,unnamed,unnamed,unnamed,unnamed	NTHL1	ENSG00000259933	AC009065.2	chr16	2091435	2095433	2093434	ENSG00000065057	NTHL1	chr16	2043840	2039814	2047866
ENSG00000259933	AC009065.2	0.999365663	0.802996714	1	GO Biological Process	GO:0006304	DNA modification	18	5.83E-11	7.53E-07	4.18E-08	11.2	1.25	14	0.00588	0.0657	24	7.15E-06	0.0924	0.00385	6.77	1.33	9	84	0.0303	0.107	unnamed,unnamed,unnamed,unnamed,unnamed,unnamed,unnamed,unnamed,unnamed,unnamed,unnamed,unnamed,unnamed,unnamed	NTHL1	ENSG00000259933	AC009065.2	chr16	2091435	2095433	2093434	ENSG00000065057	NTHL1	chr16	2043840	2039814	2047866
ENSG00000259933	AC009065.2	0.999365663	0.802996714	1	GO Biological Process	GO:0009223	pyrimidine deoxyribonucleotide catabolic process	24	7.61E-10	9.83E-06	4.09E-07	64.7	0.0927	6	0.000435	0.0282	32	2.75E-05	0.355	0.0111	21.1	0.19	4	12	0.0135	0.333	unnamed,unnamed,unnamed,unnamed,unnamed,unnamed	NTHL1	ENSG00000259933	AC009065.2	chr16	2091435	2095433	2093434	ENSG00000065057	NTHL1	chr16	2043840	2039814	2047866
ENSG00000259933	AC009065.2	0.999365663	0.802996714	1	GO Biological Process	GO:0045008	depyrimidination	26	9.75E-10	1.26E-05	4.85E-07	120	0.0418	5	0.000196	0.0235	51	0.000207	1	0.0524	23.7	0.127	3	8	0.0101	0.375	unnamed,unnamed,unnamed,unnamed,unnamed	NTHL1	ENSG00000259933	AC009065.2	chr16	2091435	2095433	2093434	ENSG00000065057	NTHL1	chr16	2043840	2039814	2047866
ENSG00000259933	AC009065.2	0.999365663	0.802996714	1	GO Biological Process	GO:0006244	pyrimidine nucleotide catabolic process	27	1.26E-09	1.63E-05	6.05E-07	59.4	0.101	6	0.000474	0.0282	33	3.92E-05	0.506	0.0153	19.5	0.206	4	13	0.0135	0.308	unnamed,unnamed,unnamed,unnamed,unnamed,unnamed	NTHL1	ENSG00000259933	AC009065.2	chr16	2091435	2095433	2093434	ENSG00000065057	NTHL1	chr16	2043840	2039814	2047866
ENSG00000259933	AC009065.2	0.999365663	0.802996714	1	GO Biological Process	GO:0006296	nucleotide-excision repair, DNA incision, 5'-to lesion	36	5.62E-09	7.26E-05	2.02E-06	16.7	0.539	9	0.00253	0.0423	19	1.58E-06	0.0204	0.00108	12	0.585	7	37	0.0236	0.189	unnamed,unnamed,unnamed,unnamed,unnamed,unnamed,unnamed,unnamed,unnamed	NTHL1	ENSG00000259933	AC009065.2	chr16	2091435	2095433	2093434	ENSG00000065057	NTHL1	chr16	2043840	2039814	2047866
ENSG00000259933	AC009065.2	0.999365663	0.802996714	1	GO Biological Process	GO:0033683	nucleotide-excision repair, DNA incision	37	8.87E-09	0.000115	3.10E-06	15.8	0.569	9	0.00267	0.0423	20	2.75E-06	0.0355	0.00178	11.1	0.633	7	40	0.0236	0.175	unnamed,unnamed,unnamed,unnamed,unnamed,unnamed,unnamed,unnamed,unnamed	NTHL1	ENSG00000259933	AC009065.2	chr16	2091435	2095433	2093434	ENSG00000065057	NTHL1	chr16	2043840	2039814	2047866
ENSG00000259933	AC009065.2	0.999365663	0.802996714	1	GO Biological Process	GO:0009219	pyrimidine deoxyribonucleotide metabolic process	38	1.01E-08	0.00013	3.42E-06	27.5	0.255	7	0.0012	0.0329	23	6.93E-06	0.0895	0.00389	17.6	0.285	5	18	0.0168	0.278	unnamed,unnamed,unnamed,unnamed,unnamed,unnamed,unnamed	NTHL1	ENSG00000259933	AC009065.2	chr16	2091435	2095433	2093434	ENSG00000065057	NTHL1	chr16	2043840	2039814	2047866
ENSG00000259933	AC009065.2	0.999365663	0.802996714	1	GO Biological Process	GO:0009264	deoxyribonucleotide catabolic process	52	7.34E-08	0.000948	1.82E-05	29.8	0.202	6	0.000946	0.0282	49	0.000197	1	0.052	13.3	0.301	4	19	0.0135	0.211	unnamed,unnamed,unnamed,unnamed,unnamed,unnamed	NTHL1	ENSG00000259933	AC009065.2	chr16	2091435	2095433	2093434	ENSG00000065057	NTHL1	chr16	2043840	2039814	2047866
ENSG00000259933	AC009065.2	0.999365663	0.802996714	1	GO Biological Process	GO:0046386	deoxyribose phosphate catabolic process	54	1.09E-07	0.00141	2.60E-05	27.8	0.216	6	0.00101	0.0282	56	0.000243	1	0.0561	12.6	0.316	4	20	0.0135	0.2	unnamed,unnamed,unnamed,unnamed,unnamed,unnamed	NTHL1	ENSG00000259933	AC009065.2	chr16	2091435	2095433	2093434	ENSG00000065057	NTHL1	chr16	2043840	2039814	2047866
ENSG00000259933	AC009065.2	0.999365663	0.802996714	1	GO Biological Process	GO:0090305	nucleic acid phosphodiester bond hydrolysis	56	1.72E-07	0.00222	3.96E-05	4.74	3.59	17	0.0168	0.0798	44	0.000141	1	0.0415	3.2	4.38	14	277	0.0471	0.0505	unnamed,unnamed,unnamed,unnamed,unnamed,unnamed,unnamed,unnamed,unnamed,unnamed,unnamed,unnamed,unnamed,unnamed,unnamed,unnamed,unnamed	NTHL1	ENSG00000259933	AC009065.2	chr16	2091435	2095433	2093434	ENSG00000065057	NTHL1	chr16	2043840	2039814	2047866
ENSG00000259933	AC009065.2	0.999365663	0.802996714	1	GO Biological Process	GO:0009394	2'-deoxyribonucleotide metabolic process	63	4.00E-07	0.00517	8.21E-05	15.9	0.441	7	0.00207	0.0329	40	8.32E-05	1	0.0269	10.9	0.459	5	29	0.0168	0.172	unnamed,unnamed,unnamed,unnamed,unnamed,unnamed,unnamed	NTHL1	ENSG00000259933	AC009065.2	chr16	2091435	2095433	2093434	ENSG00000065057	NTHL1	chr16	2043840	2039814	2047866
ENSG00000259933	AC009065.2	0.999365663	0.802996714	1	GO Biological Process	GO:0006220	pyrimidine nucleotide metabolic process	66	5.35E-07	0.00692	0.000105	11.8	0.677	8	0.00318	0.0376	38	7.22E-05	0.932	0.0245	8.43	0.712	6	45	0.0202	0.133	unnamed,unnamed,unnamed,unnamed,unnamed,unnamed,unnamed,unnamed	NTHL1	ENSG00000259933	AC009065.2	chr16	2091435	2095433	2093434	ENSG00000065057	NTHL1	chr16	2043840	2039814	2047866
ENSG00000259933	AC009065.2	0.999365663	0.802996714	1	GO Biological Process	GO:0019692	deoxyribose phosphate metabolic process	72	7.37E-07	0.00952	0.000132	14.5	0.483	7	0.00227	0.0329	43	0.000116	1	0.0349	10.2	0.49	5	31	0.0168	0.161	unnamed,unnamed,unnamed,unnamed,unnamed,unnamed,unnamed	NTHL1	ENSG00000259933	AC009065.2	chr16	2091435	2095433	2093434	ENSG00000065057	NTHL1	chr16	2043840	2039814	2047866
ENSG00000259933	AC009065.2	0.999365663	0.802996714	1	GO Biological Process	GO:0009262	deoxyribonucleotide metabolic process	81	1.47E-06	0.019	0.000234	13	0.537	7	0.00252	0.0329	47	0.000158	1	0.0434	9.58	0.522	5	33	0.0168	0.152	unnamed,unnamed,unnamed,unnamed,unnamed,unnamed,unnamed	NTHL1	ENSG00000259933	AC009065.2	chr16	2091435	2095433	2093434	ENSG00000065057	NTHL1	chr16	2043840	2039814	2047866
ENSG00000259933	AC009065.2	0.999365663	0.802996714	1	GO Biological Process	GO:0072529	pyrimidine-containing compound catabolic process	118	1.43E-05	0.184	0.00156	11.9	0.506	6	0.00238	0.0282	87	0.00175	1	0.26	7.66	0.522	4	33	0.0135	0.121	unnamed,unnamed,unnamed,unnamed,unnamed,unnamed	NTHL1	ENSG00000259933	AC009065.2	chr16	2091435	2095433	2093434	ENSG00000065057	NTHL1	chr16	2043840	2039814	2047866
ENSG00000259933	AC009065.2	0.999365663	0.802996714	1	GO Biological Process	GO:0034655	nucleobase-containing compound catabolic process	122	1.87E-05	0.241	0.00198	3.33	5.11	17	0.024	0.0798	125	0.00479	1	0.495	2.3	5.66	13	358	0.0438	0.0363	unnamed,unnamed,unnamed,unnamed,unnamed,unnamed,unnamed,unnamed,unnamed,unnamed,unnamed,unnamed,unnamed,unnamed,unnamed,unnamed,unnamed	NTHL1	ENSG00000259933	AC009065.2	chr16	2091435	2095433	2093434	ENSG00000065057	NTHL1	chr16	2043840	2039814	2047866
ENSG00000259933	AC009065.2	0.999365663	0.802996714	1	GO Biological Process	GO:0044712	single-organism catabolic process	124	2.21E-05	0.286	0.00231	2.33	12.5	29	0.0585	0.136	386	0.0291	1	0.975	1.58	12.6	20	798	0.0673	0.0251	unnamed,unnamed,unnamed,unnamed,unnamed,unnamed,unnamed,unnamed,unnamed,unnamed,unnamed,unnamed,unnamed,unnamed,unnamed,unnamed,unnamed,unnamed,unnamed,unnamed,unnamed,unnamed,unnamed,unnamed,unnamed,unnamed,unnamed,unnamed,unnamed	NTHL1	ENSG00000259933	AC009065.2	chr16	2091435	2095433	2093434	ENSG00000065057	NTHL1	chr16	2043840	2039814	2047866
ENSG00000259933	AC009065.2	0.999365663	0.802996714	1	GO Biological Process	GO:0019439	aromatic compound catabolic process	141	4.73E-05	0.61	0.00433	2.96	6.07	18	0.0285	0.0845	153	0.00658	1	0.555	2.13	6.56	14	415	0.0471	0.0337	unnamed,unnamed,unnamed,unnamed,unnamed,unnamed,unnamed,unnamed,unnamed,unnamed,unnamed,unnamed,unnamed,unnamed,unnamed,unnamed,unnamed,unnamed	NTHL1	ENSG00000259933	AC009065.2	chr16	2091435	2095433	2093434	ENSG00000065057	NTHL1	chr16	2043840	2039814	2047866
ENSG00000259933	AC009065.2	0.999365663	0.802996714	1	GO Biological Process	GO:0046700	heterocycle catabolic process	152	8.44E-05	1	0.00717	2.94	5.78	17	0.0271	0.0798	210	0.0123	1	0.755	2.04	6.37	13	403	0.0438	0.0323	unnamed,unnamed,unnamed,unnamed,unnamed,unnamed,unnamed,unnamed,unnamed,unnamed,unnamed,unnamed,unnamed,unnamed,unnamed,unnamed,unnamed	NTHL1	ENSG00000259933	AC009065.2	chr16	2091435	2095433	2093434	ENSG00000065057	NTHL1	chr16	2043840	2039814	2047866
ENSG00000259933	AC009065.2	0.999365663	0.802996714	1	GO Biological Process	GO:0044270	cellular nitrogen compound catabolic process	153	8.68E-05	1	0.00733	2.94	5.79	17	0.0272	0.0798	222	0.0127	1	0.741	2.03	6.41	13	405	0.0438	0.0321	unnamed,unnamed,unnamed,unnamed,unnamed,unnamed,unnamed,unnamed,unnamed,unnamed,unnamed,unnamed,unnamed,unnamed,unnamed,unnamed,unnamed	NTHL1	ENSG00000259933	AC009065.2	chr16	2091435	2095433	2093434	ENSG00000065057	NTHL1	chr16	2043840	2039814	2047866
ENSG00000259933	AC009065.2	0.999365663	0.802996714	1	GO Biological Process	GO:1901361	organic cyclic compound catabolic process	160	9.98E-05	1	0.00805	2.79	6.44	18	0.0303	0.0845	202	0.0115	1	0.734	1.99	7.02	14	444	0.0471	0.0315	unnamed,unnamed,unnamed,unnamed,unnamed,unnamed,unnamed,unnamed,unnamed,unnamed,unnamed,unnamed,unnamed,unnamed,unnamed,unnamed,unnamed,unnamed	NTHL1	ENSG00000259933	AC009065.2	chr16	2091435	2095433	2093434	ENSG00000065057	NTHL1	chr16	2043840	2039814	2047866
ENSG00000259933	AC009065.2	0.999365663	0.802996714	1	GO Biological Process	GO:0072527	pyrimidine-containing compound metabolic process	168	0.00011	1	0.00849	5.61	1.43	8	0.0067	0.0376	82	0.00147	1	0.232	4.86	1.23	6	78	0.0202	0.0769	unnamed,unnamed,unnamed,unnamed,unnamed,unnamed,unnamed,unnamed	NTHL1	ENSG00000259933	AC009065.2	chr16	2091435	2095433	2093434	ENSG00000065057	NTHL1	chr16	2043840	2039814	2047866
ENSG00000259933	AC009065.2	0.999365663	0.802996714	1	GO Biological Process	GO:0046434	organophosphate catabolic process	176	0.000135	1	0.00987	4.32	2.32	10	0.0109	0.0469	92	0.00203	1	0.285	3.95	1.77	7	112	0.0236	0.0625	unnamed,unnamed,unnamed,unnamed,unnamed,unnamed,unnamed,unnamed,unnamed,unnamed	NTHL1	ENSG00000259933	AC009065.2	chr16	2091435	2095433	2093434	ENSG00000065057	NTHL1	chr16	2043840	2039814	2047866
ENSG00000259933	AC009065.2	0.999365663	0.802996714	1	GO Biological Process	GO:0009166	nucleotide catabolic process	185	0.000163	1	0.0113	5.3	1.51	8	0.00709	0.0376	103	0.00276	1	0.347	5.18	0.965	5	61	0.0168	0.082	unnamed,unnamed,unnamed,unnamed,unnamed,unnamed,unnamed,unnamed	NTHL1	ENSG00000259933	AC009065.2	chr16	2091435	2095433	2093434	ENSG00000065057	NTHL1	chr16	2043840	2039814	2047866
ENSG00000259933	AC009065.2	0.999365663	0.802996714	1	GO Biological Process	GO:1901565	organonitrogen compound catabolic process	190	0.00019	1	0.0129	2.65	6.79	18	0.0319	0.0845	90	0.00182	1	0.262	2.47	5.68	14	359	0.0471	0.039	unnamed,unnamed,unnamed,unnamed,unnamed,unnamed,unnamed,unnamed,unnamed,unnamed,unnamed,unnamed,unnamed,unnamed,unnamed,unnamed,unnamed,unnamed	NTHL1	ENSG00000259933	AC009065.2	chr16	2091435	2095433	2093434	ENSG00000065057	NTHL1	chr16	2043840	2039814	2047866
ENSG00000259933	AC009065.2	0.999365663	0.802996714	1	GO Biological Process	GO:1901292	nucleoside phosphate catabolic process	198	0.000211	1	0.0138	5.09	1.57	8	0.00737	0.0376	117	0.00415	1	0.459	4.72	1.06	5	67	0.0168	0.0746	unnamed,unnamed,unnamed,unnamed,unnamed,unnamed,unnamed,unnamed	NTHL1	ENSG00000259933	AC009065.2	chr16	2091435	2095433	2093434	ENSG00000065057	NTHL1	chr16	2043840	2039814	2047866
ENSG00000259933	AC009065.2	0.999365663	0.802996714	1	GO Biological Process	GO:1901136	carbohydrate derivative catabolic process	277	0.0011	1	0.0511	3.07	3.59	11	0.0168	0.0516	145	0.00638	1	0.568	2.92	2.74	8	173	0.0269	0.0462	unnamed,unnamed,unnamed,unnamed,unnamed,unnamed,unnamed,unnamed,unnamed,unnamed,unnamed	NTHL1	ENSG00000259933	AC009065.2	chr16	2091435	2095433	2093434	ENSG00000065057	NTHL1	chr16	2043840	2039814	2047866
ENSG00000259933	AC009065.2	0.999365663	0.802996714	1	GO Biological Process	GO:0009117	nucleotide metabolic process	282	0.00123	1	0.0564	2.19	8.66	19	0.0406	0.0892	732	0.0636	1	1	1.61	8.08	13	511	0.0438	0.0254	unnamed,unnamed,unnamed,unnamed,unnamed,unnamed,unnamed,unnamed,unnamed,unnamed,unnamed,unnamed,unnamed,unnamed,unnamed,unnamed,unnamed,unnamed,unnamed	NTHL1	ENSG00000259933	AC009065.2	chr16	2091435	2095433	2093434	ENSG00000065057	NTHL1	chr16	2043840	2039814	2047866
ENSG00000259933	AC009065.2	0.999365663	0.802996714	1	GO Biological Process	GO:0006753	nucleoside phosphate metabolic process	290	0.00133	1	0.059	2.18	8.71	19	0.0409	0.0892	756	0.0684	1	1	1.59	8.18	13	517	0.0438	0.0251	unnamed,unnamed,unnamed,unnamed,unnamed,unnamed,unnamed,unnamed,unnamed,unnamed,unnamed,unnamed,unnamed,unnamed,unnamed,unnamed,unnamed,unnamed,unnamed	NTHL1	ENSG00000259933	AC009065.2	chr16	2091435	2095433	2093434	ENSG00000065057	NTHL1	chr16	2043840	2039814	2047866
ENSG00000259933	AC009065.2	0.999365663	0.802996714	1	GO Biological Process	GO:0055086	nucleobase-containing small molecule metabolic process	378	0.00348	1	0.119	2	9.51	19	0.0446	0.0892	1110	0.118	1	1	1.45	8.98	13	568	0.0438	0.0229	unnamed,unnamed,unnamed,unnamed,unnamed,unnamed,unnamed,unnamed,unnamed,unnamed,unnamed,unnamed,unnamed,unnamed,unnamed,unnamed,unnamed,unnamed,unnamed	NTHL1	ENSG00000259933	AC009065.2	chr16	2091435	2095433	2093434	ENSG00000065057	NTHL1	chr16	2043840	2039814	2047866
ENSG00000288582	NABP1-OT1	0.999976682	0.835432442	1	GO Biological Process	GO:0006281	DNA repair	1	3.42E-51	4.42E-47	4.42E-47	10.1	7.1	72	0.0333	0.338	1	9.09E-29	1.17E-24	1.17E-24	6.74	7.86	53	497	0.178	0.107	unnamed,unnamed,unnamed,unnamed,unnamed,unnamed,unnamed,unnamed,unnamed,unnamed,unnamed,unnamed,unnamed,unnamed,unnamed,unnamed,unnamed,unnamed,unnamed,unnamed,unnamed,unnamed,unnamed,unnamed,unnamed,unnamed,unnamed,unnamed,unnamed,unnamed,unnamed,unnamed,unnamed,unnamed,unnamed,unnamed,unnamed,unnamed,unnamed,unnamed,unnamed,unnamed,unnamed,unnamed,unnamed,unnamed,unnamed,unnamed,unnamed,unnamed…	NABP1	ENSG00000288582	NABP1-OT1	chr2	191733427	191741097	191737262	ENSG00000173559	NABP1	chr2	191709582	191678067	191741097
ENSG00000288582	NABP1-OT1	0.999976682	0.835432442	1	GO Biological Process	GO:0006259	DNA metabolic process	2	7.33E-44	9.47E-40	4.73E-40	6.77	11.7	79	0.0548	0.371	3	1.09E-25	1.41E-21	4.69E-22	4.94	12.4	61	781	0.205	0.0781	unnamed,unnamed,unnamed,unnamed,unnamed,unnamed,unnamed,unnamed,unnamed,unnamed,unnamed,unnamed,unnamed,unnamed,unnamed,unnamed,unnamed,unnamed,unnamed,unnamed,unnamed,unnamed,unnamed,unnamed,unnamed,unnamed,unnamed,unnamed,unnamed,unnamed,unnamed,unnamed,unnamed,unnamed,unnamed,unnamed,unnamed,unnamed,unnamed,unnamed,unnamed,unnamed,unnamed,unnamed,unnamed,unnamed,unnamed,unnamed,unnamed,unnamed…	NABP1	ENSG00000288582	NABP1-OT1	chr2	191733427	191741097	191737262	ENSG00000173559	NABP1	chr2	191709582	191678067	191741097
ENSG00000288582	NABP1-OT1	0.999976682	0.835432442	1	GO Biological Process	GO:0006974	cellular response to DNA damage stimulus	3	3.54E-43	4.57E-39	1.52E-39	6.76	11.5	78	0.0542	0.366	2	4.07E-26	5.26E-22	2.63E-22	5.13	11.7	60	740	0.202	0.0811	unnamed,unnamed,unnamed,unnamed,unnamed,unnamed,unnamed,unnamed,unnamed,unnamed,unnamed,unnamed,unnamed,unnamed,unnamed,unnamed,unnamed,unnamed,unnamed,unnamed,unnamed,unnamed,unnamed,unnamed,unnamed,unnamed,unnamed,unnamed,unnamed,unnamed,unnamed,unnamed,unnamed,unnamed,unnamed,unnamed,unnamed,unnamed,unnamed,unnamed,unnamed,unnamed,unnamed,unnamed,unnamed,unnamed,unnamed,unnamed,unnamed,unnamed…	NABP1	ENSG00000288582	NABP1-OT1	chr2	191733427	191741097	191737262	ENSG00000173559	NABP1	chr2	191709582	191678067	191741097
ENSG00000288582	NABP1-OT1	0.999976682	0.835432442	1	GO Biological Process	GO:0006310	DNA recombination	5	4.41E-16	5.69E-12	1.14E-12	8.13	3.2	26	0.015	0.122	6	7.59E-11	9.81E-07	1.63E-07	6.26	3.2	20	202	0.0673	0.099	unnamed,unnamed,unnamed,unnamed,unnamed,unnamed,unnamed,unnamed,unnamed,unnamed,unnamed,unnamed,unnamed,unnamed,unnamed,unnamed,unnamed,unnamed,unnamed,unnamed,unnamed,unnamed,unnamed,unnamed,unnamed,unnamed	NABP1	ENSG00000288582	NABP1-OT1	chr2	191733427	191741097	191737262	ENSG00000173559	NABP1	chr2	191709582	191678067	191741097
ENSG00000288582	NABP1-OT1	0.999976682	0.835432442	1	GO Biological Process	GO:0000724	double-strand break repair via homologous recombination	14	1.34E-11	1.73E-07	1.24E-08	11.1	1.35	15	0.00636	0.0704	12	9.73E-08	0.00126	0.000105	8.18	1.34	11	85	0.037	0.129	unnamed,unnamed,unnamed,unnamed,unnamed,unnamed,unnamed,unnamed,unnamed,unnamed,unnamed,unnamed,unnamed,unnamed,unnamed	NABP1	ENSG00000288582	NABP1-OT1	chr2	191733427	191741097	191737262	ENSG00000173559	NABP1	chr2	191709582	191678067	191741097
ENSG00000288582	NABP1-OT1	0.999976682	0.835432442	1	GO Biological Process	GO:0000725	recombinational repair	15	1.36E-11	1.75E-07	1.17E-08	11.1	1.36	15	0.00636	0.0704	13	1.10E-07	0.00142	0.000109	8.09	1.36	11	86	0.037	0.128	unnamed,unnamed,unnamed,unnamed,unnamed,unnamed,unnamed,unnamed,unnamed,unnamed,unnamed,unnamed,unnamed,unnamed,unnamed	NABP1	ENSG00000288582	NABP1-OT1	chr2	191733427	191741097	191737262	ENSG00000173559	NABP1	chr2	191709582	191678067	191741097
ENSG00000288582	NABP1-OT1	0.999976682	0.835432442	1	GO Biological Process	GO:0006302	double-strand break repair	16	1.47E-11	1.90E-07	1.19E-08	7.61	2.5	19	0.0117	0.0892	18	7.33E-07	0.00947	0.000526	5.09	2.75	14	174	0.0471	0.0805	unnamed,unnamed,unnamed,unnamed,unnamed,unnamed,unnamed,unnamed,unnamed,unnamed,unnamed,unnamed,unnamed,unnamed,unnamed,unnamed,unnamed,unnamed,unnamed	NABP1	ENSG00000288582	NABP1-OT1	chr2	191733427	191741097	191737262	ENSG00000173559	NABP1	chr2	191709582	191678067	191741097
ENSG00000288582	NABP1-OT1	0.999976682	0.835432442	1	GO Biological Process	GO:0010212	response to ionizing radiation	41	1.62E-08	0.000209	5.09E-06	6.03	2.66	16	0.0125	0.0751	30	2.42E-05	0.312	0.0104	4.7	2.34	11	148	0.037	0.0743	unnamed,unnamed,unnamed,unnamed,unnamed,unnamed,unnamed,unnamed,unnamed,unnamed,unnamed,unnamed,unnamed,unnamed,unnamed,unnamed	NABP1	ENSG00000288582	NABP1-OT1	chr2	191733427	191741097	191737262	ENSG00000173559	NABP1	chr2	191709582	191678067	191741097
ENSG00000288582	NABP1-OT1	0.999976682	0.835432442	1	GO Biological Process	GO:0007346	regulation of mitotic cell cycle	58	1.82E-07	0.00235	4.06E-05	2.72	12.1	33	0.0569	0.155	41	9.05E-05	1	0.0285	2.37	10.1	24	641	0.0808	0.0374	unnamed,unnamed,unnamed,unnamed,unnamed,unnamed,unnamed,unnamed,unnamed,unnamed,unnamed,unnamed,unnamed,unnamed,unnamed,unnamed,unnamed,unnamed,unnamed,unnamed,unnamed,unnamed,unnamed,unnamed,unnamed,unnamed,unnamed,unnamed,unnamed,unnamed,unnamed,unnamed,unnamed	NABP1	ENSG00000288582	NABP1-OT1	chr2	191733427	191741097	191737262	ENSG00000173559	NABP1	chr2	191709582	191678067	191741097
ENSG00000288582	NABP1-OT1	0.999976682	0.835432442	1	GO Biological Process	GO:0009314	response to radiation	84	1.60E-06	0.0207	0.000246	3.04	7.89	24	0.0371	0.113	45	0.000148	1	0.0426	2.69	6.69	18	423	0.0606	0.0426	unnamed,unnamed,unnamed,unnamed,unnamed,unnamed,unnamed,unnamed,unnamed,unnamed,unnamed,unnamed,unnamed,unnamed,unnamed,unnamed,unnamed,unnamed,unnamed,unnamed,unnamed,unnamed,unnamed,unnamed	NABP1	ENSG00000288582	NABP1-OT1	chr2	191733427	191741097	191737262	ENSG00000173559	NABP1	chr2	191709582	191678067	191741097
ENSG00000288582	NABP1-OT1	0.999976682	0.835432442	1	GO Biological Process	GO:1903047	mitotic cell cycle process	175	0.000132	1	0.00974	2.26	11.1	25	0.0519	0.117	79	0.00136	1	0.223	2.07	10.1	21	640	0.0707	0.0328	unnamed,unnamed,unnamed,unnamed,unnamed,unnamed,unnamed,unnamed,unnamed,unnamed,unnamed,unnamed,unnamed,unnamed,unnamed,unnamed,unnamed,unnamed,unnamed,unnamed,unnamed,unnamed,unnamed,unnamed,unnamed	NABP1	ENSG00000288582	NABP1-OT1	chr2	191733427	191741097	191737262	ENSG00000173559	NABP1	chr2	191709582	191678067	191741097
ENSG00000288582	NABP1-OT1	0.999976682	0.835432442	1	GO Biological Process	GO:0000278	mitotic cell cycle	211	0.000267	1	0.0164	2.12	12.3	26	0.0576	0.122	84	0.00172	1	0.264	2	11	22	697	0.0741	0.0316	unnamed,unnamed,unnamed,unnamed,unnamed,unnamed,unnamed,unnamed,unnamed,unnamed,unnamed,unnamed,unnamed,unnamed,unnamed,unnamed,unnamed,unnamed,unnamed,unnamed,unnamed,unnamed,unnamed,unnamed,unnamed,unnamed	NABP1	ENSG00000288582	NABP1-OT1	chr2	191733427	191741097	191737262	ENSG00000173559	NABP1	chr2	191709582	191678067	191741097
ENSG00000288582	NABP1-OT1	0.999976682	0.835432442	1	GO Biological Process	GO:0000075	cell cycle checkpoint	218	0.000328	1	0.0194	3.56	3.09	11	0.0145	0.0516	78	0.00135	1	0.224	3.16	3.16	10	200	0.0337	0.05	unnamed,unnamed,unnamed,unnamed,unnamed,unnamed,unnamed,unnamed,unnamed,unnamed,unnamed	NABP1	ENSG00000288582	NABP1-OT1	chr2	191733427	191741097	191737262	ENSG00000173559	NABP1	chr2	191709582	191678067	191741097
ENSG00000288582	NABP1-OT1	0.999976682	0.835432442	1	GO Biological Process	GO:0007093	mitotic cell cycle checkpoint	341	0.00233	1	0.0882	3.5	2.29	8	0.0107	0.0376	181	0.00963	1	0.687	2.97	2.36	7	149	0.0236	0.047	unnamed,unnamed,unnamed,unnamed,unnamed,unnamed,unnamed,unnamed	NABP1	ENSG00000288582	NABP1-OT1	chr2	191733427	191741097	191737262	ENSG00000173559	NABP1	chr2	191709582	191678067	191741097
ENSG00000288582	NABP1-OT1	0.999976682	0.835432442	1	GO Biological Process	GO:0034660	ncRNA metabolic process	469	0.00624	1	0.172	2.15	6.5	14	0.0305	0.0657	1013	0.104	1	1	1.48	8.78	13	555	0.0438	0.0234	unnamed,unnamed,unnamed,unnamed,unnamed,unnamed,unnamed,unnamed,unnamed,unnamed,unnamed,unnamed,unnamed,unnamed	NABP1	ENSG00000288582	NABP1-OT1	chr2	191733427	191741097	191737262	ENSG00000173559	NABP1	chr2	191709582	191678067	191741097
ENSG00000284735	AL139424.3	0.999999999	0.903834253	1	GO Biological Process	GO:0046364	monosaccharide biosynthetic process	184	0.00016	1	0.0112	7.62	0.787	6	0.00369	0.0282	624	0.0538	1	1	3.51	0.854	3	54	0.0101	0.0556	unnamed,unnamed,unnamed,unnamed,unnamed,unnamed	PGD	ENSG00000284735	AL139424.3	chr1	10381905	10387150	10384527	ENSG00000142657	PGD	chr1	10409551	10398591	10420511
ENSG00000284735	AL139424.3	0.999999999	0.903834253	1	GO Biological Process	GO:0044283	small molecule biosynthetic process	202	0.000234	1	0.0149	2.52	7.53	19	0.0354	0.0892	304	0.0195	1	0.831	1.92	6.79	13	429	0.0438	0.0303	unnamed,unnamed,unnamed,unnamed,unnamed,unnamed,unnamed,unnamed,unnamed,unnamed,unnamed,unnamed,unnamed,unnamed,unnamed,unnamed,unnamed,unnamed,unnamed	PGD	ENSG00000284735	AL139424.3	chr1	10381905	10387150	10384527	ENSG00000142657	PGD	chr1	10409551	10398591	10420511
ENSG00000284735	AL139424.3	0.999999999	0.903834253	1	GO Biological Process	GO:0009117	nucleotide metabolic process	282	0.00123	1	0.0564	2.19	8.66	19	0.0406	0.0892	732	0.0636	1	1	1.61	8.08	13	511	0.0438	0.0254	unnamed,unnamed,unnamed,unnamed,unnamed,unnamed,unnamed,unnamed,unnamed,unnamed,unnamed,unnamed,unnamed,unnamed,unnamed,unnamed,unnamed,unnamed,unnamed	PGD	ENSG00000284735	AL139424.3	chr1	10381905	10387150	10384527	ENSG00000142657	PGD	chr1	10409551	10398591	10420511
ENSG00000284735	AL139424.3	0.999999999	0.903834253	1	GO Biological Process	GO:0005996	monosaccharide metabolic process	289	0.00132	1	0.0588	3.21	3.12	10	0.0146	0.0469	975	0.0951	1	1	1.92	3.13	6	198	0.0202	0.0303	unnamed,unnamed,unnamed,unnamed,unnamed,unnamed,unnamed,unnamed,unnamed,unnamed	PGD	ENSG00000284735	AL139424.3	chr1	10381905	10387150	10384527	ENSG00000142657	PGD	chr1	10409551	10398591	10420511
ENSG00000284735	AL139424.3	0.999999999	0.903834253	1	GO Biological Process	GO:0006753	nucleoside phosphate metabolic process	290	0.00133	1	0.059	2.18	8.71	19	0.0409	0.0892	756	0.0684	1	1	1.59	8.18	13	517	0.0438	0.0251	unnamed,unnamed,unnamed,unnamed,unnamed,unnamed,unnamed,unnamed,unnamed,unnamed,unnamed,unnamed,unnamed,unnamed,unnamed,unnamed,unnamed,unnamed,unnamed	PGD	ENSG00000284735	AL139424.3	chr1	10381905	10387150	10384527	ENSG00000142657	PGD	chr1	10409551	10398591	10420511
ENSG00000284735	AL139424.3	0.999999999	0.903834253	1	GO Biological Process	GO:0006732	coenzyme metabolic process	300	0.00145	1	0.0626	2.66	4.9	13	0.023	0.061	865	0.084	1	1	1.77	4.51	8	285	0.0269	0.0281	unnamed,unnamed,unnamed,unnamed,unnamed,unnamed,unnamed,unnamed,unnamed,unnamed,unnamed,unnamed,unnamed	PGD	ENSG00000284735	AL139424.3	chr1	10381905	10387150	10384527	ENSG00000142657	PGD	chr1	10409551	10398591	10420511
ENSG00000284735	AL139424.3	0.999999999	0.903834253	1	GO Biological Process	GO:0051186	cofactor metabolic process	306	0.00155	1	0.0653	2.52	5.55	14	0.026	0.0657	1090	0.112	1	1	1.6	5.62	9	355	0.0303	0.0254	unnamed,unnamed,unnamed,unnamed,unnamed,unnamed,unnamed,unnamed,unnamed,unnamed,unnamed,unnamed,unnamed,unnamed	PGD	ENSG00000284735	AL139424.3	chr1	10381905	10387150	10384527	ENSG00000142657	PGD	chr1	10409551	10398591	10420511
ENSG00000284735	AL139424.3	0.999999999	0.903834253	1	GO Biological Process	GO:0055114	oxidation-reduction process	335	0.00224	1	0.0865	1.78	15.7	28	0.0739	0.131	992	0.0995	1	1	1.36	14.7	20	927	0.0673	0.0216	unnamed,unnamed,unnamed,unnamed,unnamed,unnamed,unnamed,unnamed,unnamed,unnamed,unnamed,unnamed,unnamed,unnamed,unnamed,unnamed,unnamed,unnamed,unnamed,unnamed,unnamed,unnamed,unnamed,unnamed,unnamed,unnamed,unnamed,unnamed	PGD	ENSG00000284735	AL139424.3	chr1	10381905	10387150	10384527	ENSG00000142657	PGD	chr1	10409551	10398591	10420511
ENSG00000284735	AL139424.3	0.999999999	0.903834253	1	GO Biological Process	GO:0006733	oxidoreduction coenzyme metabolic process	359	0.00268	1	0.0964	3.82	1.83	7	0.0086	0.0329	1262	0.137	1	1	2.02	1.98	4	125	0.0135	0.032	unnamed,unnamed,unnamed,unnamed,unnamed,unnamed,unnamed	PGD	ENSG00000284735	AL139424.3	chr1	10381905	10387150	10384527	ENSG00000142657	PGD	chr1	10409551	10398591	10420511
ENSG00000284735	AL139424.3	0.999999999	0.903834253	1	GO Biological Process	GO:0055086	nucleobase-containing small molecule metabolic process	378	0.00348	1	0.119	2	9.51	19	0.0446	0.0892	1110	0.118	1	1	1.45	8.98	13	568	0.0438	0.0229	unnamed,unnamed,unnamed,unnamed,unnamed,unnamed,unnamed,unnamed,unnamed,unnamed,unnamed,unnamed,unnamed,unnamed,unnamed,unnamed,unnamed,unnamed,unnamed	PGD	ENSG00000284735	AL139424.3	chr1	10381905	10387150	10384527	ENSG00000142657	PGD	chr1	10409551	10398591	10420511
ENSG00000284735	AL139424.3	0.999999999	0.903834253	1	GO Biological Process	GO:0032787	monocarboxylic acid metabolic process	467	0.00615	1	0.17	2.03	7.88	16	0.037	0.0751	1421	0.162	1	1	1.41	7.81	11	494	0.037	0.0223	unnamed,unnamed,unnamed,unnamed,unnamed,unnamed,unnamed,unnamed,unnamed,unnamed,unnamed,unnamed,unnamed,unnamed,unnamed,unnamed	PGD	ENSG00000284735	AL139424.3	chr1	10381905	10387150	10384527	ENSG00000142657	PGD	chr1	10409551	10398591	10420511
ENSG00000255447	AC044839.3	0.993879207	0.867476316	0.999999885	GO Biological Process	GO:0009314	response to radiation	84	1.60E-06	0.0207	0.000246	3.04	7.89	24	0.0371	0.113	45	0.000148	1	0.0426	2.69	6.69	18	423	0.0606	0.0426	unnamed,unnamed,unnamed,unnamed,unnamed,unnamed,unnamed,unnamed,unnamed,unnamed,unnamed,unnamed,unnamed,unnamed,unnamed,unnamed,unnamed,unnamed,unnamed,unnamed,unnamed,unnamed,unnamed,unnamed	CRY2	ENSG00000255447	AC044839.3	chr11	45813218	45825258	45819238	ENSG00000121671	CRY2	chr11	45865182	45847117	45883248
ENSG00000255447	AC044839.3	0.993879207	0.867476316	0.999999885	GO Biological Process	GO:0032922	circadian regulation of gene expression	245	0.000537	1	0.0283	5.07	1.38	7	0.00648	0.0329	86	0.00174	1	0.262	5.75	0.87	5	55	0.0168	0.0909	unnamed,unnamed,unnamed,unnamed,unnamed,unnamed,unnamed	CRY2	ENSG00000255447	AC044839.3	chr11	45813218	45825258	45819238	ENSG00000121671	CRY2	chr11	45865182	45847117	45883248
ENSG00000255447	AC044839.3	0.993879207	0.867476316	0.999999885	GO Biological Process	GO:0042754	negative regulation of circadian rhythm	262	0.000786	1	0.0388	17	0.176	3	0.000826	0.0141	327	0.0229	1	0.903	8.43	0.237	2	15	0.00673	0.133	unnamed,unnamed,unnamed	CRY2	ENSG00000255447	AC044839.3	chr11	45813218	45825258	45819238	ENSG00000121671	CRY2	chr11	45865182	45847117	45883248
ENSG00000255447	AC044839.3	0.993879207	0.867476316	0.999999885	GO Biological Process	GO:0071478	cellular response to radiation	442	0.00556	1	0.163	3.02	2.65	8	0.0124	0.0376	100	0.0026	1	0.335	3.39	2.36	8	149	0.0269	0.0537	unnamed,unnamed,unnamed,unnamed,unnamed,unnamed,unnamed,unnamed	CRY2	ENSG00000255447	AC044839.3	chr11	45813218	45825258	45819238	ENSG00000121671	CRY2	chr11	45865182	45847117	45883248
ENSG00000255447	AC044839.3	0.993879207	0.867476316	0.999999885	GO Biological Process	GO:0048511	rhythmic process	496	0.00739	1	0.193	2.05	7.33	15	0.0344	0.0704	240	0.0157	1	0.844	2.22	4.51	10	285	0.0337	0.0351	unnamed,unnamed,unnamed,unnamed,unnamed,unnamed,unnamed,unnamed,unnamed,unnamed,unnamed,unnamed,unnamed,unnamed,unnamed	CRY2	ENSG00000255447	AC044839.3	chr11	45813218	45825258	45819238	ENSG00000121671	CRY2	chr11	45865182	45847117	45883248
ENSG00000238287	AL603839.3	1	0.90211636	1	GO Biological Process	GO:0006281	DNA repair	1	3.42E-51	4.42E-47	4.42E-47	10.1	7.1	72	0.0333	0.338	1	9.09E-29	1.17E-24	1.17E-24	6.74	7.86	53	497	0.178	0.107	unnamed,unnamed,unnamed,unnamed,unnamed,unnamed,unnamed,unnamed,unnamed,unnamed,unnamed,unnamed,unnamed,unnamed,unnamed,unnamed,unnamed,unnamed,unnamed,unnamed,unnamed,unnamed,unnamed,unnamed,unnamed,unnamed,unnamed,unnamed,unnamed,unnamed,unnamed,unnamed,unnamed,unnamed,unnamed,unnamed,unnamed,unnamed,unnamed,unnamed,unnamed,unnamed,unnamed,unnamed,unnamed,unnamed,unnamed,unnamed,unnamed,unnamed…	EXO5	ENSG00000238287	AL603839.3	chr1	40493156	40508661	40500908	ENSG00000164002	EXO5	chr1	40512648	40508740	40516556
ENSG00000238287	AL603839.3	1	0.90211636	1	GO Biological Process	GO:0006259	DNA metabolic process	2	7.33E-44	9.47E-40	4.73E-40	6.77	11.7	79	0.0548	0.371	3	1.09E-25	1.41E-21	4.69E-22	4.94	12.4	61	781	0.205	0.0781	unnamed,unnamed,unnamed,unnamed,unnamed,unnamed,unnamed,unnamed,unnamed,unnamed,unnamed,unnamed,unnamed,unnamed,unnamed,unnamed,unnamed,unnamed,unnamed,unnamed,unnamed,unnamed,unnamed,unnamed,unnamed,unnamed,unnamed,unnamed,unnamed,unnamed,unnamed,unnamed,unnamed,unnamed,unnamed,unnamed,unnamed,unnamed,unnamed,unnamed,unnamed,unnamed,unnamed,unnamed,unnamed,unnamed,unnamed,unnamed,unnamed,unnamed…	EXO5	ENSG00000238287	AL603839.3	chr1	40493156	40508661	40500908	ENSG00000164002	EXO5	chr1	40512648	40508740	40516556
ENSG00000238287	AL603839.3	1	0.90211636	1	GO Biological Process	GO:0006974	cellular response to DNA damage stimulus	3	3.54E-43	4.57E-39	1.52E-39	6.76	11.5	78	0.0542	0.366	2	4.07E-26	5.26E-22	2.63E-22	5.13	11.7	60	740	0.202	0.0811	unnamed,unnamed,unnamed,unnamed,unnamed,unnamed,unnamed,unnamed,unnamed,unnamed,unnamed,unnamed,unnamed,unnamed,unnamed,unnamed,unnamed,unnamed,unnamed,unnamed,unnamed,unnamed,unnamed,unnamed,unnamed,unnamed,unnamed,unnamed,unnamed,unnamed,unnamed,unnamed,unnamed,unnamed,unnamed,unnamed,unnamed,unnamed,unnamed,unnamed,unnamed,unnamed,unnamed,unnamed,unnamed,unnamed,unnamed,unnamed,unnamed,unnamed…	EXO5	ENSG00000238287	AL603839.3	chr1	40493156	40508661	40500908	ENSG00000164002	EXO5	chr1	40512648	40508740	40516556
ENSG00000238287	AL603839.3	1	0.90211636	1	GO Biological Process	GO:0036297	interstrand cross-link repair	32	3.02E-09	3.91E-05	1.22E-06	14.5	0.691	10	0.00324	0.0469	76	0.00113	1	0.193	6.32	0.791	5	50	0.0168	0.1	unnamed,unnamed,unnamed,unnamed,unnamed,unnamed,unnamed,unnamed,unnamed,unnamed	EXO5	ENSG00000238287	AL603839.3	chr1	40493156	40508661	40500908	ENSG00000164002	EXO5	chr1	40512648	40508740	40516556
ENSG00000238287	AL603839.3	1	0.90211636	1	GO Biological Process	GO:0090305	nucleic acid phosphodiester bond hydrolysis	56	1.72E-07	0.00222	3.96E-05	4.74	3.59	17	0.0168	0.0798	44	0.000141	1	0.0415	3.2	4.38	14	277	0.0471	0.0505	unnamed,unnamed,unnamed,unnamed,unnamed,unnamed,unnamed,unnamed,unnamed,unnamed,unnamed,unnamed,unnamed,unnamed,unnamed,unnamed,unnamed	EXO5	ENSG00000238287	AL603839.3	chr1	40493156	40508661	40500908	ENSG00000164002	EXO5	chr1	40512648	40508740	40516556
ENSG00000272542	AL137246.1	0.994673483	0.743033821	0.999999919	GO Biological Process	GO:0006281	DNA repair	1	3.42E-51	4.42E-47	4.42E-47	10.1	7.1	72	0.0333	0.338	1	9.09E-29	1.17E-24	1.17E-24	6.74	7.86	53	497	0.178	0.107	unnamed,unnamed,unnamed,unnamed,unnamed,unnamed,unnamed,unnamed,unnamed,unnamed,unnamed,unnamed,unnamed,unnamed,unnamed,unnamed,unnamed,unnamed,unnamed,unnamed,unnamed,unnamed,unnamed,unnamed,unnamed,unnamed,unnamed,unnamed,unnamed,unnamed,unnamed,unnamed,unnamed,unnamed,unnamed,unnamed,unnamed,unnamed,unnamed,unnamed,unnamed,unnamed,unnamed,unnamed,unnamed,unnamed,unnamed,unnamed,unnamed,unnamed…	ERCC5	ENSG00000272542	AL137246.1	chr13	102888857	102889834	102889345	ENSG00000134899	ERCC5	chr13	102860912	102845830	102875995
ENSG00000272542	AL137246.1	0.994673483	0.743033821	0.999999919	GO Biological Process	GO:0006259	DNA metabolic process	2	7.33E-44	9.47E-40	4.73E-40	6.77	11.7	79	0.0548	0.371	3	1.09E-25	1.41E-21	4.69E-22	4.94	12.4	61	781	0.205	0.0781	unnamed,unnamed,unnamed,unnamed,unnamed,unnamed,unnamed,unnamed,unnamed,unnamed,unnamed,unnamed,unnamed,unnamed,unnamed,unnamed,unnamed,unnamed,unnamed,unnamed,unnamed,unnamed,unnamed,unnamed,unnamed,unnamed,unnamed,unnamed,unnamed,unnamed,unnamed,unnamed,unnamed,unnamed,unnamed,unnamed,unnamed,unnamed,unnamed,unnamed,unnamed,unnamed,unnamed,unnamed,unnamed,unnamed,unnamed,unnamed,unnamed,unnamed…	ERCC5	ENSG00000272542	AL137246.1	chr13	102888857	102889834	102889345	ENSG00000134899	ERCC5	chr13	102860912	102845830	102875995
ENSG00000272542	AL137246.1	0.994673483	0.743033821	0.999999919	GO Biological Process	GO:0006974	cellular response to DNA damage stimulus	3	3.54E-43	4.57E-39	1.52E-39	6.76	11.5	78	0.0542	0.366	2	4.07E-26	5.26E-22	2.63E-22	5.13	11.7	60	740	0.202	0.0811	unnamed,unnamed,unnamed,unnamed,unnamed,unnamed,unnamed,unnamed,unnamed,unnamed,unnamed,unnamed,unnamed,unnamed,unnamed,unnamed,unnamed,unnamed,unnamed,unnamed,unnamed,unnamed,unnamed,unnamed,unnamed,unnamed,unnamed,unnamed,unnamed,unnamed,unnamed,unnamed,unnamed,unnamed,unnamed,unnamed,unnamed,unnamed,unnamed,unnamed,unnamed,unnamed,unnamed,unnamed,unnamed,unnamed,unnamed,unnamed,unnamed,unnamed…	ERCC5	ENSG00000272542	AL137246.1	chr13	102888857	102889834	102889345	ENSG00000134899	ERCC5	chr13	102860912	102845830	102875995
ENSG00000272542	AL137246.1	0.994673483	0.743033821	0.999999919	GO Biological Process	GO:0006289	nucleotide-excision repair	4	2.98E-16	3.84E-12	9.61E-13	12.8	1.56	20	0.00731	0.0939	4	2.88E-12	3.71E-08	9.29E-09	9.43	1.8	17	114	0.0572	0.149	unnamed,unnamed,unnamed,unnamed,unnamed,unnamed,unnamed,unnamed,unnamed,unnamed,unnamed,unnamed,unnamed,unnamed,unnamed,unnamed,unnamed,unnamed,unnamed,unnamed	ERCC5	ENSG00000272542	AL137246.1	chr13	102888857	102889834	102889345	ENSG00000134899	ERCC5	chr13	102860912	102845830	102875995
ENSG00000272542	AL137246.1	0.994673483	0.743033821	0.999999919	GO Biological Process	GO:0006283	transcription-coupled nucleotide-excision repair	10	3.60E-13	4.65E-09	4.65E-10	16.5	0.849	14	0.00399	0.0657	7	1.53E-09	1.97E-05	2.82E-06	10.4	1.15	12	73	0.0404	0.164	unnamed,unnamed,unnamed,unnamed,unnamed,unnamed,unnamed,unnamed,unnamed,unnamed,unnamed,unnamed,unnamed,unnamed	ERCC5	ENSG00000272542	AL137246.1	chr13	102888857	102889834	102889345	ENSG00000134899	ERCC5	chr13	102860912	102845830	102875995
ENSG00000272542	AL137246.1	0.994673483	0.743033821	0.999999919	GO Biological Process	GO:0006296	nucleotide-excision repair, DNA incision, 5'-to lesion	36	5.62E-09	7.26E-05	2.02E-06	16.7	0.539	9	0.00253	0.0423	19	1.58E-06	0.0204	0.00108	12	0.585	7	37	0.0236	0.189	unnamed,unnamed,unnamed,unnamed,unnamed,unnamed,unnamed,unnamed,unnamed	ERCC5	ENSG00000272542	AL137246.1	chr13	102888857	102889834	102889345	ENSG00000134899	ERCC5	chr13	102860912	102845830	102875995
ENSG00000272542	AL137246.1	0.994673483	0.743033821	0.999999919	GO Biological Process	GO:0033683	nucleotide-excision repair, DNA incision	37	8.87E-09	0.000115	3.10E-06	15.8	0.569	9	0.00267	0.0423	20	2.75E-06	0.0355	0.00178	11.1	0.633	7	40	0.0236	0.175	unnamed,unnamed,unnamed,unnamed,unnamed,unnamed,unnamed,unnamed,unnamed	ERCC5	ENSG00000272542	AL137246.1	chr13	102888857	102889834	102889345	ENSG00000134899	ERCC5	chr13	102860912	102845830	102875995
ENSG00000272542	AL137246.1	0.994673483	0.743033821	0.999999919	GO Biological Process	GO:0071824	protein-DNA complex subunit organization	51	6.91E-08	0.000893	1.75E-05	4.76	3.78	18	0.0177	0.0845	94	0.00219	1	0.302	2.78	3.95	11	250	0.037	0.044	unnamed,unnamed,unnamed,unnamed,unnamed,unnamed,unnamed,unnamed,unnamed,unnamed,unnamed,unnamed,unnamed,unnamed,unnamed,unnamed,unnamed,unnamed	ERCC5	ENSG00000272542	AL137246.1	chr13	102888857	102889834	102889345	ENSG00000134899	ERCC5	chr13	102860912	102845830	102875995
ENSG00000272542	AL137246.1	0.994673483	0.743033821	0.999999919	GO Biological Process	GO:0090305	nucleic acid phosphodiester bond hydrolysis	56	1.72E-07	0.00222	3.96E-05	4.74	3.59	17	0.0168	0.0798	44	0.000141	1	0.0415	3.2	4.38	14	277	0.0471	0.0505	unnamed,unnamed,unnamed,unnamed,unnamed,unnamed,unnamed,unnamed,unnamed,unnamed,unnamed,unnamed,unnamed,unnamed,unnamed,unnamed,unnamed	ERCC5	ENSG00000272542	AL137246.1	chr13	102888857	102889834	102889345	ENSG00000134899	ERCC5	chr13	102860912	102845830	102875995
ENSG00000272542	AL137246.1	0.994673483	0.743033821	0.999999919	GO Biological Process	GO:0009314	response to radiation	84	1.60E-06	0.0207	0.000246	3.04	7.89	24	0.0371	0.113	45	0.000148	1	0.0426	2.69	6.69	18	423	0.0606	0.0426	unnamed,unnamed,unnamed,unnamed,unnamed,unnamed,unnamed,unnamed,unnamed,unnamed,unnamed,unnamed,unnamed,unnamed,unnamed,unnamed,unnamed,unnamed,unnamed,unnamed,unnamed,unnamed,unnamed,unnamed	ERCC5	ENSG00000272542	AL137246.1	chr13	102888857	102889834	102889345	ENSG00000134899	ERCC5	chr13	102860912	102845830	102875995
ENSG00000272542	AL137246.1	0.994673483	0.743033821	0.999999919	GO Biological Process	GO:0034622	cellular macromolecular complex assembly	145	6.18E-05	0.798	0.0055	2.2	13.2	29	0.062	0.136	741	0.0658	1	1	1.46	13	19	825	0.064	0.023	unnamed,unnamed,unnamed,unnamed,unnamed,unnamed,unnamed,unnamed,unnamed,unnamed,unnamed,unnamed,unnamed,unnamed,unnamed,unnamed,unnamed,unnamed,unnamed,unnamed,unnamed,unnamed,unnamed,unnamed,unnamed,unnamed,unnamed,unnamed,unnamed	ERCC5	ENSG00000272542	AL137246.1	chr13	102888857	102889834	102889345	ENSG00000134899	ERCC5	chr13	102860912	102845830	102875995
ENSG00000272542	AL137246.1	0.994673483	0.743033821	0.999999919	GO Biological Process	GO:0065004	protein-DNA complex assembly	180	0.000154	1	0.0111	3.61	3.32	12	0.0156	0.0563	1257	0.135	1	1	1.73	3.46	6	219	0.0202	0.0274	unnamed,unnamed,unnamed,unnamed,unnamed,unnamed,unnamed,unnamed,unnamed,unnamed,unnamed,unnamed	ERCC5	ENSG00000272542	AL137246.1	chr13	102888857	102889834	102889345	ENSG00000134899	ERCC5	chr13	102860912	102845830	102875995
ENSG00000272542	AL137246.1	0.994673483	0.743033821	0.999999919	GO Biological Process	GO:0009650	UV protection	260	0.000747	1	0.0371	17.4	0.173	3	0.000811	0.0141	282	0.0173	1	0.794	9.73	0.206	2	13	0.00673	0.154	unnamed,unnamed,unnamed	ERCC5	ENSG00000272542	AL137246.1	chr13	102888857	102889834	102889345	ENSG00000134899	ERCC5	chr13	102860912	102845830	102875995
ENSG00000272542	AL137246.1	0.994673483	0.743033821	0.999999919	GO Biological Process	GO:0010225	response to UV-C	292	0.00136	1	0.0601	14.1	0.213	3	0.001	0.0141	282	0.0173	1	0.794	9.73	0.206	2	13	0.00673	0.154	unnamed,unnamed,unnamed	ERCC5	ENSG00000272542	AL137246.1	chr13	102888857	102889834	102889345	ENSG00000134899	ERCC5	chr13	102860912	102845830	102875995
ENSG00000272542	AL137246.1	0.994673483	0.743033821	0.999999919	GO Biological Process	GO:0043254	regulation of protein complex assembly	343	0.00241	1	0.0907	2.18	7.81	17	0.0367	0.0798	178	0.00934	1	0.677	2.11	6.15	13	389	0.0438	0.0334	unnamed,unnamed,unnamed,unnamed,unnamed,unnamed,unnamed,unnamed,unnamed,unnamed,unnamed,unnamed,unnamed,unnamed,unnamed,unnamed,unnamed	ERCC5	ENSG00000272542	AL137246.1	chr13	102888857	102889834	102889345	ENSG00000134899	ERCC5	chr13	102860912	102845830	102875995
ENSG00000272542	AL137246.1	0.994673483	0.743033821	0.999999919	GO Biological Process	GO:0009411	response to UV	353	0.00253	1	0.0926	3.45	2.32	8	0.0109	0.0376	133	0.00528	1	0.513	3.33	2.1	7	133	0.0236	0.0526	unnamed,unnamed,unnamed,unnamed,unnamed,unnamed,unnamed,unnamed	ERCC5	ENSG00000272542	AL137246.1	chr13	102888857	102889834	102889345	ENSG00000134899	ERCC5	chr13	102860912	102845830	102875995
ENSG00000272542	AL137246.1	0.994673483	0.743033821	0.999999919	GO Biological Process	GO:0006293	nucleotide-excision repair, preincision complex stabilization	416	0.00476	1	0.148	9	0.333	3	0.00156	0.0141	523	0.043	1	1	6.02	0.332	2	21	0.00673	0.0952	unnamed,unnamed,unnamed	ERCC5	ENSG00000272542	AL137246.1	chr13	102888857	102889834	102889345	ENSG00000134899	ERCC5	chr13	102860912	102845830	102875995
ENSG00000272542	AL137246.1	0.994673483	0.743033821	0.999999919	GO Biological Process	GO:0006295	nucleotide-excision repair, DNA incision, 3'-to lesion	417	0.00479	1	0.148	8.99	0.334	3	0.00157	0.0141	599	0.0468	1	1	5.75	0.348	2	22	0.00673	0.0909	unnamed,unnamed,unnamed	ERCC5	ENSG00000272542	AL137246.1	chr13	102888857	102889834	102889345	ENSG00000134899	ERCC5	chr13	102860912	102845830	102875995
ENSG00000244926	ALKBH3-AS1	0.999999962	0.901574759	1	GO Biological Process	GO:0006281	DNA repair	1	3.42E-51	4.42E-47	4.42E-47	10.1	7.1	72	0.0333	0.338	1	9.09E-29	1.17E-24	1.17E-24	6.74	7.86	53	497	0.178	0.107	unnamed,unnamed,unnamed,unnamed,unnamed,unnamed,unnamed,unnamed,unnamed,unnamed,unnamed,unnamed,unnamed,unnamed,unnamed,unnamed,unnamed,unnamed,unnamed,unnamed,unnamed,unnamed,unnamed,unnamed,unnamed,unnamed,unnamed,unnamed,unnamed,unnamed,unnamed,unnamed,unnamed,unnamed,unnamed,unnamed,unnamed,unnamed,unnamed,unnamed,unnamed,unnamed,unnamed,unnamed,unnamed,unnamed,unnamed,unnamed,unnamed,unnamed…	ALKBH3	ENSG00000244926	ALKBH3-AS1	chr11	43909288	43920944	43915116	ENSG00000166199	ALKBH3	chr11	43900542	43880810	43920274
ENSG00000244926	ALKBH3-AS1	0.999999962	0.901574759	1	GO Biological Process	GO:0006259	DNA metabolic process	2	7.33E-44	9.47E-40	4.73E-40	6.77	11.7	79	0.0548	0.371	3	1.09E-25	1.41E-21	4.69E-22	4.94	12.4	61	781	0.205	0.0781	unnamed,unnamed,unnamed,unnamed,unnamed,unnamed,unnamed,unnamed,unnamed,unnamed,unnamed,unnamed,unnamed,unnamed,unnamed,unnamed,unnamed,unnamed,unnamed,unnamed,unnamed,unnamed,unnamed,unnamed,unnamed,unnamed,unnamed,unnamed,unnamed,unnamed,unnamed,unnamed,unnamed,unnamed,unnamed,unnamed,unnamed,unnamed,unnamed,unnamed,unnamed,unnamed,unnamed,unnamed,unnamed,unnamed,unnamed,unnamed,unnamed,unnamed…	ALKBH3	ENSG00000244926	ALKBH3-AS1	chr11	43909288	43920944	43915116	ENSG00000166199	ALKBH3	chr11	43900542	43880810	43920274
ENSG00000244926	ALKBH3-AS1	0.999999962	0.901574759	1	GO Biological Process	GO:0006974	cellular response to DNA damage stimulus	3	3.54E-43	4.57E-39	1.52E-39	6.76	11.5	78	0.0542	0.366	2	4.07E-26	5.26E-22	2.63E-22	5.13	11.7	60	740	0.202	0.0811	unnamed,unnamed,unnamed,unnamed,unnamed,unnamed,unnamed,unnamed,unnamed,unnamed,unnamed,unnamed,unnamed,unnamed,unnamed,unnamed,unnamed,unnamed,unnamed,unnamed,unnamed,unnamed,unnamed,unnamed,unnamed,unnamed,unnamed,unnamed,unnamed,unnamed,unnamed,unnamed,unnamed,unnamed,unnamed,unnamed,unnamed,unnamed,unnamed,unnamed,unnamed,unnamed,unnamed,unnamed,unnamed,unnamed,unnamed,unnamed,unnamed,unnamed…	ALKBH3	ENSG00000244926	ALKBH3-AS1	chr11	43909288	43920944	43915116	ENSG00000166199	ALKBH3	chr11	43900542	43880810	43920274
ENSG00000244926	ALKBH3-AS1	0.999999962	0.901574759	1	GO Biological Process	GO:0006304	DNA modification	18	5.83E-11	7.53E-07	4.18E-08	11.2	1.25	14	0.00588	0.0657	24	7.15E-06	0.0924	0.00385	6.77	1.33	9	84	0.0303	0.107	unnamed,unnamed,unnamed,unnamed,unnamed,unnamed,unnamed,unnamed,unnamed,unnamed,unnamed,unnamed,unnamed,unnamed	ALKBH3	ENSG00000244926	ALKBH3-AS1	chr11	43909288	43920944	43915116	ENSG00000166199	ALKBH3	chr11	43900542	43880810	43920274
ENSG00000244926	ALKBH3-AS1	0.999999962	0.901574759	1	GO Biological Process	GO:0006307	DNA dealkylation involved in DNA repair	64	4.78E-07	0.00617	9.64E-05	21.6	0.278	6	0.00131	0.0282	63	0.000433	1	0.0888	19	0.158	3	10	0.0101	0.3	unnamed,unnamed,unnamed,unnamed,unnamed,unnamed	ALKBH3	ENSG00000244926	ALKBH3-AS1	chr11	43909288	43920944	43915116	ENSG00000166199	ALKBH3	chr11	43900542	43880810	43920274
ENSG00000244926	ALKBH3-AS1	0.999999962	0.901574759	1	GO Biological Process	GO:0035510	DNA dealkylation	97	5.58E-06	0.0721	0.000743	14	0.428	6	0.00201	0.0282	127	0.00483	1	0.491	8.62	0.348	3	22	0.0101	0.136	unnamed,unnamed,unnamed,unnamed,unnamed,unnamed	ALKBH3	ENSG00000244926	ALKBH3-AS1	chr11	43909288	43920944	43915116	ENSG00000166199	ALKBH3	chr11	43900542	43880810	43920274
ENSG00000244926	ALKBH3-AS1	0.999999962	0.901574759	1	GO Biological Process	GO:0035552	oxidative single-stranded DNA demethylation	147	6.65E-05	0.86	0.00585	39.8	0.0754	3	0.000354	0.0141	541	0.0467	1	1	21.1	0.0475	1	3	0.00337	0.333	unnamed,unnamed,unnamed	ALKBH3	ENSG00000244926	ALKBH3-AS1	chr11	43909288	43920944	43915116	ENSG00000166199	ALKBH3	chr11	43900542	43880810	43920274
ENSG00000244926	ALKBH3-AS1	0.999999962	0.901574759	1	GO Biological Process	GO:0035553	oxidative single-stranded RNA demethylation	149	7.03E-05	0.908	0.0061	39.1	0.0768	3	0.000361	0.0141	541	0.0467	1	1	21.1	0.0475	1	3	0.00337	0.333	unnamed,unnamed,unnamed	ALKBH3	ENSG00000244926	ALKBH3-AS1	chr11	43909288	43920944	43915116	ENSG00000166199	ALKBH3	chr11	43900542	43880810	43920274
ENSG00000244926	ALKBH3-AS1	0.999999962	0.901574759	1	GO Biological Process	GO:0035513	oxidative RNA demethylation	155	8.97E-05	1	0.00747	36	0.0834	3	0.000392	0.0141	661	0.0618	1	1	15.8	0.0633	1	4	0.00337	0.25	unnamed,unnamed,unnamed	ALKBH3	ENSG00000244926	ALKBH3-AS1	chr11	43909288	43920944	43915116	ENSG00000166199	ALKBH3	chr11	43900542	43880810	43920274
ENSG00000244926	ALKBH3-AS1	0.999999962	0.901574759	1	GO Biological Process	GO:0035511	oxidative DNA demethylation	157	9.49E-05	1	0.00781	35.3	0.085	3	0.000399	0.0141	795	0.0766	1	1	12.6	0.0791	1	5	0.00337	0.2	unnamed,unnamed,unnamed	ALKBH3	ENSG00000244926	ALKBH3-AS1	chr11	43909288	43920944	43915116	ENSG00000166199	ALKBH3	chr11	43900542	43880810	43920274
ENSG00000244926	ALKBH3-AS1	0.999999962	0.901574759	1	GO Biological Process	GO:0044728	DNA methylation or demethylation	171	0.00013	1	0.00985	6.43	1.09	7	0.00511	0.0329	107	0.00318	1	0.384	5.02	0.996	5	63	0.0168	0.0794	unnamed,unnamed,unnamed,unnamed,unnamed,unnamed,unnamed	ALKBH3	ENSG00000244926	ALKBH3-AS1	chr11	43909288	43920944	43915116	ENSG00000166199	ALKBH3	chr11	43900542	43880810	43920274
ENSG00000244926	ALKBH3-AS1	0.999999962	0.901574759	1	GO Biological Process	GO:0070989	oxidative demethylation	237	0.0005	1	0.0272	20	0.15	3	0.000706	0.0141	1456	0.174	1	1	5.27	0.19	1	12	0.00337	0.0833	unnamed,unnamed,unnamed	ALKBH3	ENSG00000244926	ALKBH3-AS1	chr11	43909288	43920944	43915116	ENSG00000166199	ALKBH3	chr11	43900542	43880810	43920274
ENSG00000244926	ALKBH3-AS1	0.999999962	0.901574759	1	GO Biological Process	GO:0080111	DNA demethylation	309	0.00165	1	0.0692	13.1	0.228	3	0.00107	0.0141	1736	0.225	1	1	3.95	0.253	1	16	0.00337	0.0625	unnamed,unnamed,unnamed	ALKBH3	ENSG00000244926	ALKBH3-AS1	chr11	43909288	43920944	43915116	ENSG00000166199	ALKBH3	chr11	43900542	43880810	43920274
ENSG00000244926	ALKBH3-AS1	0.999999962	0.901574759	1	GO Biological Process	GO:0055114	oxidation-reduction process	335	0.00224	1	0.0865	1.78	15.7	28	0.0739	0.131	992	0.0995	1	1	1.36	14.7	20	927	0.0673	0.0216	unnamed,unnamed,unnamed,unnamed,unnamed,unnamed,unnamed,unnamed,unnamed,unnamed,unnamed,unnamed,unnamed,unnamed,unnamed,unnamed,unnamed,unnamed,unnamed,unnamed,unnamed,unnamed,unnamed,unnamed,unnamed,unnamed,unnamed,unnamed	ALKBH3	ENSG00000244926	ALKBH3-AS1	chr11	43909288	43920944	43915116	ENSG00000166199	ALKBH3	chr11	43900542	43880810	43920274
ENSG00000244926	ALKBH3-AS1	0.999999962	0.901574759	1	GO Biological Process	GO:0070988	demethylation	432	0.00539	1	0.161	4.52	1.11	5	0.00519	0.0235	744	0.0667	1	1	3.21	0.933	3	59	0.0101	0.0508	unnamed,unnamed,unnamed,unnamed,unnamed	ALKBH3	ENSG00000244926	ALKBH3-AS1	chr11	43909288	43920944	43915116	ENSG00000166199	ALKBH3	chr11	43900542	43880810	43920274
ENSG00000269925	Z98884.2	0.868407389	0.746354893	0.990726453	GO Biological Process	GO:0050821	protein stabilization	216	0.000322	1	0.0193	3.86	2.59	10	0.0122	0.0469	200	0.0114	1	0.737	2.87	2.44	7	154	0.0236	0.0455	unnamed,unnamed,unnamed,unnamed,unnamed,unnamed,unnamed,unnamed,unnamed,unnamed	PER3	ENSG00000269925	Z98884.2	chr1	7776382	7776775	7776578	ENSG00000049246	PER3	chr1	7814748	7784319	7845177
ENSG00000269925	Z98884.2	0.868407389	0.746354893	0.990726453	GO Biological Process	GO:0032922	circadian regulation of gene expression	245	0.000537	1	0.0283	5.07	1.38	7	0.00648	0.0329	86	0.00174	1	0.262	5.75	0.87	5	55	0.0168	0.0909	unnamed,unnamed,unnamed,unnamed,unnamed,unnamed,unnamed	PER3	ENSG00000269925	Z98884.2	chr1	7776382	7776775	7776578	ENSG00000049246	PER3	chr1	7814748	7784319	7845177
ENSG00000269925	Z98884.2	0.868407389	0.746354893	0.990726453	GO Biological Process	GO:0031647	regulation of protein stability	322	0.00191	1	0.0767	2.7	4.44	12	0.0209	0.0563	281	0.0171	1	0.788	2.3	3.91	9	247	0.0303	0.0364	unnamed,unnamed,unnamed,unnamed,unnamed,unnamed,unnamed,unnamed,unnamed,unnamed,unnamed,unnamed	PER3	ENSG00000269925	Z98884.2	chr1	7776382	7776775	7776578	ENSG00000049246	PER3	chr1	7814748	7784319	7845177
ENSG00000269925	Z98884.2	0.868407389	0.746354893	0.990726453	GO Biological Process	GO:0048511	rhythmic process	496	0.00739	1	0.193	2.05	7.33	15	0.0344	0.0704	240	0.0157	1	0.844	2.22	4.51	10	285	0.0337	0.0351	unnamed,unnamed,unnamed,unnamed,unnamed,unnamed,unnamed,unnamed,unnamed,unnamed,unnamed,unnamed,unnamed,unnamed,unnamed	PER3	ENSG00000269925	Z98884.2	chr1	7776382	7776775	7776578	ENSG00000049246	PER3	chr1	7814748	7784319	7845177
ENSG00000225057	AC012485.1	0.999830071	0.748700476	1	GO Biological Process	GO:0051946	regulation of glutamate uptake involved in transmission of nerve impulse	135	3.33E-05	0.431	0.00319	244	0.00821	2	3.85E-05	0.00939	394	0.0314	1	1	31.6	0.0316	1	2	0.00337	0.5	unnamed,unnamed	PER2	ENSG00000225057	AC012485.1	chr2	238231683	238255633	238243658	ENSG00000132326	PER2	chr2	238267072	238244043	238290102
ENSG00000225057	AC012485.1	0.999830071	0.748700476	1	GO Biological Process	GO:0006089	lactate metabolic process	143	5.41E-05	0.699	0.00489	42.7	0.0703	3	0.00033	0.0141	211	0.0125	1	0.764	11.5	0.174	2	11	0.00673	0.182	unnamed,unnamed,unnamed	PER2	ENSG00000225057	AC012485.1	chr2	238231683	238255633	238243658	ENSG00000132326	PER2	chr2	238267072	238244043	238290102
ENSG00000225057	AC012485.1	0.999830071	0.748700476	1	GO Biological Process	GO:0019249	lactate biosynthetic process	165	0.000105	1	0.0082	137	0.0146	2	6.84E-05	0.00939	541	0.0467	1	1	21.1	0.0475	1	3	0.00337	0.333	unnamed,unnamed	PER2	ENSG00000225057	AC012485.1	chr2	238231683	238255633	238243658	ENSG00000132326	PER2	chr2	238267072	238244043	238290102
ENSG00000225057	AC012485.1	0.999830071	0.748700476	1	GO Biological Process	GO:0006006	glucose metabolic process	169	0.000113	1	0.00865	4.91	1.83	9	0.00861	0.0423	474	0.0327	1	0.891	2.82	1.77	5	112	0.0168	0.0446	unnamed,unnamed,unnamed,unnamed,unnamed,unnamed,unnamed,unnamed,unnamed	PER2	ENSG00000225057	AC012485.1	chr2	238231683	238255633	238243658	ENSG00000132326	PER2	chr2	238267072	238244043	238290102
ENSG00000225057	AC012485.1	0.999830071	0.748700476	1	GO Biological Process	GO:0010608	posttranscriptional regulation of gene expression	177	0.000135	1	0.00982	2.48	8.45	21	0.0397	0.0986	276	0.0162	1	0.76	1.82	8.81	16	557	0.0539	0.0287	unnamed,unnamed,unnamed,unnamed,unnamed,unnamed,unnamed,unnamed,unnamed,unnamed,unnamed,unnamed,unnamed,unnamed,unnamed,unnamed,unnamed,unnamed,unnamed,unnamed,unnamed	PER2	ENSG00000225057	AC012485.1	chr2	238231683	238255633	238243658	ENSG00000132326	PER2	chr2	238267072	238244043	238290102
ENSG00000225057	AC012485.1	0.999830071	0.748700476	1	GO Biological Process	GO:0046364	monosaccharide biosynthetic process	184	0.00016	1	0.0112	7.62	0.787	6	0.00369	0.0282	624	0.0538	1	1	3.51	0.854	3	54	0.0101	0.0556	unnamed,unnamed,unnamed,unnamed,unnamed,unnamed	PER2	ENSG00000225057	AC012485.1	chr2	238231683	238255633	238243658	ENSG00000132326	PER2	chr2	238267072	238244043	238290102
ENSG00000225057	AC012485.1	0.999830071	0.748700476	1	GO Biological Process	GO:0002036	regulation of L-glutamate transport	196	0.000202	1	0.0133	98.7	0.0203	2	9.52E-05	0.00939	661	0.0618	1	1	15.8	0.0633	1	4	0.00337	0.25	unnamed,unnamed	PER2	ENSG00000225057	AC012485.1	chr2	238231683	238255633	238243658	ENSG00000132326	PER2	chr2	238267072	238244043	238290102
ENSG00000225057	AC012485.1	0.999830071	0.748700476	1	GO Biological Process	GO:0006417	regulation of translation	199	0.000219	1	0.0142	2.62	6.87	18	0.0323	0.0845	295	0.0189	1	0.827	1.92	6.75	13	427	0.0438	0.0304	unnamed,unnamed,unnamed,unnamed,unnamed,unnamed,unnamed,unnamed,unnamed,unnamed,unnamed,unnamed,unnamed,unnamed,unnamed,unnamed,unnamed,unnamed	PER2	ENSG00000225057	AC012485.1	chr2	238231683	238255633	238243658	ENSG00000132326	PER2	chr2	238267072	238244043	238290102
ENSG00000225057	AC012485.1	0.999830071	0.748700476	1	GO Biological Process	GO:0044283	small molecule biosynthetic process	202	0.000234	1	0.0149	2.52	7.53	19	0.0354	0.0892	304	0.0195	1	0.831	1.92	6.79	13	429	0.0438	0.0303	unnamed,unnamed,unnamed,unnamed,unnamed,unnamed,unnamed,unnamed,unnamed,unnamed,unnamed,unnamed,unnamed,unnamed,unnamed,unnamed,unnamed,unnamed,unnamed	PER2	ENSG00000225057	AC012485.1	chr2	238231683	238255633	238243658	ENSG00000132326	PER2	chr2	238267072	238244043	238290102
ENSG00000225057	AC012485.1	0.999830071	0.748700476	1	GO Biological Process	GO:0032922	circadian regulation of gene expression	245	0.000537	1	0.0283	5.07	1.38	7	0.00648	0.0329	86	0.00174	1	0.262	5.75	0.87	5	55	0.0168	0.0909	unnamed,unnamed,unnamed,unnamed,unnamed,unnamed,unnamed	PER2	ENSG00000225057	AC012485.1	chr2	238231683	238255633	238243658	ENSG00000132326	PER2	chr2	238267072	238244043	238290102
ENSG00000225057	AC012485.1	0.999830071	0.748700476	1	GO Biological Process	GO:1903320	regulation of protein modification by small protein conjugation or removal	249	0.00061	1	0.0316	2.79	5.03	14	0.0236	0.0657	146	0.00652	1	0.576	2.41	4.57	11	289	0.037	0.0381	unnamed,unnamed,unnamed,unnamed,unnamed,unnamed,unnamed,unnamed,unnamed,unnamed,unnamed,unnamed,unnamed,unnamed	PER2	ENSG00000225057	AC012485.1	chr2	238231683	238255633	238243658	ENSG00000132326	PER2	chr2	238267072	238244043	238290102
ENSG00000225057	AC012485.1	0.999830071	0.748700476	1	GO Biological Process	GO:0006094	gluconeogenesis	250	0.000612	1	0.0316	7.5	0.667	5	0.00313	0.0235	1360	0.159	1	1	2.81	0.712	2	45	0.00673	0.0444	unnamed,unnamed,unnamed,unnamed,unnamed	PER2	ENSG00000225057	AC012485.1	chr2	238231683	238255633	238243658	ENSG00000132326	PER2	chr2	238267072	238244043	238290102
ENSG00000225057	AC012485.1	0.999830071	0.748700476	1	GO Biological Process	GO:0034248	regulation of cellular amide metabolic process	256	0.000665	1	0.0336	2.38	7.56	18	0.0355	0.0845	472	0.0325	1	0.889	1.78	7.29	13	461	0.0438	0.0282	unnamed,unnamed,unnamed,unnamed,unnamed,unnamed,unnamed,unnamed,unnamed,unnamed,unnamed,unnamed,unnamed,unnamed,unnamed,unnamed,unnamed,unnamed	PER2	ENSG00000225057	AC012485.1	chr2	238231683	238255633	238243658	ENSG00000132326	PER2	chr2	238267072	238244043	238290102
ENSG00000225057	AC012485.1	0.999830071	0.748700476	1	GO Biological Process	GO:0042754	negative regulation of circadian rhythm	262	0.000786	1	0.0388	17	0.176	3	0.000826	0.0141	327	0.0229	1	0.903	8.43	0.237	2	15	0.00673	0.133	unnamed,unnamed,unnamed	PER2	ENSG00000225057	AC012485.1	chr2	238231683	238255633	238243658	ENSG00000132326	PER2	chr2	238267072	238244043	238290102
ENSG00000225057	AC012485.1	0.999830071	0.748700476	1	GO Biological Process	GO:0019319	hexose biosynthetic process	270	0.000915	1	0.0438	6.85	0.73	5	0.00343	0.0235	1511	0.176	1	1	2.63	0.759	2	48	0.00673	0.0417	unnamed,unnamed,unnamed,unnamed,unnamed	PER2	ENSG00000225057	AC012485.1	chr2	238231683	238255633	238243658	ENSG00000132326	PER2	chr2	238267072	238244043	238290102
ENSG00000225057	AC012485.1	0.999830071	0.748700476	1	GO Biological Process	GO:0019318	hexose metabolic process	278	0.00113	1	0.0527	3.56	2.53	9	0.0119	0.0423	1007	0.102	1	1	2.03	2.47	5	156	0.0168	0.0321	unnamed,unnamed,unnamed,unnamed,unnamed,unnamed,unnamed,unnamed,unnamed	PER2	ENSG00000225057	AC012485.1	chr2	238231683	238255633	238243658	ENSG00000132326	PER2	chr2	238267072	238244043	238290102
ENSG00000225057	AC012485.1	0.999830071	0.748700476	1	GO Biological Process	GO:0006325	chromatin organization	279	0.00117	1	0.0543	1.95	12.8	25	0.0603	0.117	158	0.00733	1	0.599	1.82	11	20	693	0.0673	0.0289	unnamed,unnamed,unnamed,unnamed,unnamed,unnamed,unnamed,unnamed,unnamed,unnamed,unnamed,unnamed,unnamed,unnamed,unnamed,unnamed,unnamed,unnamed,unnamed,unnamed,unnamed,unnamed,unnamed,unnamed,unnamed	PER2	ENSG00000225057	AC012485.1	chr2	238231683	238255633	238243658	ENSG00000132326	PER2	chr2	238267072	238244043	238290102
ENSG00000225057	AC012485.1	0.999830071	0.748700476	1	GO Biological Process	GO:0010958	regulation of amino acid import	283	0.00124	1	0.0564	39.5	0.0507	2	0.000238	0.00939	661	0.0618	1	1	15.8	0.0633	1	4	0.00337	0.25	unnamed,unnamed	PER2	ENSG00000225057	AC012485.1	chr2	238231683	238255633	238243658	ENSG00000132326	PER2	chr2	238267072	238244043	238290102
ENSG00000225057	AC012485.1	0.999830071	0.748700476	1	GO Biological Process	GO:0005996	monosaccharide metabolic process	289	0.00132	1	0.0588	3.21	3.12	10	0.0146	0.0469	975	0.0951	1	1	1.92	3.13	6	198	0.0202	0.0303	unnamed,unnamed,unnamed,unnamed,unnamed,unnamed,unnamed,unnamed,unnamed,unnamed	PER2	ENSG00000225057	AC012485.1	chr2	238231683	238255633	238243658	ENSG00000132326	PER2	chr2	238267072	238244043	238290102
ENSG00000225057	AC012485.1	0.999830071	0.748700476	1	GO Biological Process	GO:1903321	negative regulation of protein modification by small protein conjugation or removal	301	0.00146	1	0.0626	3.78	2.12	8	0.00994	0.0376	181	0.00963	1	0.687	2.97	2.36	7	149	0.0236	0.047	unnamed,unnamed,unnamed,unnamed,unnamed,unnamed,unnamed,unnamed	PER2	ENSG00000225057	AC012485.1	chr2	238231683	238255633	238243658	ENSG00000132326	PER2	chr2	238267072	238244043	238290102
ENSG00000225057	AC012485.1	0.999830071	0.748700476	1	GO Biological Process	GO:0070345	negative regulation of fat cell proliferation	314	0.00177	1	0.0727	32.9	0.0608	2	0.000285	0.00939	908	0.0912	1	1	10.5	0.0949	1	6	0.00337	0.167	unnamed,unnamed	PER2	ENSG00000225057	AC012485.1	chr2	238231683	238255633	238243658	ENSG00000132326	PER2	chr2	238267072	238244043	238290102
ENSG00000225057	AC012485.1	0.999830071	0.748700476	1	GO Biological Process	GO:0055114	oxidation-reduction process	335	0.00224	1	0.0865	1.78	15.7	28	0.0739	0.131	992	0.0995	1	1	1.36	14.7	20	927	0.0673	0.0216	unnamed,unnamed,unnamed,unnamed,unnamed,unnamed,unnamed,unnamed,unnamed,unnamed,unnamed,unnamed,unnamed,unnamed,unnamed,unnamed,unnamed,unnamed,unnamed,unnamed,unnamed,unnamed,unnamed,unnamed,unnamed,unnamed,unnamed,unnamed	PER2	ENSG00000225057	AC012485.1	chr2	238231683	238255633	238243658	ENSG00000132326	PER2	chr2	238267072	238244043	238290102
ENSG00000225057	AC012485.1	0.999830071	0.748700476	1	GO Biological Process	GO:0031397	negative regulation of protein ubiquitination	363	0.00287	1	0.102	3.77	1.86	7	0.00871	0.0329	326	0.0226	1	0.895	2.75	2.18	6	138	0.0202	0.0435	unnamed,unnamed,unnamed,unnamed,unnamed,unnamed,unnamed	PER2	ENSG00000225057	AC012485.1	chr2	238231683	238255633	238243658	ENSG00000132326	PER2	chr2	238267072	238244043	238290102
ENSG00000225057	AC012485.1	0.999830071	0.748700476	1	GO Biological Process	GO:0097167	circadian regulation of translation	366	0.00306	1	0.108	24.8	0.0805	2	0.000378	0.00939	661	0.0618	1	1	15.8	0.0633	1	4	0.00337	0.25	unnamed,unnamed	PER2	ENSG00000225057	AC012485.1	chr2	238231683	238255633	238243658	ENSG00000132326	PER2	chr2	238267072	238244043	238290102
ENSG00000225057	AC012485.1	0.999830071	0.748700476	1	GO Biological Process	GO:0072330	monocarboxylic acid biosynthetic process	373	0.00333	1	0.115	3.03	2.97	9	0.014	0.0423	641	0.0561	1	1	2.21	2.72	6	172	0.0202	0.0349	unnamed,unnamed,unnamed,unnamed,unnamed,unnamed,unnamed,unnamed,unnamed	PER2	ENSG00000225057	AC012485.1	chr2	238231683	238255633	238243658	ENSG00000132326	PER2	chr2	238267072	238244043	238290102
ENSG00000225057	AC012485.1	0.999830071	0.748700476	1	GO Biological Process	GO:0031396	regulation of protein ubiquitination	430	0.00523	1	0.157	2.5	4.41	11	0.0207	0.0516	339	0.0245	1	0.935	2.16	4.16	9	263	0.0303	0.0342	unnamed,unnamed,unnamed,unnamed,unnamed,unnamed,unnamed,unnamed,unnamed,unnamed,unnamed	PER2	ENSG00000225057	AC012485.1	chr2	238231683	238255633	238243658	ENSG00000132326	PER2	chr2	238267072	238244043	238290102
ENSG00000225057	AC012485.1	0.999830071	0.748700476	1	GO Biological Process	GO:0032787	monocarboxylic acid metabolic process	467	0.00615	1	0.17	2.03	7.88	16	0.037	0.0751	1421	0.162	1	1	1.41	7.81	11	494	0.037	0.0223	unnamed,unnamed,unnamed,unnamed,unnamed,unnamed,unnamed,unnamed,unnamed,unnamed,unnamed,unnamed,unnamed,unnamed,unnamed,unnamed	PER2	ENSG00000225057	AC012485.1	chr2	238231683	238255633	238243658	ENSG00000132326	PER2	chr2	238267072	238244043	238290102
ENSG00000225057	AC012485.1	0.999830071	0.748700476	1	GO Biological Process	GO:0048511	rhythmic process	496	0.00739	1	0.193	2.05	7.33	15	0.0344	0.0704	240	0.0157	1	0.844	2.22	4.51	10	285	0.0337	0.0351	unnamed,unnamed,unnamed,unnamed,unnamed,unnamed,unnamed,unnamed,unnamed,unnamed,unnamed,unnamed,unnamed,unnamed,unnamed	PER2	ENSG00000225057	AC012485.1	chr2	238231683	238255633	238243658	ENSG00000132326	PER2	chr2	238267072	238244043	238290102
ENSG00000260920	AL031985.3	0.960932997	0.762990889	0.999996767	GO Biological Process	GO:0006281	DNA repair	1	3.42E-51	4.42E-47	4.42E-47	10.1	7.1	72	0.0333	0.338	1	9.09E-29	1.17E-24	1.17E-24	6.74	7.86	53	497	0.178	0.107	unnamed,unnamed,unnamed,unnamed,unnamed,unnamed,unnamed,unnamed,unnamed,unnamed,unnamed,unnamed,unnamed,unnamed,unnamed,unnamed,unnamed,unnamed,unnamed,unnamed,unnamed,unnamed,unnamed,unnamed,unnamed,unnamed,unnamed,unnamed,unnamed,unnamed,unnamed,unnamed,unnamed,unnamed,unnamed,unnamed,unnamed,unnamed,unnamed,unnamed,unnamed,unnamed,unnamed,unnamed,unnamed,unnamed,unnamed,unnamed,unnamed,unnamed…	EXO5	ENSG00000260920	AL031985.3	chr1	40464318	40466767	40465542	ENSG00000164002	EXO5	chr1	40512648	40508740	40516556
ENSG00000260920	AL031985.3	0.960932997	0.762990889	0.999996767	GO Biological Process	GO:0006259	DNA metabolic process	2	7.33E-44	9.47E-40	4.73E-40	6.77	11.7	79	0.0548	0.371	3	1.09E-25	1.41E-21	4.69E-22	4.94	12.4	61	781	0.205	0.0781	unnamed,unnamed,unnamed,unnamed,unnamed,unnamed,unnamed,unnamed,unnamed,unnamed,unnamed,unnamed,unnamed,unnamed,unnamed,unnamed,unnamed,unnamed,unnamed,unnamed,unnamed,unnamed,unnamed,unnamed,unnamed,unnamed,unnamed,unnamed,unnamed,unnamed,unnamed,unnamed,unnamed,unnamed,unnamed,unnamed,unnamed,unnamed,unnamed,unnamed,unnamed,unnamed,unnamed,unnamed,unnamed,unnamed,unnamed,unnamed,unnamed,unnamed…	EXO5	ENSG00000260920	AL031985.3	chr1	40464318	40466767	40465542	ENSG00000164002	EXO5	chr1	40512648	40508740	40516556
ENSG00000260920	AL031985.3	0.960932997	0.762990889	0.999996767	GO Biological Process	GO:0006974	cellular response to DNA damage stimulus	3	3.54E-43	4.57E-39	1.52E-39	6.76	11.5	78	0.0542	0.366	2	4.07E-26	5.26E-22	2.63E-22	5.13	11.7	60	740	0.202	0.0811	unnamed,unnamed,unnamed,unnamed,unnamed,unnamed,unnamed,unnamed,unnamed,unnamed,unnamed,unnamed,unnamed,unnamed,unnamed,unnamed,unnamed,unnamed,unnamed,unnamed,unnamed,unnamed,unnamed,unnamed,unnamed,unnamed,unnamed,unnamed,unnamed,unnamed,unnamed,unnamed,unnamed,unnamed,unnamed,unnamed,unnamed,unnamed,unnamed,unnamed,unnamed,unnamed,unnamed,unnamed,unnamed,unnamed,unnamed,unnamed,unnamed,unnamed…	EXO5	ENSG00000260920	AL031985.3	chr1	40464318	40466767	40465542	ENSG00000164002	EXO5	chr1	40512648	40508740	40516556
ENSG00000260920	AL031985.3	0.960932997	0.762990889	0.999996767	GO Biological Process	GO:0036297	interstrand cross-link repair	32	3.02E-09	3.91E-05	1.22E-06	14.5	0.691	10	0.00324	0.0469	76	0.00113	1	0.193	6.32	0.791	5	50	0.0168	0.1	unnamed,unnamed,unnamed,unnamed,unnamed,unnamed,unnamed,unnamed,unnamed,unnamed	EXO5	ENSG00000260920	AL031985.3	chr1	40464318	40466767	40465542	ENSG00000164002	EXO5	chr1	40512648	40508740	40516556
ENSG00000260920	AL031985.3	0.960932997	0.762990889	0.999996767	GO Biological Process	GO:0090305	nucleic acid phosphodiester bond hydrolysis	56	1.72E-07	0.00222	3.96E-05	4.74	3.59	17	0.0168	0.0798	44	0.000141	1	0.0415	3.2	4.38	14	277	0.0471	0.0505	unnamed,unnamed,unnamed,unnamed,unnamed,unnamed,unnamed,unnamed,unnamed,unnamed,unnamed,unnamed,unnamed,unnamed,unnamed,unnamed,unnamed	EXO5	ENSG00000260920	AL031985.3	chr1	40464318	40466767	40465542	ENSG00000164002	EXO5	chr1	40512648	40508740	40516556
ENSG00000235663	SAPCD1-AS1	0.999991637	0.807800521	1	GO Biological Process	GO:0006281	DNA repair	1	3.42E-51	4.42E-47	4.42E-47	10.1	7.1	72	0.0333	0.338	1	9.09E-29	1.17E-24	1.17E-24	6.74	7.86	53	497	0.178	0.107	unnamed,unnamed,unnamed,unnamed,unnamed,unnamed,unnamed,unnamed,unnamed,unnamed,unnamed,unnamed,unnamed,unnamed,unnamed,unnamed,unnamed,unnamed,unnamed,unnamed,unnamed,unnamed,unnamed,unnamed,unnamed,unnamed,unnamed,unnamed,unnamed,unnamed,unnamed,unnamed,unnamed,unnamed,unnamed,unnamed,unnamed,unnamed,unnamed,unnamed,unnamed,unnamed,unnamed,unnamed,unnamed,unnamed,unnamed,unnamed,unnamed,unnamed…	MSH5	ENSG00000235663	SAPCD1-AS1	chr6	31764309	31765588	31764948	ENSG00000204410	MSH5	chr6	31751176	31739676	31762676
ENSG00000235663	SAPCD1-AS1	0.999991637	0.807800521	1	GO Biological Process	GO:0006259	DNA metabolic process	2	7.33E-44	9.47E-40	4.73E-40	6.77	11.7	79	0.0548	0.371	3	1.09E-25	1.41E-21	4.69E-22	4.94	12.4	61	781	0.205	0.0781	unnamed,unnamed,unnamed,unnamed,unnamed,unnamed,unnamed,unnamed,unnamed,unnamed,unnamed,unnamed,unnamed,unnamed,unnamed,unnamed,unnamed,unnamed,unnamed,unnamed,unnamed,unnamed,unnamed,unnamed,unnamed,unnamed,unnamed,unnamed,unnamed,unnamed,unnamed,unnamed,unnamed,unnamed,unnamed,unnamed,unnamed,unnamed,unnamed,unnamed,unnamed,unnamed,unnamed,unnamed,unnamed,unnamed,unnamed,unnamed,unnamed,unnamed…	MSH5	ENSG00000235663	SAPCD1-AS1	chr6	31764309	31765588	31764948	ENSG00000204410	MSH5	chr6	31751176	31739676	31762676
ENSG00000235663	SAPCD1-AS1	0.999991637	0.807800521	1	GO Biological Process	GO:0006974	cellular response to DNA damage stimulus	3	3.54E-43	4.57E-39	1.52E-39	6.76	11.5	78	0.0542	0.366	2	4.07E-26	5.26E-22	2.63E-22	5.13	11.7	60	740	0.202	0.0811	unnamed,unnamed,unnamed,unnamed,unnamed,unnamed,unnamed,unnamed,unnamed,unnamed,unnamed,unnamed,unnamed,unnamed,unnamed,unnamed,unnamed,unnamed,unnamed,unnamed,unnamed,unnamed,unnamed,unnamed,unnamed,unnamed,unnamed,unnamed,unnamed,unnamed,unnamed,unnamed,unnamed,unnamed,unnamed,unnamed,unnamed,unnamed,unnamed,unnamed,unnamed,unnamed,unnamed,unnamed,unnamed,unnamed,unnamed,unnamed,unnamed,unnamed…	MSH5	ENSG00000235663	SAPCD1-AS1	chr6	31764309	31765588	31764948	ENSG00000204410	MSH5	chr6	31751176	31739676	31762676
ENSG00000235663	SAPCD1-AS1	0.999991637	0.807800521	1	GO Biological Process	GO:0006310	DNA recombination	5	4.41E-16	5.69E-12	1.14E-12	8.13	3.2	26	0.015	0.122	6	7.59E-11	9.81E-07	1.63E-07	6.26	3.2	20	202	0.0673	0.099	unnamed,unnamed,unnamed,unnamed,unnamed,unnamed,unnamed,unnamed,unnamed,unnamed,unnamed,unnamed,unnamed,unnamed,unnamed,unnamed,unnamed,unnamed,unnamed,unnamed,unnamed,unnamed,unnamed,unnamed,unnamed,unnamed	MSH5	ENSG00000235663	SAPCD1-AS1	chr6	31764309	31765588	31764948	ENSG00000204410	MSH5	chr6	31751176	31739676	31762676
ENSG00000235663	SAPCD1-AS1	0.999991637	0.807800521	1	GO Biological Process	GO:0051276	chromosome organization	11	4.86E-13	6.28E-09	5.71E-10	4.17	8.63	36	0.0405	0.169	14	1.64E-07	0.00211	0.000151	3.06	9.14	28	578	0.0943	0.0484	unnamed,unnamed,unnamed,unnamed,unnamed,unnamed,unnamed,unnamed,unnamed,unnamed,unnamed,unnamed,unnamed,unnamed,unnamed,unnamed,unnamed,unnamed,unnamed,unnamed,unnamed,unnamed,unnamed,unnamed,unnamed,unnamed,unnamed,unnamed,unnamed,unnamed,unnamed,unnamed,unnamed,unnamed,unnamed,unnamed	MSH5	ENSG00000235663	SAPCD1-AS1	chr6	31764309	31765588	31764948	ENSG00000204410	MSH5	chr6	31751176	31739676	31762676
ENSG00000235663	SAPCD1-AS1	0.999991637	0.807800521	1	GO Biological Process	GO:0007131	reciprocal meiotic recombination	17	3.01E-11	3.89E-07	2.29E-08	18.9	0.582	11	0.00273	0.0516	25	8.44E-06	0.109	0.00436	9.42	0.743	7	47	0.0236	0.149	unnamed,unnamed,unnamed,unnamed,unnamed,unnamed,unnamed,unnamed,unnamed,unnamed,unnamed	MSH5	ENSG00000235663	SAPCD1-AS1	chr6	31764309	31765588	31764948	ENSG00000204410	MSH5	chr6	31751176	31739676	31762676
ENSG00000235663	SAPCD1-AS1	0.999991637	0.807800521	1	GO Biological Process	GO:0007127	meiosis I	69	5.97E-07	0.00771	0.000112	7.13	1.54	11	0.00725	0.0516	85	0.00174	1	0.264	4.06	1.72	7	109	0.0236	0.0642	unnamed,unnamed,unnamed,unnamed,unnamed,unnamed,unnamed,unnamed,unnamed,unnamed,unnamed	MSH5	ENSG00000235663	SAPCD1-AS1	chr6	31764309	31765588	31764948	ENSG00000204410	MSH5	chr6	31751176	31739676	31762676
ENSG00000235663	SAPCD1-AS1	0.999991637	0.807800521	1	GO Biological Process	GO:0007059	chromosome segregation	74	9.51E-07	0.0123	0.000166	3.78	5.02	19	0.0236	0.0892	21	5.78E-06	0.0747	0.00356	3.61	4.71	17	298	0.0572	0.057	unnamed,unnamed,unnamed,unnamed,unnamed,unnamed,unnamed,unnamed,unnamed,unnamed,unnamed,unnamed,unnamed,unnamed,unnamed,unnamed,unnamed,unnamed,unnamed	MSH5	ENSG00000235663	SAPCD1-AS1	chr6	31764309	31765588	31764948	ENSG00000204410	MSH5	chr6	31751176	31739676	31762676
ENSG00000235663	SAPCD1-AS1	0.999991637	0.807800521	1	GO Biological Process	GO:0048285	organelle fission	79	1.36E-06	0.0175	0.000222	3.69	5.15	19	0.0242	0.0892	69	0.000648	1	0.121	2.75	5.09	14	322	0.0471	0.0435	unnamed,unnamed,unnamed,unnamed,unnamed,unnamed,unnamed,unnamed,unnamed,unnamed,unnamed,unnamed,unnamed,unnamed,unnamed,unnamed,unnamed,unnamed,unnamed	MSH5	ENSG00000235663	SAPCD1-AS1	chr6	31764309	31765588	31764948	ENSG00000204410	MSH5	chr6	31751176	31739676	31762676
ENSG00000235663	SAPCD1-AS1	0.999991637	0.807800521	1	GO Biological Process	GO:0007126	meiotic nuclear division	92	4.43E-06	0.0572	0.000621	5.23	2.3	12	0.0108	0.0563	102	0.0027	1	0.343	3.37	2.37	8	150	0.0269	0.0533	unnamed,unnamed,unnamed,unnamed,unnamed,unnamed,unnamed,unnamed,unnamed,unnamed,unnamed,unnamed	MSH5	ENSG00000235663	SAPCD1-AS1	chr6	31764309	31765588	31764948	ENSG00000204410	MSH5	chr6	31751176	31739676	31762676
ENSG00000235663	SAPCD1-AS1	0.999991637	0.807800521	1	GO Biological Process	GO:0000280	nuclear division	101	6.39E-06	0.0826	0.000817	3.62	4.7	17	0.022	0.0798	73	0.000943	1	0.167	2.77	4.7	13	297	0.0438	0.0438	unnamed,unnamed,unnamed,unnamed,unnamed,unnamed,unnamed,unnamed,unnamed,unnamed,unnamed,unnamed,unnamed,unnamed,unnamed,unnamed,unnamed	MSH5	ENSG00000235663	SAPCD1-AS1	chr6	31764309	31765588	31764948	ENSG00000204410	MSH5	chr6	31751176	31739676	31762676
ENSG00000235663	SAPCD1-AS1	0.999991637	0.807800521	1	GO Biological Process	GO:1903046	meiotic cell cycle process	105	7.36E-06	0.0951	0.000906	4.97	2.42	12	0.0113	0.0563	118	0.00416	1	0.456	3.14	2.55	8	161	0.0269	0.0497	unnamed,unnamed,unnamed,unnamed,unnamed,unnamed,unnamed,unnamed,unnamed,unnamed,unnamed,unnamed	MSH5	ENSG00000235663	SAPCD1-AS1	chr6	31764309	31765588	31764948	ENSG00000204410	MSH5	chr6	31751176	31739676	31762676
ENSG00000235663	SAPCD1-AS1	0.999991637	0.807800521	1	GO Biological Process	GO:0051321	meiotic cell cycle	132	3.05E-05	0.395	0.00299	3.99	3.26	13	0.0153	0.061	157	0.00719	1	0.591	2.66	3.38	9	214	0.0303	0.0421	unnamed,unnamed,unnamed,unnamed,unnamed,unnamed,unnamed,unnamed,unnamed,unnamed,unnamed,unnamed,unnamed	MSH5	ENSG00000235663	SAPCD1-AS1	chr6	31764309	31765588	31764948	ENSG00000204410	MSH5	chr6	31751176	31739676	31762676
ENSG00000235663	SAPCD1-AS1	0.999991637	0.807800521	1	GO Biological Process	GO:0098813	nuclear chromosome segregation	167	0.000109	1	0.00845	3.31	4.23	14	0.0199	0.0657	54	0.000224	1	0.0535	3.22	4.03	13	255	0.0438	0.051	unnamed,unnamed,unnamed,unnamed,unnamed,unnamed,unnamed,unnamed,unnamed,unnamed,unnamed,unnamed,unnamed,unnamed	MSH5	ENSG00000235663	SAPCD1-AS1	chr6	31764309	31765588	31764948	ENSG00000204410	MSH5	chr6	31751176	31739676	31762676
ENSG00000235663	SAPCD1-AS1	0.999991637	0.807800521	1	GO Biological Process	GO:0051026	chiasma assembly	195	0.000199	1	0.0131	27.4	0.109	3	0.000514	0.0141	51	0.000207	1	0.0524	23.7	0.127	3	8	0.0101	0.375	unnamed,unnamed,unnamed	MSH5	ENSG00000235663	SAPCD1-AS1	chr6	31764309	31765588	31764948	ENSG00000204410	MSH5	chr6	31751176	31739676	31762676
ENSG00000235663	SAPCD1-AS1	0.999991637	0.807800521	1	GO Biological Process	GO:0006298	mismatch repair	215	0.000308	1	0.0185	12.7	0.314	4	0.00147	0.0188	179	0.00958	1	0.691	6.77	0.443	3	28	0.0101	0.107	unnamed,unnamed,unnamed,unnamed	MSH5	ENSG00000235663	SAPCD1-AS1	chr6	31764309	31765588	31764948	ENSG00000204410	MSH5	chr6	31751176	31739676	31762676
ENSG00000235663	SAPCD1-AS1	0.999991637	0.807800521	1	GO Biological Process	GO:0045132	meiotic chromosome segregation	252	0.000648	1	0.0332	4.91	1.43	7	0.00669	0.0329	62	0.000427	1	0.0889	5.15	1.36	7	86	0.0236	0.0814	unnamed,unnamed,unnamed,unnamed,unnamed,unnamed,unnamed	MSH5	ENSG00000235663	SAPCD1-AS1	chr6	31764309	31765588	31764948	ENSG00000204410	MSH5	chr6	31751176	31739676	31762676
ENSG00000235663	SAPCD1-AS1	0.999991637	0.807800521	1	GO Biological Process	GO:0007129	synapsis	311	0.00168	1	0.0697	8.05	0.497	4	0.00233	0.0188	139	0.00594	1	0.552	5.5	0.728	4	46	0.0135	0.087	unnamed,unnamed,unnamed,unnamed	MSH5	ENSG00000235663	SAPCD1-AS1	chr6	31764309	31765588	31764948	ENSG00000204410	MSH5	chr6	31751176	31739676	31762676
ENSG00000235663	SAPCD1-AS1	0.999991637	0.807800521	1	GO Biological Process	GO:0070192	chromosome organization involved in meiotic cell cycle	319	0.00183	1	0.0739	5.85	0.855	5	0.00402	0.0235	121	0.00443	1	0.473	4.65	1.08	5	68	0.0168	0.0735	unnamed,unnamed,unnamed,unnamed,unnamed	MSH5	ENSG00000235663	SAPCD1-AS1	chr6	31764309	31765588	31764948	ENSG00000204410	MSH5	chr6	31751176	31739676	31762676
ENSG00000260206	AC105020.2	0.954269143	0.707945113	0.995684103	GO Biological Process	GO:0022613	ribonucleoprotein complex biogenesis	138	4.37E-05	0.564	0.00409	2.98	6.03	18	0.0283	0.0845	226	0.0137	1	0.784	1.95	7.18	14	454	0.0471	0.0308	unnamed,unnamed,unnamed,unnamed,unnamed,unnamed,unnamed,unnamed,unnamed,unnamed,unnamed,unnamed,unnamed,unnamed,unnamed,unnamed,unnamed,unnamed	IMP3	ENSG00000260206	AC105020.2	chr15	75636138	75639239	75637688	ENSG00000177971	IMP3	chr15	75643895	75639084	75648706
ENSG00000260206	AC105020.2	0.954269143	0.707945113	0.995684103	GO Biological Process	GO:0006396	RNA processing	435	0.00548	1	0.163	1.78	12.9	23	0.0606	0.108	540	0.046	1	1	1.49	14.1	21	893	0.0707	0.0235	unnamed,unnamed,unnamed,unnamed,unnamed,unnamed,unnamed,unnamed,unnamed,unnamed,unnamed,unnamed,unnamed,unnamed,unnamed,unnamed,unnamed,unnamed,unnamed,unnamed,unnamed,unnamed,unnamed	IMP3	ENSG00000260206	AC105020.2	chr15	75636138	75639239	75637688	ENSG00000177971	IMP3	chr15	75643895	75639084	75648706
ENSG00000260206	AC105020.2	0.954269143	0.707945113	0.995684103	GO Biological Process	GO:0034660	ncRNA metabolic process	469	0.00624	1	0.172	2.15	6.5	14	0.0305	0.0657	1013	0.104	1	1	1.48	8.78	13	555	0.0438	0.0234	unnamed,unnamed,unnamed,unnamed,unnamed,unnamed,unnamed,unnamed,unnamed,unnamed,unnamed,unnamed,unnamed,unnamed	IMP3	ENSG00000260206	AC105020.2	chr15	75636138	75639239	75637688	ENSG00000177971	IMP3	chr15	75643895	75639084	75648706
ENSG00000203362	POLH-AS1	0.862083513	0.640421113	0.990859942	GO Biological Process	GO:0006281	DNA repair	1	3.42E-51	4.42E-47	4.42E-47	10.1	7.1	72	0.0333	0.338	1	9.09E-29	1.17E-24	1.17E-24	6.74	7.86	53	497	0.178	0.107	unnamed,unnamed,unnamed,unnamed,unnamed,unnamed,unnamed,unnamed,unnamed,unnamed,unnamed,unnamed,unnamed,unnamed,unnamed,unnamed,unnamed,unnamed,unnamed,unnamed,unnamed,unnamed,unnamed,unnamed,unnamed,unnamed,unnamed,unnamed,unnamed,unnamed,unnamed,unnamed,unnamed,unnamed,unnamed,unnamed,unnamed,unnamed,unnamed,unnamed,unnamed,unnamed,unnamed,unnamed,unnamed,unnamed,unnamed,unnamed,unnamed,unnamed…	POLH	ENSG00000203362	POLH-AS1	chr6	43588229	43591362	43589795	ENSG00000170734	POLH	chr6	43598353	43576184	43620523
ENSG00000203362	POLH-AS1	0.862083513	0.640421113	0.990859942	GO Biological Process	GO:0006259	DNA metabolic process	2	7.33E-44	9.47E-40	4.73E-40	6.77	11.7	79	0.0548	0.371	3	1.09E-25	1.41E-21	4.69E-22	4.94	12.4	61	781	0.205	0.0781	unnamed,unnamed,unnamed,unnamed,unnamed,unnamed,unnamed,unnamed,unnamed,unnamed,unnamed,unnamed,unnamed,unnamed,unnamed,unnamed,unnamed,unnamed,unnamed,unnamed,unnamed,unnamed,unnamed,unnamed,unnamed,unnamed,unnamed,unnamed,unnamed,unnamed,unnamed,unnamed,unnamed,unnamed,unnamed,unnamed,unnamed,unnamed,unnamed,unnamed,unnamed,unnamed,unnamed,unnamed,unnamed,unnamed,unnamed,unnamed,unnamed,unnamed…	POLH	ENSG00000203362	POLH-AS1	chr6	43588229	43591362	43589795	ENSG00000170734	POLH	chr6	43598353	43576184	43620523
ENSG00000203362	POLH-AS1	0.862083513	0.640421113	0.990859942	GO Biological Process	GO:0006974	cellular response to DNA damage stimulus	3	3.54E-43	4.57E-39	1.52E-39	6.76	11.5	78	0.0542	0.366	2	4.07E-26	5.26E-22	2.63E-22	5.13	11.7	60	740	0.202	0.0811	unnamed,unnamed,unnamed,unnamed,unnamed,unnamed,unnamed,unnamed,unnamed,unnamed,unnamed,unnamed,unnamed,unnamed,unnamed,unnamed,unnamed,unnamed,unnamed,unnamed,unnamed,unnamed,unnamed,unnamed,unnamed,unnamed,unnamed,unnamed,unnamed,unnamed,unnamed,unnamed,unnamed,unnamed,unnamed,unnamed,unnamed,unnamed,unnamed,unnamed,unnamed,unnamed,unnamed,unnamed,unnamed,unnamed,unnamed,unnamed,unnamed,unnamed…	POLH	ENSG00000203362	POLH-AS1	chr6	43588229	43591362	43589795	ENSG00000170734	POLH	chr6	43598353	43576184	43620523
ENSG00000203362	POLH-AS1	0.862083513	0.640421113	0.990859942	GO Biological Process	GO:0071897	DNA biosynthetic process	6	2.99E-14	3.86E-10	6.44E-11	10.9	1.74	19	0.00817	0.0892	8	5.40E-09	6.98E-05	8.72E-06	7.5	1.87	14	118	0.0471	0.119	unnamed,unnamed,unnamed,unnamed,unnamed,unnamed,unnamed,unnamed,unnamed,unnamed,unnamed,unnamed,unnamed,unnamed,unnamed,unnamed,unnamed,unnamed,unnamed	POLH	ENSG00000203362	POLH-AS1	chr6	43588229	43591362	43589795	ENSG00000170734	POLH	chr6	43598353	43576184	43620523
ENSG00000203362	POLH-AS1	0.862083513	0.640421113	0.990859942	GO Biological Process	GO:0000731	DNA synthesis involved in DNA repair	7	3.32E-14	4.29E-10	6.13E-11	14.9	1.07	16	0.00504	0.0751	11	2.57E-08	0.000332	3.02E-05	9.27	1.19	11	75	0.037	0.147	unnamed,unnamed,unnamed,unnamed,unnamed,unnamed,unnamed,unnamed,unnamed,unnamed,unnamed,unnamed,unnamed,unnamed,unnamed,unnamed	POLH	ENSG00000203362	POLH-AS1	chr6	43588229	43591362	43589795	ENSG00000170734	POLH	chr6	43598353	43576184	43620523
ENSG00000203362	POLH-AS1	0.862083513	0.640421113	0.990859942	GO Biological Process	GO:0006260	DNA replication	8	3.61E-14	4.66E-10	5.83E-11	7.5	3.2	24	0.015	0.113	5	2.49E-11	3.22E-07	6.44E-08	6.26	3.35	21	212	0.0707	0.0991	unnamed,unnamed,unnamed,unnamed,unnamed,unnamed,unnamed,unnamed,unnamed,unnamed,unnamed,unnamed,unnamed,unnamed,unnamed,unnamed,unnamed,unnamed,unnamed,unnamed,unnamed,unnamed,unnamed,unnamed	POLH	ENSG00000203362	POLH-AS1	chr6	43588229	43591362	43589795	ENSG00000170734	POLH	chr6	43598353	43576184	43620523
ENSG00000203362	POLH-AS1	0.862083513	0.640421113	0.990859942	GO Biological Process	GO:0006301	postreplication repair	21	1.91E-10	2.46E-06	1.17E-07	15.8	0.694	11	0.00326	0.0516	9	9.01E-09	0.000116	1.29E-05	11.9	0.838	10	53	0.0337	0.189	unnamed,unnamed,unnamed,unnamed,unnamed,unnamed,unnamed,unnamed,unnamed,unnamed,unnamed	POLH	ENSG00000203362	POLH-AS1	chr6	43588229	43591362	43589795	ENSG00000170734	POLH	chr6	43598353	43576184	43620523
ENSG00000203362	POLH-AS1	0.862083513	0.640421113	0.990859942	GO Biological Process	GO:0019985	translesion synthesis	22	2.43E-10	3.13E-06	1.42E-07	18.9	0.529	10	0.00248	0.0469	10	1.55E-08	0.0002	2.00E-05	13.5	0.664	9	42	0.0303	0.214	unnamed,unnamed,unnamed,unnamed,unnamed,unnamed,unnamed,unnamed,unnamed,unnamed	POLH	ENSG00000203362	POLH-AS1	chr6	43588229	43591362	43589795	ENSG00000170734	POLH	chr6	43598353	43576184	43620523
ENSG00000203362	POLH-AS1	0.862083513	0.640421113	0.990859942	GO Biological Process	GO:0009314	response to radiation	84	1.60E-06	0.0207	0.000246	3.04	7.89	24	0.0371	0.113	45	0.000148	1	0.0426	2.69	6.69	18	423	0.0606	0.0426	unnamed,unnamed,unnamed,unnamed,unnamed,unnamed,unnamed,unnamed,unnamed,unnamed,unnamed,unnamed,unnamed,unnamed,unnamed,unnamed,unnamed,unnamed,unnamed,unnamed,unnamed,unnamed,unnamed,unnamed	POLH	ENSG00000203362	POLH-AS1	chr6	43588229	43591362	43589795	ENSG00000170734	POLH	chr6	43598353	43576184	43620523
ENSG00000203362	POLH-AS1	0.862083513	0.640421113	0.990859942	GO Biological Process	GO:0070987	error-free translesion synthesis	104	7.24E-06	0.0935	0.000899	19.5	0.257	5	0.00121	0.0235	26	9.28E-06	0.12	0.00461	16.6	0.301	5	19	0.0168	0.263	unnamed,unnamed,unnamed,unnamed,unnamed	POLH	ENSG00000203362	POLH-AS1	chr6	43588229	43591362	43589795	ENSG00000170734	POLH	chr6	43598353	43576184	43620523
ENSG00000203362	POLH-AS1	0.862083513	0.640421113	0.990859942	GO Biological Process	GO:0051052	regulation of DNA metabolic process	150	7.28E-05	0.941	0.00627	2.6	8.09	21	0.038	0.0986	17	3.32E-07	0.00429	0.000253	3.54	6.22	22	393	0.0741	0.056	unnamed,unnamed,unnamed,unnamed,unnamed,unnamed,unnamed,unnamed,unnamed,unnamed,unnamed,unnamed,unnamed,unnamed,unnamed,unnamed,unnamed,unnamed,unnamed,unnamed,unnamed	POLH	ENSG00000203362	POLH-AS1	chr6	43588229	43591362	43589795	ENSG00000170734	POLH	chr6	43598353	43576184	43620523
ENSG00000203362	POLH-AS1	0.862083513	0.640421113	0.990859942	GO Biological Process	GO:0010225	response to UV-C	292	0.00136	1	0.0601	14.1	0.213	3	0.001	0.0141	282	0.0173	1	0.794	9.73	0.206	2	13	0.00673	0.154	unnamed,unnamed,unnamed	POLH	ENSG00000203362	POLH-AS1	chr6	43588229	43591362	43589795	ENSG00000170734	POLH	chr6	43598353	43576184	43620523
ENSG00000203362	POLH-AS1	0.862083513	0.640421113	0.990859942	GO Biological Process	GO:2001020	regulation of response to DNA damage stimulus	320	0.00183	1	0.0737	2.87	3.83	11	0.018	0.0516	66	0.000508	1	0.0994	3.59	2.78	10	176	0.0337	0.0568	unnamed,unnamed,unnamed,unnamed,unnamed,unnamed,unnamed,unnamed,unnamed,unnamed,unnamed	POLH	ENSG00000203362	POLH-AS1	chr6	43588229	43591362	43589795	ENSG00000170734	POLH	chr6	43598353	43576184	43620523
ENSG00000203362	POLH-AS1	0.862083513	0.640421113	0.990859942	GO Biological Process	GO:0009411	response to UV	353	0.00253	1	0.0926	3.45	2.32	8	0.0109	0.0376	133	0.00528	1	0.513	3.33	2.1	7	133	0.0236	0.0526	unnamed,unnamed,unnamed,unnamed,unnamed,unnamed,unnamed,unnamed	POLH	ENSG00000203362	POLH-AS1	chr6	43588229	43591362	43589795	ENSG00000170734	POLH	chr6	43598353	43576184	43620523
ENSG00000203362	POLH-AS1	0.862083513	0.640421113	0.990859942	GO Biological Process	GO:0071478	cellular response to radiation	442	0.00556	1	0.163	3.02	2.65	8	0.0124	0.0376	100	0.0026	1	0.335	3.39	2.36	8	149	0.0269	0.0537	unnamed,unnamed,unnamed,unnamed,unnamed,unnamed,unnamed,unnamed	POLH	ENSG00000203362	POLH-AS1	chr6	43588229	43591362	43589795	ENSG00000170734	POLH	chr6	43598353	43576184	43620523
ENSG00000236266	Z98884.1	0.999776315	0.788797378	1	GO Biological Process	GO:0050821	protein stabilization	216	0.000322	1	0.0193	3.86	2.59	10	0.0122	0.0469	200	0.0114	1	0.737	2.87	2.44	7	154	0.0236	0.0455	unnamed,unnamed,unnamed,unnamed,unnamed,unnamed,unnamed,unnamed,unnamed,unnamed	PER3	ENSG00000236266	Z98884.1	chr1	7810241	7827342	7818791	ENSG00000049246	PER3	chr1	7814748	7784319	7845177
ENSG00000236266	Z98884.1	0.999776315	0.788797378	1	GO Biological Process	GO:0032922	circadian regulation of gene expression	245	0.000537	1	0.0283	5.07	1.38	7	0.00648	0.0329	86	0.00174	1	0.262	5.75	0.87	5	55	0.0168	0.0909	unnamed,unnamed,unnamed,unnamed,unnamed,unnamed,unnamed	PER3	ENSG00000236266	Z98884.1	chr1	7810241	7827342	7818791	ENSG00000049246	PER3	chr1	7814748	7784319	7845177
ENSG00000236266	Z98884.1	0.999776315	0.788797378	1	GO Biological Process	GO:0031647	regulation of protein stability	322	0.00191	1	0.0767	2.7	4.44	12	0.0209	0.0563	281	0.0171	1	0.788	2.3	3.91	9	247	0.0303	0.0364	unnamed,unnamed,unnamed,unnamed,unnamed,unnamed,unnamed,unnamed,unnamed,unnamed,unnamed,unnamed	PER3	ENSG00000236266	Z98884.1	chr1	7810241	7827342	7818791	ENSG00000049246	PER3	chr1	7814748	7784319	7845177
ENSG00000236266	Z98884.1	0.999776315	0.788797378	1	GO Biological Process	GO:0048511	rhythmic process	496	0.00739	1	0.193	2.05	7.33	15	0.0344	0.0704	240	0.0157	1	0.844	2.22	4.51	10	285	0.0337	0.0351	unnamed,unnamed,unnamed,unnamed,unnamed,unnamed,unnamed,unnamed,unnamed,unnamed,unnamed,unnamed,unnamed,unnamed,unnamed	PER3	ENSG00000236266	Z98884.1	chr1	7810241	7827342	7818791	ENSG00000049246	PER3	chr1	7814748	7784319	7845177
ENSG00000267255	AC011498.3	0.983214976	0.79056397	0.999998756	GO Biological Process	GO:0006281	DNA repair	1	3.42E-51	4.42E-47	4.42E-47	10.1	7.1	72	0.0333	0.338	1	9.09E-29	1.17E-24	1.17E-24	6.74	7.86	53	497	0.178	0.107	unnamed,unnamed,unnamed,unnamed,unnamed,unnamed,unnamed,unnamed,unnamed,unnamed,unnamed,unnamed,unnamed,unnamed,unnamed,unnamed,unnamed,unnamed,unnamed,unnamed,unnamed,unnamed,unnamed,unnamed,unnamed,unnamed,unnamed,unnamed,unnamed,unnamed,unnamed,unnamed,unnamed,unnamed,unnamed,unnamed,unnamed,unnamed,unnamed,unnamed,unnamed,unnamed,unnamed,unnamed,unnamed,unnamed,unnamed,unnamed,unnamed,unnamed…	CHAF1A	ENSG00000267255	AC011498.3	chr19	4429688	4430934	4430311	ENSG00000167670	CHAF1A	chr19	4423828	4402639	4445018
ENSG00000267255	AC011498.3	0.983214976	0.79056397	0.999998756	GO Biological Process	GO:0006259	DNA metabolic process	2	7.33E-44	9.47E-40	4.73E-40	6.77	11.7	79	0.0548	0.371	3	1.09E-25	1.41E-21	4.69E-22	4.94	12.4	61	781	0.205	0.0781	unnamed,unnamed,unnamed,unnamed,unnamed,unnamed,unnamed,unnamed,unnamed,unnamed,unnamed,unnamed,unnamed,unnamed,unnamed,unnamed,unnamed,unnamed,unnamed,unnamed,unnamed,unnamed,unnamed,unnamed,unnamed,unnamed,unnamed,unnamed,unnamed,unnamed,unnamed,unnamed,unnamed,unnamed,unnamed,unnamed,unnamed,unnamed,unnamed,unnamed,unnamed,unnamed,unnamed,unnamed,unnamed,unnamed,unnamed,unnamed,unnamed,unnamed…	CHAF1A	ENSG00000267255	AC011498.3	chr19	4429688	4430934	4430311	ENSG00000167670	CHAF1A	chr19	4423828	4402639	4445018
ENSG00000267255	AC011498.3	0.983214976	0.79056397	0.999998756	GO Biological Process	GO:0006974	cellular response to DNA damage stimulus	3	3.54E-43	4.57E-39	1.52E-39	6.76	11.5	78	0.0542	0.366	2	4.07E-26	5.26E-22	2.63E-22	5.13	11.7	60	740	0.202	0.0811	unnamed,unnamed,unnamed,unnamed,unnamed,unnamed,unnamed,unnamed,unnamed,unnamed,unnamed,unnamed,unnamed,unnamed,unnamed,unnamed,unnamed,unnamed,unnamed,unnamed,unnamed,unnamed,unnamed,unnamed,unnamed,unnamed,unnamed,unnamed,unnamed,unnamed,unnamed,unnamed,unnamed,unnamed,unnamed,unnamed,unnamed,unnamed,unnamed,unnamed,unnamed,unnamed,unnamed,unnamed,unnamed,unnamed,unnamed,unnamed,unnamed,unnamed…	CHAF1A	ENSG00000267255	AC011498.3	chr19	4429688	4430934	4430311	ENSG00000167670	CHAF1A	chr19	4423828	4402639	4445018
ENSG00000267255	AC011498.3	0.983214976	0.79056397	0.999998756	GO Biological Process	GO:0006260	DNA replication	8	3.61E-14	4.66E-10	5.83E-11	7.5	3.2	24	0.015	0.113	5	2.49E-11	3.22E-07	6.44E-08	6.26	3.35	21	212	0.0707	0.0991	unnamed,unnamed,unnamed,unnamed,unnamed,unnamed,unnamed,unnamed,unnamed,unnamed,unnamed,unnamed,unnamed,unnamed,unnamed,unnamed,unnamed,unnamed,unnamed,unnamed,unnamed,unnamed,unnamed,unnamed	CHAF1A	ENSG00000267255	AC011498.3	chr19	4429688	4430934	4430311	ENSG00000167670	CHAF1A	chr19	4423828	4402639	4445018
ENSG00000267255	AC011498.3	0.983214976	0.79056397	0.999998756	GO Biological Process	GO:0051276	chromosome organization	11	4.86E-13	6.28E-09	5.71E-10	4.17	8.63	36	0.0405	0.169	14	1.64E-07	0.00211	0.000151	3.06	9.14	28	578	0.0943	0.0484	unnamed,unnamed,unnamed,unnamed,unnamed,unnamed,unnamed,unnamed,unnamed,unnamed,unnamed,unnamed,unnamed,unnamed,unnamed,unnamed,unnamed,unnamed,unnamed,unnamed,unnamed,unnamed,unnamed,unnamed,unnamed,unnamed,unnamed,unnamed,unnamed,unnamed,unnamed,unnamed,unnamed,unnamed,unnamed,unnamed	CHAF1A	ENSG00000267255	AC011498.3	chr19	4429688	4430934	4430311	ENSG00000167670	CHAF1A	chr19	4423828	4402639	4445018
ENSG00000267255	AC011498.3	0.983214976	0.79056397	0.999998756	GO Biological Process	GO:0071824	protein-DNA complex subunit organization	51	6.91E-08	0.000893	1.75E-05	4.76	3.78	18	0.0177	0.0845	94	0.00219	1	0.302	2.78	3.95	11	250	0.037	0.044	unnamed,unnamed,unnamed,unnamed,unnamed,unnamed,unnamed,unnamed,unnamed,unnamed,unnamed,unnamed,unnamed,unnamed,unnamed,unnamed,unnamed,unnamed	CHAF1A	ENSG00000267255	AC011498.3	chr19	4429688	4430934	4430311	ENSG00000167670	CHAF1A	chr19	4423828	4402639	4445018
ENSG00000267255	AC011498.3	0.983214976	0.79056397	0.999998756	GO Biological Process	GO:0034622	cellular macromolecular complex assembly	145	6.18E-05	0.798	0.0055	2.2	13.2	29	0.062	0.136	741	0.0658	1	1	1.46	13	19	825	0.064	0.023	unnamed,unnamed,unnamed,unnamed,unnamed,unnamed,unnamed,unnamed,unnamed,unnamed,unnamed,unnamed,unnamed,unnamed,unnamed,unnamed,unnamed,unnamed,unnamed,unnamed,unnamed,unnamed,unnamed,unnamed,unnamed,unnamed,unnamed,unnamed,unnamed	CHAF1A	ENSG00000267255	AC011498.3	chr19	4429688	4430934	4430311	ENSG00000167670	CHAF1A	chr19	4423828	4402639	4445018
ENSG00000267255	AC011498.3	0.983214976	0.79056397	0.999998756	GO Biological Process	GO:0065004	protein-DNA complex assembly	180	0.000154	1	0.0111	3.61	3.32	12	0.0156	0.0563	1257	0.135	1	1	1.73	3.46	6	219	0.0202	0.0274	unnamed,unnamed,unnamed,unnamed,unnamed,unnamed,unnamed,unnamed,unnamed,unnamed,unnamed,unnamed	CHAF1A	ENSG00000267255	AC011498.3	chr19	4429688	4430934	4430311	ENSG00000167670	CHAF1A	chr19	4423828	4402639	4445018
ENSG00000267255	AC011498.3	0.983214976	0.79056397	0.999998756	GO Biological Process	GO:0071103	DNA conformation change	269	0.000904	1	0.0434	2.95	4.06	12	0.0191	0.0563	230	0.0143	1	0.805	2.25	4.44	10	281	0.0337	0.0356	unnamed,unnamed,unnamed,unnamed,unnamed,unnamed,unnamed,unnamed,unnamed,unnamed,unnamed,unnamed	CHAF1A	ENSG00000267255	AC011498.3	chr19	4429688	4430934	4430311	ENSG00000167670	CHAF1A	chr19	4423828	4402639	4445018
ENSG00000267255	AC011498.3	0.983214976	0.79056397	0.999998756	GO Biological Process	GO:0006325	chromatin organization	279	0.00117	1	0.0543	1.95	12.8	25	0.0603	0.117	158	0.00733	1	0.599	1.82	11	20	693	0.0673	0.0289	unnamed,unnamed,unnamed,unnamed,unnamed,unnamed,unnamed,unnamed,unnamed,unnamed,unnamed,unnamed,unnamed,unnamed,unnamed,unnamed,unnamed,unnamed,unnamed,unnamed,unnamed,unnamed,unnamed,unnamed,unnamed	CHAF1A	ENSG00000267255	AC011498.3	chr19	4429688	4430934	4430311	ENSG00000167670	CHAF1A	chr19	4423828	4402639	4445018
ENSG00000267255	AC011498.3	0.983214976	0.79056397	0.999998756	GO Biological Process	GO:0034728	nucleosome organization	327	0.00205	1	0.0811	3.57	2.24	8	0.0105	0.0376	636	0.0548	1	1	2.22	2.7	6	171	0.0202	0.0351	unnamed,unnamed,unnamed,unnamed,unnamed,unnamed,unnamed,unnamed	CHAF1A	ENSG00000267255	AC011498.3	chr19	4429688	4430934	4430311	ENSG00000167670	CHAF1A	chr19	4423828	4402639	4445018
ENSG00000267255	AC011498.3	0.983214976	0.79056397	0.999998756	GO Biological Process	GO:0006333	chromatin assembly or disassembly	365	0.00299	1	0.106	3.36	2.38	8	0.0112	0.0376	736	0.064	1	1	2.13	2.82	6	178	0.0202	0.0337	unnamed,unnamed,unnamed,unnamed,unnamed,unnamed,unnamed,unnamed	CHAF1A	ENSG00000267255	AC011498.3	chr19	4429688	4430934	4430311	ENSG00000167670	CHAF1A	chr19	4423828	4402639	4445018
ENSG00000267255	AC011498.3	0.983214976	0.79056397	0.999998756	GO Biological Process	GO:0006335	DNA replication-dependent nucleosome assembly	375	0.00341	1	0.117	23.5	0.0851	2	0.0004	0.00939	2545	0.4	1	1	1.98	0.506	1	32	0.00337	0.0313	unnamed,unnamed	CHAF1A	ENSG00000267255	AC011498.3	chr19	4429688	4430934	4430311	ENSG00000167670	CHAF1A	chr19	4423828	4402639	4445018
ENSG00000249084	AC027627.1	0.99944062	0.859962754	1	GO Biological Process	GO:0006281	DNA repair	1	3.42E-51	4.42E-47	4.42E-47	10.1	7.1	72	0.0333	0.338	1	9.09E-29	1.17E-24	1.17E-24	6.74	7.86	53	497	0.178	0.107	unnamed,unnamed,unnamed,unnamed,unnamed,unnamed,unnamed,unnamed,unnamed,unnamed,unnamed,unnamed,unnamed,unnamed,unnamed,unnamed,unnamed,unnamed,unnamed,unnamed,unnamed,unnamed,unnamed,unnamed,unnamed,unnamed,unnamed,unnamed,unnamed,unnamed,unnamed,unnamed,unnamed,unnamed,unnamed,unnamed,unnamed,unnamed,unnamed,unnamed,unnamed,unnamed,unnamed,unnamed,unnamed,unnamed,unnamed,unnamed,unnamed,unnamed…	NEIL3	ENSG00000249084	AC027627.1	chr4	177343003	177357032	177350017	ENSG00000109674	NEIL3	chr4	177336404	177309873	177362936
ENSG00000249084	AC027627.1	0.99944062	0.859962754	1	GO Biological Process	GO:0006259	DNA metabolic process	2	7.33E-44	9.47E-40	4.73E-40	6.77	11.7	79	0.0548	0.371	3	1.09E-25	1.41E-21	4.69E-22	4.94	12.4	61	781	0.205	0.0781	unnamed,unnamed,unnamed,unnamed,unnamed,unnamed,unnamed,unnamed,unnamed,unnamed,unnamed,unnamed,unnamed,unnamed,unnamed,unnamed,unnamed,unnamed,unnamed,unnamed,unnamed,unnamed,unnamed,unnamed,unnamed,unnamed,unnamed,unnamed,unnamed,unnamed,unnamed,unnamed,unnamed,unnamed,unnamed,unnamed,unnamed,unnamed,unnamed,unnamed,unnamed,unnamed,unnamed,unnamed,unnamed,unnamed,unnamed,unnamed,unnamed,unnamed…	NEIL3	ENSG00000249084	AC027627.1	chr4	177343003	177357032	177350017	ENSG00000109674	NEIL3	chr4	177336404	177309873	177362936
ENSG00000249084	AC027627.1	0.99944062	0.859962754	1	GO Biological Process	GO:0006974	cellular response to DNA damage stimulus	3	3.54E-43	4.57E-39	1.52E-39	6.76	11.5	78	0.0542	0.366	2	4.07E-26	5.26E-22	2.63E-22	5.13	11.7	60	740	0.202	0.0811	unnamed,unnamed,unnamed,unnamed,unnamed,unnamed,unnamed,unnamed,unnamed,unnamed,unnamed,unnamed,unnamed,unnamed,unnamed,unnamed,unnamed,unnamed,unnamed,unnamed,unnamed,unnamed,unnamed,unnamed,unnamed,unnamed,unnamed,unnamed,unnamed,unnamed,unnamed,unnamed,unnamed,unnamed,unnamed,unnamed,unnamed,unnamed,unnamed,unnamed,unnamed,unnamed,unnamed,unnamed,unnamed,unnamed,unnamed,unnamed,unnamed,unnamed…	NEIL3	ENSG00000249084	AC027627.1	chr4	177343003	177357032	177350017	ENSG00000109674	NEIL3	chr4	177336404	177309873	177362936
ENSG00000249084	AC027627.1	0.99944062	0.859962754	1	GO Biological Process	GO:0006289	nucleotide-excision repair	4	2.98E-16	3.84E-12	9.61E-13	12.8	1.56	20	0.00731	0.0939	4	2.88E-12	3.71E-08	9.29E-09	9.43	1.8	17	114	0.0572	0.149	unnamed,unnamed,unnamed,unnamed,unnamed,unnamed,unnamed,unnamed,unnamed,unnamed,unnamed,unnamed,unnamed,unnamed,unnamed,unnamed,unnamed,unnamed,unnamed,unnamed	NEIL3	ENSG00000249084	AC027627.1	chr4	177343003	177357032	177350017	ENSG00000109674	NEIL3	chr4	177336404	177309873	177362936
ENSG00000249084	AC027627.1	0.99944062	0.859962754	1	GO Biological Process	GO:0006284	base-excision repair	13	5.56E-12	7.18E-08	5.52E-09	18.3	0.657	12	0.00308	0.0563	15	2.64E-07	0.00341	0.000227	12	0.664	8	42	0.0269	0.19	unnamed,unnamed,unnamed,unnamed,unnamed,unnamed,unnamed,unnamed,unnamed,unnamed,unnamed,unnamed	NEIL3	ENSG00000249084	AC027627.1	chr4	177343003	177357032	177350017	ENSG00000109674	NEIL3	chr4	177336404	177309873	177362936
ENSG00000253695	AC011008.1	1	0.946081198	1	GO Biological Process	GO:0006259	DNA metabolic process	2	7.33E-44	9.47E-40	4.73E-40	6.77	11.7	79	0.0548	0.371	3	1.09E-25	1.41E-21	4.69E-22	4.94	12.4	61	781	0.205	0.0781	unnamed,unnamed,unnamed,unnamed,unnamed,unnamed,unnamed,unnamed,unnamed,unnamed,unnamed,unnamed,unnamed,unnamed,unnamed,unnamed,unnamed,unnamed,unnamed,unnamed,unnamed,unnamed,unnamed,unnamed,unnamed,unnamed,unnamed,unnamed,unnamed,unnamed,unnamed,unnamed,unnamed,unnamed,unnamed,unnamed,unnamed,unnamed,unnamed,unnamed,unnamed,unnamed,unnamed,unnamed,unnamed,unnamed,unnamed,unnamed,unnamed,unnamed…	PINX1	ENSG00000253695	AC011008.1	chr8	10839963	10847594	10843778	ENSG00000254093	PINX1	chr8	10802422	10764960	10839884
ENSG00000253695	AC011008.1	1	0.946081198	1	GO Biological Process	GO:0071897	DNA biosynthetic process	6	2.99E-14	3.86E-10	6.44E-11	10.9	1.74	19	0.00817	0.0892	8	5.40E-09	6.98E-05	8.72E-06	7.5	1.87	14	118	0.0471	0.119	unnamed,unnamed,unnamed,unnamed,unnamed,unnamed,unnamed,unnamed,unnamed,unnamed,unnamed,unnamed,unnamed,unnamed,unnamed,unnamed,unnamed,unnamed,unnamed	PINX1	ENSG00000253695	AC011008.1	chr8	10839963	10847594	10843778	ENSG00000254093	PINX1	chr8	10802422	10764960	10839884
ENSG00000253695	AC011008.1	1	0.946081198	1	GO Biological Process	GO:0051276	chromosome organization	11	4.86E-13	6.28E-09	5.71E-10	4.17	8.63	36	0.0405	0.169	14	1.64E-07	0.00211	0.000151	3.06	9.14	28	578	0.0943	0.0484	unnamed,unnamed,unnamed,unnamed,unnamed,unnamed,unnamed,unnamed,unnamed,unnamed,unnamed,unnamed,unnamed,unnamed,unnamed,unnamed,unnamed,unnamed,unnamed,unnamed,unnamed,unnamed,unnamed,unnamed,unnamed,unnamed,unnamed,unnamed,unnamed,unnamed,unnamed,unnamed,unnamed,unnamed,unnamed,unnamed	PINX1	ENSG00000253695	AC011008.1	chr8	10839963	10847594	10843778	ENSG00000254093	PINX1	chr8	10802422	10764960	10839884
ENSG00000253695	AC011008.1	1	0.946081198	1	GO Biological Process	GO:0000723	telomere maintenance	19	6.16E-11	7.95E-07	4.19E-08	11.1	1.26	14	0.00591	0.0657	35	4.05E-05	0.524	0.015	5.47	1.64	9	104	0.0303	0.0865	unnamed,unnamed,unnamed,unnamed,unnamed,unnamed,unnamed,unnamed,unnamed,unnamed,unnamed,unnamed,unnamed,unnamed	PINX1	ENSG00000253695	AC011008.1	chr8	10839963	10847594	10843778	ENSG00000254093	PINX1	chr8	10802422	10764960	10839884
ENSG00000253695	AC011008.1	1	0.946081198	1	GO Biological Process	GO:0032200	telomere organization	20	7.98E-11	1.03E-06	5.15E-08	10.9	1.28	14	0.00603	0.0657	42	0.000102	1	0.0313	4.86	1.85	9	117	0.0303	0.0769	unnamed,unnamed,unnamed,unnamed,unnamed,unnamed,unnamed,unnamed,unnamed,unnamed,unnamed,unnamed,unnamed,unnamed	PINX1	ENSG00000253695	AC011008.1	chr8	10839963	10847594	10843778	ENSG00000254093	PINX1	chr8	10802422	10764960	10839884
ENSG00000253695	AC011008.1	1	0.946081198	1	GO Biological Process	GO:1901987	regulation of cell cycle phase transition	25	8.10E-10	1.05E-05	4.18E-07	3.95	7.09	28	0.0333	0.131	36	4.19E-05	0.542	0.015	2.87	6.63	19	419	0.064	0.0453	unnamed,unnamed,unnamed,unnamed,unnamed,unnamed,unnamed,unnamed,unnamed,unnamed,unnamed,unnamed,unnamed,unnamed,unnamed,unnamed,unnamed,unnamed,unnamed,unnamed,unnamed,unnamed,unnamed,unnamed,unnamed,unnamed,unnamed,unnamed	PINX1	ENSG00000253695	AC011008.1	chr8	10839963	10847594	10843778	ENSG00000254093	PINX1	chr8	10802422	10764960	10839884
ENSG00000253695	AC011008.1	1	0.946081198	1	GO Biological Process	GO:1901990	regulation of mitotic cell cycle phase transition	31	2.94E-09	3.80E-05	1.23E-06	3.98	6.53	26	0.0307	0.122	37	5.87E-05	0.758	0.0205	2.9	6.22	18	393	0.0606	0.0458	unnamed,unnamed,unnamed,unnamed,unnamed,unnamed,unnamed,unnamed,unnamed,unnamed,unnamed,unnamed,unnamed,unnamed,unnamed,unnamed,unnamed,unnamed,unnamed,unnamed,unnamed,unnamed,unnamed,unnamed,unnamed,unnamed	PINX1	ENSG00000253695	AC011008.1	chr8	10839963	10847594	10843778	ENSG00000254093	PINX1	chr8	10802422	10764960	10839884
ENSG00000253695	AC011008.1	1	0.946081198	1	GO Biological Process	GO:0010564	regulation of cell cycle process	44	3.02E-08	0.000391	8.88E-06	2.77	13	36	0.061	0.169	29	1.47E-05	0.19	0.00656	2.48	10.9	27	689	0.0909	0.0392	unnamed,unnamed,unnamed,unnamed,unnamed,unnamed,unnamed,unnamed,unnamed,unnamed,unnamed,unnamed,unnamed,unnamed,unnamed,unnamed,unnamed,unnamed,unnamed,unnamed,unnamed,unnamed,unnamed,unnamed,unnamed,unnamed,unnamed,unnamed,unnamed,unnamed,unnamed,unnamed,unnamed,unnamed,unnamed,unnamed	PINX1	ENSG00000253695	AC011008.1	chr8	10839963	10847594	10843778	ENSG00000254093	PINX1	chr8	10802422	10764960	10839884
ENSG00000253695	AC011008.1	1	0.946081198	1	GO Biological Process	GO:0033044	regulation of chromosome organization	48	6.02E-08	0.000778	1.62E-05	5.47	2.93	16	0.0137	0.0751	22	6.81E-06	0.088	0.004	4.89	2.45	12	155	0.0404	0.0774	unnamed,unnamed,unnamed,unnamed,unnamed,unnamed,unnamed,unnamed,unnamed,unnamed,unnamed,unnamed,unnamed,unnamed,unnamed,unnamed	PINX1	ENSG00000253695	AC011008.1	chr8	10839963	10847594	10843778	ENSG00000254093	PINX1	chr8	10802422	10764960	10839884
ENSG00000253695	AC011008.1	1	0.946081198	1	GO Biological Process	GO:0007346	regulation of mitotic cell cycle	58	1.82E-07	0.00235	4.06E-05	2.72	12.1	33	0.0569	0.155	41	9.05E-05	1	0.0285	2.37	10.1	24	641	0.0808	0.0374	unnamed,unnamed,unnamed,unnamed,unnamed,unnamed,unnamed,unnamed,unnamed,unnamed,unnamed,unnamed,unnamed,unnamed,unnamed,unnamed,unnamed,unnamed,unnamed,unnamed,unnamed,unnamed,unnamed,unnamed,unnamed,unnamed,unnamed,unnamed,unnamed,unnamed,unnamed,unnamed,unnamed	PINX1	ENSG00000253695	AC011008.1	chr8	10839963	10847594	10843778	ENSG00000254093	PINX1	chr8	10802422	10764960	10839884
ENSG00000253695	AC011008.1	1	0.946081198	1	GO Biological Process	GO:0060249	anatomical structure homeostasis	60	2.27E-07	0.00293	4.88E-05	3.8	5.52	21	0.0259	0.0986	74	0.000972	1	0.17	2.76	4.71	13	298	0.0438	0.0436	unnamed,unnamed,unnamed,unnamed,unnamed,unnamed,unnamed,unnamed,unnamed,unnamed,unnamed,unnamed,unnamed,unnamed,unnamed,unnamed,unnamed,unnamed,unnamed,unnamed,unnamed	PINX1	ENSG00000253695	AC011008.1	chr8	10839963	10847594	10843778	ENSG00000254093	PINX1	chr8	10802422	10764960	10839884
ENSG00000253695	AC011008.1	1	0.946081198	1	GO Biological Process	GO:0007059	chromosome segregation	74	9.51E-07	0.0123	0.000166	3.78	5.02	19	0.0236	0.0892	21	5.78E-06	0.0747	0.00356	3.61	4.71	17	298	0.0572	0.057	unnamed,unnamed,unnamed,unnamed,unnamed,unnamed,unnamed,unnamed,unnamed,unnamed,unnamed,unnamed,unnamed,unnamed,unnamed,unnamed,unnamed,unnamed,unnamed	PINX1	ENSG00000253695	AC011008.1	chr8	10839963	10847594	10843778	ENSG00000254093	PINX1	chr8	10802422	10764960	10839884
ENSG00000253695	AC011008.1	1	0.946081198	1	GO Biological Process	GO:0048285	organelle fission	79	1.36E-06	0.0175	0.000222	3.69	5.15	19	0.0242	0.0892	69	0.000648	1	0.121	2.75	5.09	14	322	0.0471	0.0435	unnamed,unnamed,unnamed,unnamed,unnamed,unnamed,unnamed,unnamed,unnamed,unnamed,unnamed,unnamed,unnamed,unnamed,unnamed,unnamed,unnamed,unnamed,unnamed	PINX1	ENSG00000253695	AC011008.1	chr8	10839963	10847594	10843778	ENSG00000254093	PINX1	chr8	10802422	10764960	10839884
ENSG00000253695	AC011008.1	1	0.946081198	1	GO Biological Process	GO:0000280	nuclear division	101	6.39E-06	0.0826	0.000817	3.62	4.7	17	0.022	0.0798	73	0.000943	1	0.167	2.77	4.7	13	297	0.0438	0.0438	unnamed,unnamed,unnamed,unnamed,unnamed,unnamed,unnamed,unnamed,unnamed,unnamed,unnamed,unnamed,unnamed,unnamed,unnamed,unnamed,unnamed	PINX1	ENSG00000253695	AC011008.1	chr8	10839963	10847594	10843778	ENSG00000254093	PINX1	chr8	10802422	10764960	10839884
ENSG00000253695	AC011008.1	1	0.946081198	1	GO Biological Process	GO:0051052	regulation of DNA metabolic process	150	7.28E-05	0.941	0.00627	2.6	8.09	21	0.038	0.0986	17	3.32E-07	0.00429	0.000253	3.54	6.22	22	393	0.0741	0.056	unnamed,unnamed,unnamed,unnamed,unnamed,unnamed,unnamed,unnamed,unnamed,unnamed,unnamed,unnamed,unnamed,unnamed,unnamed,unnamed,unnamed,unnamed,unnamed,unnamed,unnamed	PINX1	ENSG00000253695	AC011008.1	chr8	10839963	10847594	10843778	ENSG00000254093	PINX1	chr8	10802422	10764960	10839884
ENSG00000253695	AC011008.1	1	0.946081198	1	GO Biological Process	GO:0098813	nuclear chromosome segregation	167	0.000109	1	0.00845	3.31	4.23	14	0.0199	0.0657	54	0.000224	1	0.0535	3.22	4.03	13	255	0.0438	0.051	unnamed,unnamed,unnamed,unnamed,unnamed,unnamed,unnamed,unnamed,unnamed,unnamed,unnamed,unnamed,unnamed,unnamed	PINX1	ENSG00000253695	AC011008.1	chr8	10839963	10847594	10843778	ENSG00000254093	PINX1	chr8	10802422	10764960	10839884
ENSG00000253695	AC011008.1	1	0.946081198	1	GO Biological Process	GO:1903047	mitotic cell cycle process	175	0.000132	1	0.00974	2.26	11.1	25	0.0519	0.117	79	0.00136	1	0.223	2.07	10.1	21	640	0.0707	0.0328	unnamed,unnamed,unnamed,unnamed,unnamed,unnamed,unnamed,unnamed,unnamed,unnamed,unnamed,unnamed,unnamed,unnamed,unnamed,unnamed,unnamed,unnamed,unnamed,unnamed,unnamed,unnamed,unnamed,unnamed,unnamed	PINX1	ENSG00000253695	AC011008.1	chr8	10839963	10847594	10843778	ENSG00000254093	PINX1	chr8	10802422	10764960	10839884
ENSG00000253695	AC011008.1	1	0.946081198	1	GO Biological Process	GO:0000278	mitotic cell cycle	211	0.000267	1	0.0164	2.12	12.3	26	0.0576	0.122	84	0.00172	1	0.264	2	11	22	697	0.0741	0.0316	unnamed,unnamed,unnamed,unnamed,unnamed,unnamed,unnamed,unnamed,unnamed,unnamed,unnamed,unnamed,unnamed,unnamed,unnamed,unnamed,unnamed,unnamed,unnamed,unnamed,unnamed,unnamed,unnamed,unnamed,unnamed,unnamed	PINX1	ENSG00000253695	AC011008.1	chr8	10839963	10847594	10843778	ENSG00000254093	PINX1	chr8	10802422	10764960	10839884
ENSG00000253695	AC011008.1	1	0.946081198	1	GO Biological Process	GO:1903320	regulation of protein modification by small protein conjugation or removal	249	0.00061	1	0.0316	2.79	5.03	14	0.0236	0.0657	146	0.00652	1	0.576	2.41	4.57	11	289	0.037	0.0381	unnamed,unnamed,unnamed,unnamed,unnamed,unnamed,unnamed,unnamed,unnamed,unnamed,unnamed,unnamed,unnamed,unnamed	PINX1	ENSG00000253695	AC011008.1	chr8	10839963	10847594	10843778	ENSG00000254093	PINX1	chr8	10802422	10764960	10839884
ENSG00000253695	AC011008.1	1	0.946081198	1	GO Biological Process	GO:1902749	regulation of cell cycle G2/M phase transition	288	0.0013	1	0.0585	3.21	3.11	10	0.0146	0.0469	239	0.0153	1	0.828	2.5	3.2	8	202	0.0269	0.0396	unnamed,unnamed,unnamed,unnamed,unnamed,unnamed,unnamed,unnamed,unnamed,unnamed	PINX1	ENSG00000253695	AC011008.1	chr8	10839963	10847594	10843778	ENSG00000254093	PINX1	chr8	10802422	10764960	10839884
ENSG00000253695	AC011008.1	1	0.946081198	1	GO Biological Process	GO:1903321	negative regulation of protein modification by small protein conjugation or removal	301	0.00146	1	0.0626	3.78	2.12	8	0.00994	0.0376	181	0.00963	1	0.687	2.97	2.36	7	149	0.0236	0.047	unnamed,unnamed,unnamed,unnamed,unnamed,unnamed,unnamed,unnamed	PINX1	ENSG00000253695	AC011008.1	chr8	10839963	10847594	10843778	ENSG00000254093	PINX1	chr8	10802422	10764960	10839884
ENSG00000253695	AC011008.1	1	0.946081198	1	GO Biological Process	GO:0051129	negative regulation of cellular component organization	315	0.00177	1	0.0726	1.86	14	26	0.0656	0.122	72	0.000864	1	0.155	2.15	9.76	21	617	0.0707	0.034	unnamed,unnamed,unnamed,unnamed,unnamed,unnamed,unnamed,unnamed,unnamed,unnamed,unnamed,unnamed,unnamed,unnamed,unnamed,unnamed,unnamed,unnamed,unnamed,unnamed,unnamed,unnamed,unnamed,unnamed,unnamed,unnamed	PINX1	ENSG00000253695	AC011008.1	chr8	10839963	10847594	10843778	ENSG00000254093	PINX1	chr8	10802422	10764960	10839884
ENSG00000253695	AC011008.1	1	0.946081198	1	GO Biological Process	GO:0031647	regulation of protein stability	322	0.00191	1	0.0767	2.7	4.44	12	0.0209	0.0563	281	0.0171	1	0.788	2.3	3.91	9	247	0.0303	0.0364	unnamed,unnamed,unnamed,unnamed,unnamed,unnamed,unnamed,unnamed,unnamed,unnamed,unnamed,unnamed	PINX1	ENSG00000253695	AC011008.1	chr8	10839963	10847594	10843778	ENSG00000254093	PINX1	chr8	10802422	10764960	10839884
ENSG00000253695	AC011008.1	1	0.946081198	1	GO Biological Process	GO:0051053	negative regulation of DNA metabolic process	347	0.00248	1	0.0921	3.47	2.31	8	0.0108	0.0376	58	0.000255	1	0.0567	4.31	2.09	9	132	0.0303	0.0682	unnamed,unnamed,unnamed,unnamed,unnamed,unnamed,unnamed,unnamed	PINX1	ENSG00000253695	AC011008.1	chr8	10839963	10847594	10843778	ENSG00000254093	PINX1	chr8	10802422	10764960	10839884
ENSG00000253695	AC011008.1	1	0.946081198	1	GO Biological Process	GO:0031397	negative regulation of protein ubiquitination	363	0.00287	1	0.102	3.77	1.86	7	0.00871	0.0329	326	0.0226	1	0.895	2.75	2.18	6	138	0.0202	0.0435	unnamed,unnamed,unnamed,unnamed,unnamed,unnamed,unnamed	PINX1	ENSG00000253695	AC011008.1	chr8	10839963	10847594	10843778	ENSG00000254093	PINX1	chr8	10802422	10764960	10839884
ENSG00000253695	AC011008.1	1	0.946081198	1	GO Biological Process	GO:0031396	regulation of protein ubiquitination	430	0.00523	1	0.157	2.5	4.41	11	0.0207	0.0516	339	0.0245	1	0.935	2.16	4.16	9	263	0.0303	0.0342	unnamed,unnamed,unnamed,unnamed,unnamed,unnamed,unnamed,unnamed,unnamed,unnamed,unnamed	PINX1	ENSG00000253695	AC011008.1	chr8	10839963	10847594	10843778	ENSG00000254093	PINX1	chr8	10802422	10764960	10839884
ENSG00000253695	AC011008.1	1	0.946081198	1	GO Biological Process	GO:2001251	negative regulation of chromosome organization	449	0.0057	1	0.164	4.46	1.12	5	0.00526	0.0235	115	0.00365	1	0.409	4.86	1.03	5	65	0.0168	0.0769	unnamed,unnamed,unnamed,unnamed,unnamed	PINX1	ENSG00000253695	AC011008.1	chr8	10839963	10847594	10843778	ENSG00000254093	PINX1	chr8	10802422	10764960	10839884
ENSG00000230747	AC021188.1	0.961732297	0.717566243	0.999996801	GO Biological Process	GO:0071826	ribonucleoprotein complex subunit organization	42	2.39E-08	0.000309	7.35E-06	5.45	3.12	17	0.0146	0.0798	95	0.00223	1	0.303	2.95	3.38	10	214	0.0337	0.0467	unnamed,unnamed,unnamed,unnamed,unnamed,unnamed,unnamed,unnamed,unnamed,unnamed,unnamed,unnamed,unnamed,unnamed,unnamed,unnamed,unnamed	SNRNP200	ENSG00000230747	AC021188.1	chr2	96307262	96321731	96314496	ENSG00000144028	SNRNP200	chr2	96297804	96274337	96321271
ENSG00000230747	AC021188.1	0.961732297	0.717566243	0.999996801	GO Biological Process	GO:0000354	cis assembly of pre-catalytic spliceosome	127	2.37E-05	0.306	0.00241	289	0.00692	2	3.25E-05	0.00939	394	0.0314	1	1	31.6	0.0316	1	2	0.00337	0.5	unnamed,unnamed	SNRNP200	ENSG00000230747	AC021188.1	chr2	96307262	96321731	96314496	ENSG00000144028	SNRNP200	chr2	96297804	96274337	96321271
ENSG00000230747	AC021188.1	0.961732297	0.717566243	0.999996801	GO Biological Process	GO:0022613	ribonucleoprotein complex biogenesis	138	4.37E-05	0.564	0.00409	2.98	6.03	18	0.0283	0.0845	226	0.0137	1	0.784	1.95	7.18	14	454	0.0471	0.0308	unnamed,unnamed,unnamed,unnamed,unnamed,unnamed,unnamed,unnamed,unnamed,unnamed,unnamed,unnamed,unnamed,unnamed,unnamed,unnamed,unnamed,unnamed	SNRNP200	ENSG00000230747	AC021188.1	chr2	96307262	96321731	96314496	ENSG00000144028	SNRNP200	chr2	96297804	96274337	96321271
ENSG00000230747	AC021188.1	0.961732297	0.717566243	0.999996801	GO Biological Process	GO:0034622	cellular macromolecular complex assembly	145	6.18E-05	0.798	0.0055	2.2	13.2	29	0.062	0.136	741	0.0658	1	1	1.46	13	19	825	0.064	0.023	unnamed,unnamed,unnamed,unnamed,unnamed,unnamed,unnamed,unnamed,unnamed,unnamed,unnamed,unnamed,unnamed,unnamed,unnamed,unnamed,unnamed,unnamed,unnamed,unnamed,unnamed,unnamed,unnamed,unnamed,unnamed,unnamed,unnamed,unnamed,unnamed	SNRNP200	ENSG00000230747	AC021188.1	chr2	96307262	96321731	96314496	ENSG00000144028	SNRNP200	chr2	96297804	96274337	96321271
ENSG00000230747	AC021188.1	0.961732297	0.717566243	0.999996801	GO Biological Process	GO:0022618	ribonucleoprotein complex assembly	208	0.000246	1	0.0153	3.68	2.99	11	0.014	0.0516	234	0.0149	1	0.823	2.52	3.18	8	201	0.0269	0.0398	unnamed,unnamed,unnamed,unnamed,unnamed,unnamed,unnamed,unnamed,unnamed,unnamed,unnamed	SNRNP200	ENSG00000230747	AC021188.1	chr2	96307262	96321731	96314496	ENSG00000144028	SNRNP200	chr2	96297804	96274337	96321271
ENSG00000230747	AC021188.1	0.961732297	0.717566243	0.999996801	GO Biological Process	GO:0000398	mRNA splicing, via spliceosome	222	0.000349	1	0.0203	3.11	4.18	13	0.0196	0.061	138	0.00589	1	0.551	2.44	4.51	11	285	0.037	0.0386	unnamed,unnamed,unnamed,unnamed,unnamed,unnamed,unnamed,unnamed,unnamed,unnamed,unnamed,unnamed,unnamed	SNRNP200	ENSG00000230747	AC021188.1	chr2	96307262	96321731	96314496	ENSG00000144028	SNRNP200	chr2	96297804	96274337	96321271
ENSG00000230747	AC021188.1	0.961732297	0.717566243	0.999996801	GO Biological Process	GO:0000375	RNA splicing, via transesterification reactions	223	0.000358	1	0.0207	3.1	4.2	13	0.0197	0.061	144	0.00635	1	0.57	2.41	4.56	11	288	0.037	0.0382	unnamed,unnamed,unnamed,unnamed,unnamed,unnamed,unnamed,unnamed,unnamed,unnamed,unnamed,unnamed,unnamed	SNRNP200	ENSG00000230747	AC021188.1	chr2	96307262	96321731	96314496	ENSG00000144028	SNRNP200	chr2	96297804	96274337	96321271
ENSG00000230747	AC021188.1	0.961732297	0.717566243	0.999996801	GO Biological Process	GO:0016071	mRNA metabolic process	225	0.000413	1	0.0237	2.23	9.87	22	0.0463	0.103	176	0.00893	1	0.656	1.82	10.4	19	659	0.064	0.0288	unnamed,unnamed,unnamed,unnamed,unnamed,unnamed,unnamed,unnamed,unnamed,unnamed,unnamed,unnamed,unnamed,unnamed,unnamed,unnamed,unnamed,unnamed,unnamed,unnamed,unnamed,unnamed	SNRNP200	ENSG00000230747	AC021188.1	chr2	96307262	96321731	96314496	ENSG00000144028	SNRNP200	chr2	96297804	96274337	96321271
ENSG00000230747	AC021188.1	0.961732297	0.717566243	0.999996801	GO Biological Process	GO:0008380	RNA splicing	321	0.00189	1	0.0759	2.38	6.31	15	0.0296	0.0704	199	0.0114	1	0.738	2.06	6.31	13	399	0.0438	0.0326	unnamed,unnamed,unnamed,unnamed,unnamed,unnamed,unnamed,unnamed,unnamed,unnamed,unnamed,unnamed,unnamed,unnamed,unnamed	SNRNP200	ENSG00000230747	AC021188.1	chr2	96307262	96321731	96314496	ENSG00000144028	SNRNP200	chr2	96297804	96274337	96321271
ENSG00000230747	AC021188.1	0.961732297	0.717566243	0.999996801	GO Biological Process	GO:0006396	RNA processing	435	0.00548	1	0.163	1.78	12.9	23	0.0606	0.108	540	0.046	1	1	1.49	14.1	21	893	0.0707	0.0235	unnamed,unnamed,unnamed,unnamed,unnamed,unnamed,unnamed,unnamed,unnamed,unnamed,unnamed,unnamed,unnamed,unnamed,unnamed,unnamed,unnamed,unnamed,unnamed,unnamed,unnamed,unnamed,unnamed	SNRNP200	ENSG00000230747	AC021188.1	chr2	96307262	96321731	96314496	ENSG00000144028	SNRNP200	chr2	96297804	96274337	96321271
ENSG00000230747	AC021188.1	0.961732297	0.717566243	0.999996801	GO Biological Process	GO:0000245	spliceosomal complex assembly	437	0.0055	1	0.163	4.5	1.11	5	0.00521	0.0235	220	0.0126	1	0.738	4.44	0.902	4	57	0.0135	0.0702	unnamed,unnamed,unnamed,unnamed,unnamed	SNRNP200	ENSG00000230747	AC021188.1	chr2	96307262	96321731	96314496	ENSG00000144028	SNRNP200	chr2	96297804	96274337	96321271
ENSG00000272696	AL359091.3	0.979652136	0.744545831	0.99999968	GO Biological Process	GO:0006281	DNA repair	1	3.42E-51	4.42E-47	4.42E-47	10.1	7.1	72	0.0333	0.338	1	9.09E-29	1.17E-24	1.17E-24	6.74	7.86	53	497	0.178	0.107	unnamed,unnamed,unnamed,unnamed,unnamed,unnamed,unnamed,unnamed,unnamed,unnamed,unnamed,unnamed,unnamed,unnamed,unnamed,unnamed,unnamed,unnamed,unnamed,unnamed,unnamed,unnamed,unnamed,unnamed,unnamed,unnamed,unnamed,unnamed,unnamed,unnamed,unnamed,unnamed,unnamed,unnamed,unnamed,unnamed,unnamed,unnamed,unnamed,unnamed,unnamed,unnamed,unnamed,unnamed,unnamed,unnamed,unnamed,unnamed,unnamed,unnamed…	SWI5	ENSG00000272696	AL359091.3	chr9	128316336	128316909	128316622	ENSG00000175854	SWI5	chr9	128295750	128275378	128316123
ENSG00000272696	AL359091.3	0.979652136	0.744545831	0.99999968	GO Biological Process	GO:0006259	DNA metabolic process	2	7.33E-44	9.47E-40	4.73E-40	6.77	11.7	79	0.0548	0.371	3	1.09E-25	1.41E-21	4.69E-22	4.94	12.4	61	781	0.205	0.0781	unnamed,unnamed,unnamed,unnamed,unnamed,unnamed,unnamed,unnamed,unnamed,unnamed,unnamed,unnamed,unnamed,unnamed,unnamed,unnamed,unnamed,unnamed,unnamed,unnamed,unnamed,unnamed,unnamed,unnamed,unnamed,unnamed,unnamed,unnamed,unnamed,unnamed,unnamed,unnamed,unnamed,unnamed,unnamed,unnamed,unnamed,unnamed,unnamed,unnamed,unnamed,unnamed,unnamed,unnamed,unnamed,unnamed,unnamed,unnamed,unnamed,unnamed…	SWI5	ENSG00000272696	AL359091.3	chr9	128316336	128316909	128316622	ENSG00000175854	SWI5	chr9	128295750	128275378	128316123
ENSG00000272696	AL359091.3	0.979652136	0.744545831	0.99999968	GO Biological Process	GO:0006974	cellular response to DNA damage stimulus	3	3.54E-43	4.57E-39	1.52E-39	6.76	11.5	78	0.0542	0.366	2	4.07E-26	5.26E-22	2.63E-22	5.13	11.7	60	740	0.202	0.0811	unnamed,unnamed,unnamed,unnamed,unnamed,unnamed,unnamed,unnamed,unnamed,unnamed,unnamed,unnamed,unnamed,unnamed,unnamed,unnamed,unnamed,unnamed,unnamed,unnamed,unnamed,unnamed,unnamed,unnamed,unnamed,unnamed,unnamed,unnamed,unnamed,unnamed,unnamed,unnamed,unnamed,unnamed,unnamed,unnamed,unnamed,unnamed,unnamed,unnamed,unnamed,unnamed,unnamed,unnamed,unnamed,unnamed,unnamed,unnamed,unnamed,unnamed…	SWI5	ENSG00000272696	AL359091.3	chr9	128316336	128316909	128316622	ENSG00000175854	SWI5	chr9	128295750	128275378	128316123
ENSG00000272696	AL359091.3	0.979652136	0.744545831	0.99999968	GO Biological Process	GO:0006310	DNA recombination	5	4.41E-16	5.69E-12	1.14E-12	8.13	3.2	26	0.015	0.122	6	7.59E-11	9.81E-07	1.63E-07	6.26	3.2	20	202	0.0673	0.099	unnamed,unnamed,unnamed,unnamed,unnamed,unnamed,unnamed,unnamed,unnamed,unnamed,unnamed,unnamed,unnamed,unnamed,unnamed,unnamed,unnamed,unnamed,unnamed,unnamed,unnamed,unnamed,unnamed,unnamed,unnamed,unnamed	SWI5	ENSG00000272696	AL359091.3	chr9	128316336	128316909	128316622	ENSG00000175854	SWI5	chr9	128295750	128275378	128316123
ENSG00000272696	AL359091.3	0.979652136	0.744545831	0.99999968	GO Biological Process	GO:0000724	double-strand break repair via homologous recombination	14	1.34E-11	1.73E-07	1.24E-08	11.1	1.35	15	0.00636	0.0704	12	9.73E-08	0.00126	0.000105	8.18	1.34	11	85	0.037	0.129	unnamed,unnamed,unnamed,unnamed,unnamed,unnamed,unnamed,unnamed,unnamed,unnamed,unnamed,unnamed,unnamed,unnamed,unnamed	SWI5	ENSG00000272696	AL359091.3	chr9	128316336	128316909	128316622	ENSG00000175854	SWI5	chr9	128295750	128275378	128316123
ENSG00000272696	AL359091.3	0.979652136	0.744545831	0.99999968	GO Biological Process	GO:0000725	recombinational repair	15	1.36E-11	1.75E-07	1.17E-08	11.1	1.36	15	0.00636	0.0704	13	1.10E-07	0.00142	0.000109	8.09	1.36	11	86	0.037	0.128	unnamed,unnamed,unnamed,unnamed,unnamed,unnamed,unnamed,unnamed,unnamed,unnamed,unnamed,unnamed,unnamed,unnamed,unnamed	SWI5	ENSG00000272696	AL359091.3	chr9	128316336	128316909	128316622	ENSG00000175854	SWI5	chr9	128295750	128275378	128316123
ENSG00000272696	AL359091.3	0.979652136	0.744545831	0.99999968	GO Biological Process	GO:0006302	double-strand break repair	16	1.47E-11	1.90E-07	1.19E-08	7.61	2.5	19	0.0117	0.0892	18	7.33E-07	0.00947	0.000526	5.09	2.75	14	174	0.0471	0.0805	unnamed,unnamed,unnamed,unnamed,unnamed,unnamed,unnamed,unnamed,unnamed,unnamed,unnamed,unnamed,unnamed,unnamed,unnamed,unnamed,unnamed,unnamed,unnamed	SWI5	ENSG00000272696	AL359091.3	chr9	128316336	128316909	128316622	ENSG00000175854	SWI5	chr9	128295750	128275378	128316123
ENSG00000272696	AL359091.3	0.979652136	0.744545831	0.99999968	GO Biological Process	GO:0000730	DNA recombinase assembly	23	5.29E-10	6.84E-06	2.97E-07	42.3	0.165	7	0.000777	0.0329	63	0.000433	1	0.0888	19	0.158	3	10	0.0101	0.3	unnamed,unnamed,unnamed,unnamed,unnamed,unnamed,unnamed	SWI5	ENSG00000272696	AL359091.3	chr9	128316336	128316909	128316622	ENSG00000175854	SWI5	chr9	128295750	128275378	128316123
ENSG00000272696	AL359091.3	0.979652136	0.744545831	0.99999968	GO Biological Process	GO:0010212	response to ionizing radiation	41	1.62E-08	0.000209	5.09E-06	6.03	2.66	16	0.0125	0.0751	30	2.42E-05	0.312	0.0104	4.7	2.34	11	148	0.037	0.0743	unnamed,unnamed,unnamed,unnamed,unnamed,unnamed,unnamed,unnamed,unnamed,unnamed,unnamed,unnamed,unnamed,unnamed,unnamed,unnamed	SWI5	ENSG00000272696	AL359091.3	chr9	128316336	128316909	128316622	ENSG00000175854	SWI5	chr9	128295750	128275378	128316123
ENSG00000272696	AL359091.3	0.979652136	0.744545831	0.99999968	GO Biological Process	GO:0071824	protein-DNA complex subunit organization	51	6.91E-08	0.000893	1.75E-05	4.76	3.78	18	0.0177	0.0845	94	0.00219	1	0.302	2.78	3.95	11	250	0.037	0.044	unnamed,unnamed,unnamed,unnamed,unnamed,unnamed,unnamed,unnamed,unnamed,unnamed,unnamed,unnamed,unnamed,unnamed,unnamed,unnamed,unnamed,unnamed	SWI5	ENSG00000272696	AL359091.3	chr9	128316336	128316909	128316622	ENSG00000175854	SWI5	chr9	128295750	128275378	128316123
ENSG00000272696	AL359091.3	0.979652136	0.744545831	0.99999968	GO Biological Process	GO:0009314	response to radiation	84	1.60E-06	0.0207	0.000246	3.04	7.89	24	0.0371	0.113	45	0.000148	1	0.0426	2.69	6.69	18	423	0.0606	0.0426	unnamed,unnamed,unnamed,unnamed,unnamed,unnamed,unnamed,unnamed,unnamed,unnamed,unnamed,unnamed,unnamed,unnamed,unnamed,unnamed,unnamed,unnamed,unnamed,unnamed,unnamed,unnamed,unnamed,unnamed	SWI5	ENSG00000272696	AL359091.3	chr9	128316336	128316909	128316622	ENSG00000175854	SWI5	chr9	128295750	128275378	128316123
ENSG00000272696	AL359091.3	0.979652136	0.744545831	0.99999968	GO Biological Process	GO:0034622	cellular macromolecular complex assembly	145	6.18E-05	0.798	0.0055	2.2	13.2	29	0.062	0.136	741	0.0658	1	1	1.46	13	19	825	0.064	0.023	unnamed,unnamed,unnamed,unnamed,unnamed,unnamed,unnamed,unnamed,unnamed,unnamed,unnamed,unnamed,unnamed,unnamed,unnamed,unnamed,unnamed,unnamed,unnamed,unnamed,unnamed,unnamed,unnamed,unnamed,unnamed,unnamed,unnamed,unnamed,unnamed	SWI5	ENSG00000272696	AL359091.3	chr9	128316336	128316909	128316622	ENSG00000175854	SWI5	chr9	128295750	128275378	128316123
ENSG00000272696	AL359091.3	0.979652136	0.744545831	0.99999968	GO Biological Process	GO:0065004	protein-DNA complex assembly	180	0.000154	1	0.0111	3.61	3.32	12	0.0156	0.0563	1257	0.135	1	1	1.73	3.46	6	219	0.0202	0.0274	unnamed,unnamed,unnamed,unnamed,unnamed,unnamed,unnamed,unnamed,unnamed,unnamed,unnamed,unnamed	SWI5	ENSG00000272696	AL359091.3	chr9	128316336	128316909	128316622	ENSG00000175854	SWI5	chr9	128295750	128275378	128316123
ENSG00000272696	AL359091.3	0.979652136	0.744545831	0.99999968	GO Biological Process	GO:0071478	cellular response to radiation	442	0.00556	1	0.163	3.02	2.65	8	0.0124	0.0376	100	0.0026	1	0.335	3.39	2.36	8	149	0.0269	0.0537	unnamed,unnamed,unnamed,unnamed,unnamed,unnamed,unnamed,unnamed	SWI5	ENSG00000272696	AL359091.3	chr9	128316336	128316909	128316622	ENSG00000175854	SWI5	chr9	128295750	128275378	128316123
ENSG00000272696	AL359091.3	0.979652136	0.744545831	0.99999968	GO Biological Process	GO:0071479	cellular response to ionizing radiation	490	0.00724	1	0.191	4.21	1.19	5	0.00558	0.0235	110	0.00341	1	0.4	4.94	1.01	5	64	0.0168	0.0781	unnamed,unnamed,unnamed,unnamed,unnamed	SWI5	ENSG00000272696	AL359091.3	chr9	128316336	128316909	128316622	ENSG00000175854	SWI5	chr9	128295750	128275378	128316123
ENSG00000270108	AL049840.6	0.99334102	0.785897407	0.999999957	GO Biological Process	GO:0006281	DNA repair	1	3.42E-51	4.42E-47	4.42E-47	10.1	7.1	72	0.0333	0.338	1	9.09E-29	1.17E-24	1.17E-24	6.74	7.86	53	497	0.178	0.107	unnamed,unnamed,unnamed,unnamed,unnamed,unnamed,unnamed,unnamed,unnamed,unnamed,unnamed,unnamed,unnamed,unnamed,unnamed,unnamed,unnamed,unnamed,unnamed,unnamed,unnamed,unnamed,unnamed,unnamed,unnamed,unnamed,unnamed,unnamed,unnamed,unnamed,unnamed,unnamed,unnamed,unnamed,unnamed,unnamed,unnamed,unnamed,unnamed,unnamed,unnamed,unnamed,unnamed,unnamed,unnamed,unnamed,unnamed,unnamed,unnamed,unnamed…	XRCC3	ENSG00000270108	AL049840.6	chr14	103687575	103688127	103687851	ENSG00000126215	XRCC3	chr14	103706556	103697608	103715504
ENSG00000270108	AL049840.6	0.99334102	0.785897407	0.999999957	GO Biological Process	GO:0006259	DNA metabolic process	2	7.33E-44	9.47E-40	4.73E-40	6.77	11.7	79	0.0548	0.371	3	1.09E-25	1.41E-21	4.69E-22	4.94	12.4	61	781	0.205	0.0781	unnamed,unnamed,unnamed,unnamed,unnamed,unnamed,unnamed,unnamed,unnamed,unnamed,unnamed,unnamed,unnamed,unnamed,unnamed,unnamed,unnamed,unnamed,unnamed,unnamed,unnamed,unnamed,unnamed,unnamed,unnamed,unnamed,unnamed,unnamed,unnamed,unnamed,unnamed,unnamed,unnamed,unnamed,unnamed,unnamed,unnamed,unnamed,unnamed,unnamed,unnamed,unnamed,unnamed,unnamed,unnamed,unnamed,unnamed,unnamed,unnamed,unnamed…	XRCC3	ENSG00000270108	AL049840.6	chr14	103687575	103688127	103687851	ENSG00000126215	XRCC3	chr14	103706556	103697608	103715504
ENSG00000270108	AL049840.6	0.99334102	0.785897407	0.999999957	GO Biological Process	GO:0006974	cellular response to DNA damage stimulus	3	3.54E-43	4.57E-39	1.52E-39	6.76	11.5	78	0.0542	0.366	2	4.07E-26	5.26E-22	2.63E-22	5.13	11.7	60	740	0.202	0.0811	unnamed,unnamed,unnamed,unnamed,unnamed,unnamed,unnamed,unnamed,unnamed,unnamed,unnamed,unnamed,unnamed,unnamed,unnamed,unnamed,unnamed,unnamed,unnamed,unnamed,unnamed,unnamed,unnamed,unnamed,unnamed,unnamed,unnamed,unnamed,unnamed,unnamed,unnamed,unnamed,unnamed,unnamed,unnamed,unnamed,unnamed,unnamed,unnamed,unnamed,unnamed,unnamed,unnamed,unnamed,unnamed,unnamed,unnamed,unnamed,unnamed,unnamed…	XRCC3	ENSG00000270108	AL049840.6	chr14	103687575	103688127	103687851	ENSG00000126215	XRCC3	chr14	103706556	103697608	103715504
ENSG00000270108	AL049840.6	0.99334102	0.785897407	0.999999957	GO Biological Process	GO:0006310	DNA recombination	5	4.41E-16	5.69E-12	1.14E-12	8.13	3.2	26	0.015	0.122	6	7.59E-11	9.81E-07	1.63E-07	6.26	3.2	20	202	0.0673	0.099	unnamed,unnamed,unnamed,unnamed,unnamed,unnamed,unnamed,unnamed,unnamed,unnamed,unnamed,unnamed,unnamed,unnamed,unnamed,unnamed,unnamed,unnamed,unnamed,unnamed,unnamed,unnamed,unnamed,unnamed,unnamed,unnamed	XRCC3	ENSG00000270108	AL049840.6	chr14	103687575	103688127	103687851	ENSG00000126215	XRCC3	chr14	103706556	103697608	103715504
ENSG00000270108	AL049840.6	0.99334102	0.785897407	0.999999957	GO Biological Process	GO:0071897	DNA biosynthetic process	6	2.99E-14	3.86E-10	6.44E-11	10.9	1.74	19	0.00817	0.0892	8	5.40E-09	6.98E-05	8.72E-06	7.5	1.87	14	118	0.0471	0.119	unnamed,unnamed,unnamed,unnamed,unnamed,unnamed,unnamed,unnamed,unnamed,unnamed,unnamed,unnamed,unnamed,unnamed,unnamed,unnamed,unnamed,unnamed,unnamed	XRCC3	ENSG00000270108	AL049840.6	chr14	103687575	103688127	103687851	ENSG00000126215	XRCC3	chr14	103706556	103697608	103715504
ENSG00000270108	AL049840.6	0.99334102	0.785897407	0.999999957	GO Biological Process	GO:0000731	DNA synthesis involved in DNA repair	7	3.32E-14	4.29E-10	6.13E-11	14.9	1.07	16	0.00504	0.0751	11	2.57E-08	0.000332	3.02E-05	9.27	1.19	11	75	0.037	0.147	unnamed,unnamed,unnamed,unnamed,unnamed,unnamed,unnamed,unnamed,unnamed,unnamed,unnamed,unnamed,unnamed,unnamed,unnamed,unnamed	XRCC3	ENSG00000270108	AL049840.6	chr14	103687575	103688127	103687851	ENSG00000126215	XRCC3	chr14	103706556	103697608	103715504
ENSG00000270108	AL049840.6	0.99334102	0.785897407	0.999999957	GO Biological Process	GO:0051276	chromosome organization	11	4.86E-13	6.28E-09	5.71E-10	4.17	8.63	36	0.0405	0.169	14	1.64E-07	0.00211	0.000151	3.06	9.14	28	578	0.0943	0.0484	unnamed,unnamed,unnamed,unnamed,unnamed,unnamed,unnamed,unnamed,unnamed,unnamed,unnamed,unnamed,unnamed,unnamed,unnamed,unnamed,unnamed,unnamed,unnamed,unnamed,unnamed,unnamed,unnamed,unnamed,unnamed,unnamed,unnamed,unnamed,unnamed,unnamed,unnamed,unnamed,unnamed,unnamed,unnamed,unnamed	XRCC3	ENSG00000270108	AL049840.6	chr14	103687575	103688127	103687851	ENSG00000126215	XRCC3	chr14	103706556	103697608	103715504
ENSG00000270108	AL049840.6	0.99334102	0.785897407	0.999999957	GO Biological Process	GO:0071140	resolution of mitotic recombination intermediates	12	1.18E-12	1.52E-08	1.27E-09	461	0.0108	5	5.09E-05	0.0235	394	0.0314	1	1	31.6	0.0316	1	2	0.00337	0.5	unnamed,unnamed,unnamed,unnamed,unnamed	XRCC3	ENSG00000270108	AL049840.6	chr14	103687575	103688127	103687851	ENSG00000126215	XRCC3	chr14	103706556	103697608	103715504
ENSG00000270108	AL049840.6	0.99334102	0.785897407	0.999999957	GO Biological Process	GO:0000724	double-strand break repair via homologous recombination	14	1.34E-11	1.73E-07	1.24E-08	11.1	1.35	15	0.00636	0.0704	12	9.73E-08	0.00126	0.000105	8.18	1.34	11	85	0.037	0.129	unnamed,unnamed,unnamed,unnamed,unnamed,unnamed,unnamed,unnamed,unnamed,unnamed,unnamed,unnamed,unnamed,unnamed,unnamed	XRCC3	ENSG00000270108	AL049840.6	chr14	103687575	103688127	103687851	ENSG00000126215	XRCC3	chr14	103706556	103697608	103715504
ENSG00000270108	AL049840.6	0.99334102	0.785897407	0.999999957	GO Biological Process	GO:0000725	recombinational repair	15	1.36E-11	1.75E-07	1.17E-08	11.1	1.36	15	0.00636	0.0704	13	1.10E-07	0.00142	0.000109	8.09	1.36	11	86	0.037	0.128	unnamed,unnamed,unnamed,unnamed,unnamed,unnamed,unnamed,unnamed,unnamed,unnamed,unnamed,unnamed,unnamed,unnamed,unnamed	XRCC3	ENSG00000270108	AL049840.6	chr14	103687575	103688127	103687851	ENSG00000126215	XRCC3	chr14	103706556	103697608	103715504
ENSG00000270108	AL049840.6	0.99334102	0.785897407	0.999999957	GO Biological Process	GO:0006302	double-strand break repair	16	1.47E-11	1.90E-07	1.19E-08	7.61	2.5	19	0.0117	0.0892	18	7.33E-07	0.00947	0.000526	5.09	2.75	14	174	0.0471	0.0805	unnamed,unnamed,unnamed,unnamed,unnamed,unnamed,unnamed,unnamed,unnamed,unnamed,unnamed,unnamed,unnamed,unnamed,unnamed,unnamed,unnamed,unnamed,unnamed	XRCC3	ENSG00000270108	AL049840.6	chr14	103687575	103688127	103687851	ENSG00000126215	XRCC3	chr14	103706556	103697608	103715504
ENSG00000270108	AL049840.6	0.99334102	0.785897407	0.999999957	GO Biological Process	GO:0007131	reciprocal meiotic recombination	17	3.01E-11	3.89E-07	2.29E-08	18.9	0.582	11	0.00273	0.0516	25	8.44E-06	0.109	0.00436	9.42	0.743	7	47	0.0236	0.149	unnamed,unnamed,unnamed,unnamed,unnamed,unnamed,unnamed,unnamed,unnamed,unnamed,unnamed	XRCC3	ENSG00000270108	AL049840.6	chr14	103687575	103688127	103687851	ENSG00000126215	XRCC3	chr14	103706556	103697608	103715504
ENSG00000270108	AL049840.6	0.99334102	0.785897407	0.999999957	GO Biological Process	GO:0000723	telomere maintenance	19	6.16E-11	7.95E-07	4.19E-08	11.1	1.26	14	0.00591	0.0657	35	4.05E-05	0.524	0.015	5.47	1.64	9	104	0.0303	0.0865	unnamed,unnamed,unnamed,unnamed,unnamed,unnamed,unnamed,unnamed,unnamed,unnamed,unnamed,unnamed,unnamed,unnamed	XRCC3	ENSG00000270108	AL049840.6	chr14	103687575	103688127	103687851	ENSG00000126215	XRCC3	chr14	103706556	103697608	103715504
ENSG00000270108	AL049840.6	0.99334102	0.785897407	0.999999957	GO Biological Process	GO:0032200	telomere organization	20	7.98E-11	1.03E-06	5.15E-08	10.9	1.28	14	0.00603	0.0657	42	0.000102	1	0.0313	4.86	1.85	9	117	0.0303	0.0769	unnamed,unnamed,unnamed,unnamed,unnamed,unnamed,unnamed,unnamed,unnamed,unnamed,unnamed,unnamed,unnamed,unnamed	XRCC3	ENSG00000270108	AL049840.6	chr14	103687575	103688127	103687851	ENSG00000126215	XRCC3	chr14	103706556	103697608	103715504
ENSG00000270108	AL049840.6	0.99334102	0.785897407	0.999999957	GO Biological Process	GO:0000730	DNA recombinase assembly	23	5.29E-10	6.84E-06	2.97E-07	42.3	0.165	7	0.000777	0.0329	63	0.000433	1	0.0888	19	0.158	3	10	0.0101	0.3	unnamed,unnamed,unnamed,unnamed,unnamed,unnamed,unnamed	XRCC3	ENSG00000270108	AL049840.6	chr14	103687575	103688127	103687851	ENSG00000126215	XRCC3	chr14	103706556	103697608	103715504
ENSG00000270108	AL049840.6	0.99334102	0.785897407	0.999999957	GO Biological Process	GO:1901987	regulation of cell cycle phase transition	25	8.10E-10	1.05E-05	4.18E-07	3.95	7.09	28	0.0333	0.131	36	4.19E-05	0.542	0.015	2.87	6.63	19	419	0.064	0.0453	unnamed,unnamed,unnamed,unnamed,unnamed,unnamed,unnamed,unnamed,unnamed,unnamed,unnamed,unnamed,unnamed,unnamed,unnamed,unnamed,unnamed,unnamed,unnamed,unnamed,unnamed,unnamed,unnamed,unnamed,unnamed,unnamed,unnamed,unnamed	XRCC3	ENSG00000270108	AL049840.6	chr14	103687575	103688127	103687851	ENSG00000126215	XRCC3	chr14	103706556	103697608	103715504
ENSG00000270108	AL049840.6	0.99334102	0.785897407	0.999999957	GO Biological Process	GO:0090266	regulation of mitotic cell cycle spindle assembly checkpoint	29	1.54E-09	1.99E-05	6.87E-07	36.2	0.193	7	0.000908	0.0329	282	0.0173	1	0.794	9.73	0.206	2	13	0.00673	0.154	unnamed,unnamed,unnamed,unnamed,unnamed,unnamed,unnamed	XRCC3	ENSG00000270108	AL049840.6	chr14	103687575	103688127	103687851	ENSG00000126215	XRCC3	chr14	103706556	103697608	103715504
ENSG00000270108	AL049840.6	0.99334102	0.785897407	0.999999957	GO Biological Process	GO:0000722	telomere maintenance via recombination	30	2.74E-09	3.54E-05	1.18E-06	33.3	0.21	7	0.000987	0.0329	71	0.000775	1	0.141	15.8	0.19	3	12	0.0101	0.25	unnamed,unnamed,unnamed,unnamed,unnamed,unnamed,unnamed	XRCC3	ENSG00000270108	AL049840.6	chr14	103687575	103688127	103687851	ENSG00000126215	XRCC3	chr14	103706556	103697608	103715504
ENSG00000270108	AL049840.6	0.99334102	0.785897407	0.999999957	GO Biological Process	GO:1901990	regulation of mitotic cell cycle phase transition	31	2.94E-09	3.80E-05	1.23E-06	3.98	6.53	26	0.0307	0.122	37	5.87E-05	0.758	0.0205	2.9	6.22	18	393	0.0606	0.0458	unnamed,unnamed,unnamed,unnamed,unnamed,unnamed,unnamed,unnamed,unnamed,unnamed,unnamed,unnamed,unnamed,unnamed,unnamed,unnamed,unnamed,unnamed,unnamed,unnamed,unnamed,unnamed,unnamed,unnamed,unnamed,unnamed	XRCC3	ENSG00000270108	AL049840.6	chr14	103687575	103688127	103687851	ENSG00000126215	XRCC3	chr14	103706556	103697608	103715504
ENSG00000270108	AL049840.6	0.99334102	0.785897407	0.999999957	GO Biological Process	GO:0036297	interstrand cross-link repair	32	3.02E-09	3.91E-05	1.22E-06	14.5	0.691	10	0.00324	0.0469	76	0.00113	1	0.193	6.32	0.791	5	50	0.0168	0.1	unnamed,unnamed,unnamed,unnamed,unnamed,unnamed,unnamed,unnamed,unnamed,unnamed	XRCC3	ENSG00000270108	AL049840.6	chr14	103687575	103688127	103687851	ENSG00000126215	XRCC3	chr14	103706556	103697608	103715504
ENSG00000270108	AL049840.6	0.99334102	0.785897407	0.999999957	GO Biological Process	GO:0000707	meiotic DNA recombinase assembly	33	3.52E-09	4.55E-05	1.38E-06	49.9	0.12	6	0.000564	0.0282	113	0.00359	1	0.41	21.1	0.0949	2	6	0.00673	0.333	unnamed,unnamed,unnamed,unnamed,unnamed,unnamed	XRCC3	ENSG00000270108	AL049840.6	chr14	103687575	103688127	103687851	ENSG00000126215	XRCC3	chr14	103706556	103697608	103715504
ENSG00000270108	AL049840.6	0.99334102	0.785897407	0.999999957	GO Biological Process	GO:0042148	strand invasion	35	5.39E-09	6.96E-05	1.99E-06	46.5	0.129	6	0.000606	0.0282	129	0.00497	1	0.498	18.1	0.111	2	7	0.00673	0.286	unnamed,unnamed,unnamed,unnamed,unnamed,unnamed	XRCC3	ENSG00000270108	AL049840.6	chr14	103687575	103688127	103687851	ENSG00000126215	XRCC3	chr14	103706556	103697608	103715504
ENSG00000270108	AL049840.6	0.99334102	0.785897407	0.999999957	GO Biological Process	GO:0010212	response to ionizing radiation	41	1.62E-08	0.000209	5.09E-06	6.03	2.66	16	0.0125	0.0751	30	2.42E-05	0.312	0.0104	4.7	2.34	11	148	0.037	0.0743	unnamed,unnamed,unnamed,unnamed,unnamed,unnamed,unnamed,unnamed,unnamed,unnamed,unnamed,unnamed,unnamed,unnamed,unnamed,unnamed	XRCC3	ENSG00000270108	AL049840.6	chr14	103687575	103688127	103687851	ENSG00000126215	XRCC3	chr14	103706556	103697608	103715504
ENSG00000270108	AL049840.6	0.99334102	0.785897407	0.999999957	GO Biological Process	GO:0010564	regulation of cell cycle process	44	3.02E-08	0.000391	8.88E-06	2.77	13	36	0.061	0.169	29	1.47E-05	0.19	0.00656	2.48	10.9	27	689	0.0909	0.0392	unnamed,unnamed,unnamed,unnamed,unnamed,unnamed,unnamed,unnamed,unnamed,unnamed,unnamed,unnamed,unnamed,unnamed,unnamed,unnamed,unnamed,unnamed,unnamed,unnamed,unnamed,unnamed,unnamed,unnamed,unnamed,unnamed,unnamed,unnamed,unnamed,unnamed,unnamed,unnamed,unnamed,unnamed,unnamed,unnamed	XRCC3	ENSG00000270108	AL049840.6	chr14	103687575	103688127	103687851	ENSG00000126215	XRCC3	chr14	103706556	103697608	103715504
ENSG00000270108	AL049840.6	0.99334102	0.785897407	0.999999957	GO Biological Process	GO:0090231	regulation of spindle checkpoint	45	3.26E-08	0.000421	9.36E-06	23.1	0.303	7	0.00142	0.0329	327	0.0229	1	0.903	8.43	0.237	2	15	0.00673	0.133	unnamed,unnamed,unnamed,unnamed,unnamed,unnamed,unnamed	XRCC3	ENSG00000270108	AL049840.6	chr14	103687575	103688127	103687851	ENSG00000126215	XRCC3	chr14	103706556	103697608	103715504
ENSG00000270108	AL049840.6	0.99334102	0.785897407	0.999999957	GO Biological Process	GO:0033044	regulation of chromosome organization	48	6.02E-08	0.000778	1.62E-05	5.47	2.93	16	0.0137	0.0751	22	6.81E-06	0.088	0.004	4.89	2.45	12	155	0.0404	0.0774	unnamed,unnamed,unnamed,unnamed,unnamed,unnamed,unnamed,unnamed,unnamed,unnamed,unnamed,unnamed,unnamed,unnamed,unnamed,unnamed	XRCC3	ENSG00000270108	AL049840.6	chr14	103687575	103688127	103687851	ENSG00000126215	XRCC3	chr14	103706556	103697608	103715504
ENSG00000270108	AL049840.6	0.99334102	0.785897407	0.999999957	GO Biological Process	GO:0006312	mitotic recombination	49	6.30E-08	0.000814	1.66E-05	20.9	0.334	7	0.00157	0.0329	105	0.00315	1	0.387	9.98	0.301	3	19	0.0101	0.158	unnamed,unnamed,unnamed,unnamed,unnamed,unnamed,unnamed	XRCC3	ENSG00000270108	AL049840.6	chr14	103687575	103688127	103687851	ENSG00000126215	XRCC3	chr14	103706556	103697608	103715504
ENSG00000270108	AL049840.6	0.99334102	0.785897407	0.999999957	GO Biological Process	GO:0071824	protein-DNA complex subunit organization	51	6.91E-08	0.000893	1.75E-05	4.76	3.78	18	0.0177	0.0845	94	0.00219	1	0.302	2.78	3.95	11	250	0.037	0.044	unnamed,unnamed,unnamed,unnamed,unnamed,unnamed,unnamed,unnamed,unnamed,unnamed,unnamed,unnamed,unnamed,unnamed,unnamed,unnamed,unnamed,unnamed	XRCC3	ENSG00000270108	AL049840.6	chr14	103687575	103688127	103687851	ENSG00000126215	XRCC3	chr14	103706556	103697608	103715504
ENSG00000270108	AL049840.6	0.99334102	0.785897407	0.999999957	GO Biological Process	GO:0007346	regulation of mitotic cell cycle	58	1.82E-07	0.00235	4.06E-05	2.72	12.1	33	0.0569	0.155	41	9.05E-05	1	0.0285	2.37	10.1	24	641	0.0808	0.0374	unnamed,unnamed,unnamed,unnamed,unnamed,unnamed,unnamed,unnamed,unnamed,unnamed,unnamed,unnamed,unnamed,unnamed,unnamed,unnamed,unnamed,unnamed,unnamed,unnamed,unnamed,unnamed,unnamed,unnamed,unnamed,unnamed,unnamed,unnamed,unnamed,unnamed,unnamed,unnamed,unnamed	XRCC3	ENSG00000270108	AL049840.6	chr14	103687575	103688127	103687851	ENSG00000126215	XRCC3	chr14	103706556	103697608	103715504
ENSG00000270108	AL049840.6	0.99334102	0.785897407	0.999999957	GO Biological Process	GO:0060249	anatomical structure homeostasis	60	2.27E-07	0.00293	4.88E-05	3.8	5.52	21	0.0259	0.0986	74	0.000972	1	0.17	2.76	4.71	13	298	0.0438	0.0436	unnamed,unnamed,unnamed,unnamed,unnamed,unnamed,unnamed,unnamed,unnamed,unnamed,unnamed,unnamed,unnamed,unnamed,unnamed,unnamed,unnamed,unnamed,unnamed,unnamed,unnamed	XRCC3	ENSG00000270108	AL049840.6	chr14	103687575	103688127	103687851	ENSG00000126215	XRCC3	chr14	103706556	103697608	103715504
ENSG00000270108	AL049840.6	0.99334102	0.785897407	0.999999957	GO Biological Process	GO:0090267	positive regulation of mitotic cell cycle spindle assembly checkpoint	61	3.02E-07	0.0039	6.40E-05	37.5	0.133	5	0.000627	0.0235	1022	0.106	1	1	9.03	0.111	1	7	0.00337	0.143	unnamed,unnamed,unnamed,unnamed,unnamed	XRCC3	ENSG00000270108	AL049840.6	chr14	103687575	103688127	103687851	ENSG00000126215	XRCC3	chr14	103706556	103697608	103715504
ENSG00000270108	AL049840.6	0.99334102	0.785897407	0.999999957	GO Biological Process	GO:0030071	regulation of mitotic metaphase/anaphase transition	65	5.28E-07	0.00682	0.000105	11.8	0.675	8	0.00317	0.0376	480	0.0341	1	0.918	4.21	0.712	3	45	0.0101	0.0667	unnamed,unnamed,unnamed,unnamed,unnamed,unnamed,unnamed,unnamed	XRCC3	ENSG00000270108	AL049840.6	chr14	103687575	103688127	103687851	ENSG00000126215	XRCC3	chr14	103706556	103697608	103715504
ENSG00000270108	AL049840.6	0.99334102	0.785897407	0.999999957	GO Biological Process	GO:0045787	positive regulation of cell cycle	67	5.54E-07	0.00716	0.000107	3.23	7.43	24	0.0349	0.113	50	0.000199	1	0.0514	2.83	5.66	16	358	0.0539	0.0447	unnamed,unnamed,unnamed,unnamed,unnamed,unnamed,unnamed,unnamed,unnamed,unnamed,unnamed,unnamed,unnamed,unnamed,unnamed,unnamed,unnamed,unnamed,unnamed,unnamed,unnamed,unnamed,unnamed,unnamed	XRCC3	ENSG00000270108	AL049840.6	chr14	103687575	103688127	103687851	ENSG00000126215	XRCC3	chr14	103706556	103697608	103715504
ENSG00000270108	AL049840.6	0.99334102	0.785897407	0.999999957	GO Biological Process	GO:1902099	regulation of metaphase/anaphase transition of cell cycle	68	5.84E-07	0.00755	0.000111	11.7	0.685	8	0.00321	0.0376	491	0.0361	1	0.949	4.12	0.728	3	46	0.0101	0.0652	unnamed,unnamed,unnamed,unnamed,unnamed,unnamed,unnamed,unnamed	XRCC3	ENSG00000270108	AL049840.6	chr14	103687575	103688127	103687851	ENSG00000126215	XRCC3	chr14	103706556	103697608	103715504
ENSG00000270108	AL049840.6	0.99334102	0.785897407	0.999999957	GO Biological Process	GO:0007127	meiosis I	69	5.97E-07	0.00771	0.000112	7.13	1.54	11	0.00725	0.0516	85	0.00174	1	0.264	4.06	1.72	7	109	0.0236	0.0642	unnamed,unnamed,unnamed,unnamed,unnamed,unnamed,unnamed,unnamed,unnamed,unnamed,unnamed	XRCC3	ENSG00000270108	AL049840.6	chr14	103687575	103688127	103687851	ENSG00000126215	XRCC3	chr14	103706556	103697608	103715504
ENSG00000270108	AL049840.6	0.99334102	0.785897407	0.999999957	GO Biological Process	GO:0090232	positive regulation of spindle checkpoint	73	7.53E-07	0.00973	0.000133	31.1	0.161	5	0.000756	0.0235	1117	0.12	1	1	7.9	0.127	1	8	0.00337	0.125	unnamed,unnamed,unnamed,unnamed,unnamed	XRCC3	ENSG00000270108	AL049840.6	chr14	103687575	103688127	103687851	ENSG00000126215	XRCC3	chr14	103706556	103697608	103715504
ENSG00000270108	AL049840.6	0.99334102	0.785897407	0.999999957	GO Biological Process	GO:0048285	organelle fission	79	1.36E-06	0.0175	0.000222	3.69	5.15	19	0.0242	0.0892	69	0.000648	1	0.121	2.75	5.09	14	322	0.0471	0.0435	unnamed,unnamed,unnamed,unnamed,unnamed,unnamed,unnamed,unnamed,unnamed,unnamed,unnamed,unnamed,unnamed,unnamed,unnamed,unnamed,unnamed,unnamed,unnamed	XRCC3	ENSG00000270108	AL049840.6	chr14	103687575	103688127	103687851	ENSG00000126215	XRCC3	chr14	103706556	103697608	103715504
ENSG00000270108	AL049840.6	0.99334102	0.785897407	0.999999957	GO Biological Process	GO:0033045	regulation of sister chromatid segregation	80	1.43E-06	0.0185	0.000231	7.39	1.35	10	0.00636	0.0469	131	0.00501	1	0.494	4.52	1.11	5	70	0.0168	0.0714	unnamed,unnamed,unnamed,unnamed,unnamed,unnamed,unnamed,unnamed,unnamed,unnamed	XRCC3	ENSG00000270108	AL049840.6	chr14	103687575	103688127	103687851	ENSG00000126215	XRCC3	chr14	103706556	103697608	103715504
ENSG00000270108	AL049840.6	0.99334102	0.785897407	0.999999957	GO Biological Process	GO:0010965	regulation of mitotic sister chromatid separation	82	1.58E-06	0.0204	0.000249	10.2	0.784	8	0.00368	0.0376	518	0.0423	1	1	3.87	0.775	3	49	0.0101	0.0612	unnamed,unnamed,unnamed,unnamed,unnamed,unnamed,unnamed,unnamed	XRCC3	ENSG00000270108	AL049840.6	chr14	103687575	103688127	103687851	ENSG00000126215	XRCC3	chr14	103706556	103697608	103715504
ENSG00000270108	AL049840.6	0.99334102	0.785897407	0.999999957	GO Biological Process	GO:0009314	response to radiation	84	1.60E-06	0.0207	0.000246	3.04	7.89	24	0.0371	0.113	45	0.000148	1	0.0426	2.69	6.69	18	423	0.0606	0.0426	unnamed,unnamed,unnamed,unnamed,unnamed,unnamed,unnamed,unnamed,unnamed,unnamed,unnamed,unnamed,unnamed,unnamed,unnamed,unnamed,unnamed,unnamed,unnamed,unnamed,unnamed,unnamed,unnamed,unnamed	XRCC3	ENSG00000270108	AL049840.6	chr14	103687575	103688127	103687851	ENSG00000126215	XRCC3	chr14	103706556	103697608	103715504
ENSG00000270108	AL049840.6	0.99334102	0.785897407	0.999999957	GO Biological Process	GO:0090656	t-circle formation	87	2.24E-06	0.0289	0.000332	24.8	0.201	5	0.000945	0.0235	1456	0.174	1	1	5.27	0.19	1	12	0.00337	0.0833	unnamed,unnamed,unnamed,unnamed,unnamed	XRCC3	ENSG00000270108	AL049840.6	chr14	103687575	103688127	103687851	ENSG00000126215	XRCC3	chr14	103706556	103697608	103715504
ENSG00000270108	AL049840.6	0.99334102	0.785897407	0.999999957	GO Biological Process	GO:0051983	regulation of chromosome segregation	89	2.84E-06	0.0367	0.000412	6.05	1.82	11	0.00853	0.0516	108	0.00322	1	0.386	4.17	1.44	6	91	0.0202	0.0659	unnamed,unnamed,unnamed,unnamed,unnamed,unnamed,unnamed,unnamed,unnamed,unnamed,unnamed	XRCC3	ENSG00000270108	AL049840.6	chr14	103687575	103688127	103687851	ENSG00000126215	XRCC3	chr14	103706556	103697608	103715504
ENSG00000270108	AL049840.6	0.99334102	0.785897407	0.999999957	GO Biological Process	GO:0007126	meiotic nuclear division	92	4.43E-06	0.0572	0.000621	5.23	2.3	12	0.0108	0.0563	102	0.0027	1	0.343	3.37	2.37	8	150	0.0269	0.0533	unnamed,unnamed,unnamed,unnamed,unnamed,unnamed,unnamed,unnamed,unnamed,unnamed,unnamed,unnamed	XRCC3	ENSG00000270108	AL049840.6	chr14	103687575	103688127	103687851	ENSG00000126215	XRCC3	chr14	103706556	103697608	103715504
ENSG00000270108	AL049840.6	0.99334102	0.785897407	0.999999957	GO Biological Process	GO:0090657	telomeric loop disassembly	96	5.37E-06	0.0694	0.000723	20.7	0.242	5	0.00113	0.0235	1374	0.161	1	1	5.75	0.174	1	11	0.00337	0.0909	unnamed,unnamed,unnamed,unnamed,unnamed	XRCC3	ENSG00000270108	AL049840.6	chr14	103687575	103688127	103687851	ENSG00000126215	XRCC3	chr14	103706556	103697608	103715504
ENSG00000270108	AL049840.6	0.99334102	0.785897407	0.999999957	GO Biological Process	GO:0000280	nuclear division	101	6.39E-06	0.0826	0.000817	3.62	4.7	17	0.022	0.0798	73	0.000943	1	0.167	2.77	4.7	13	297	0.0438	0.0438	unnamed,unnamed,unnamed,unnamed,unnamed,unnamed,unnamed,unnamed,unnamed,unnamed,unnamed,unnamed,unnamed,unnamed,unnamed,unnamed,unnamed	XRCC3	ENSG00000270108	AL049840.6	chr14	103687575	103688127	103687851	ENSG00000126215	XRCC3	chr14	103706556	103697608	103715504
ENSG00000270108	AL049840.6	0.99334102	0.785897407	0.999999957	GO Biological Process	GO:1901978	positive regulation of cell cycle checkpoint	103	7.11E-06	0.0919	0.000892	19.5	0.256	5	0.0012	0.0235	1292	0.147	1	1	6.32	0.158	1	10	0.00337	0.1	unnamed,unnamed,unnamed,unnamed,unnamed	XRCC3	ENSG00000270108	AL049840.6	chr14	103687575	103688127	103687851	ENSG00000126215	XRCC3	chr14	103706556	103697608	103715504
ENSG00000270108	AL049840.6	0.99334102	0.785897407	0.999999957	GO Biological Process	GO:1903046	meiotic cell cycle process	105	7.36E-06	0.0951	0.000906	4.97	2.42	12	0.0113	0.0563	118	0.00416	1	0.456	3.14	2.55	8	161	0.0269	0.0497	unnamed,unnamed,unnamed,unnamed,unnamed,unnamed,unnamed,unnamed,unnamed,unnamed,unnamed,unnamed	XRCC3	ENSG00000270108	AL049840.6	chr14	103687575	103688127	103687851	ENSG00000126215	XRCC3	chr14	103706556	103697608	103715504
ENSG00000270108	AL049840.6	0.99334102	0.785897407	0.999999957	GO Biological Process	GO:0007088	regulation of mitotic nuclear division	106	7.84E-06	0.101	0.000956	4.55	2.86	13	0.0134	0.061	279	0.0166	1	0.771	2.67	2.63	7	166	0.0236	0.0422	unnamed,unnamed,unnamed,unnamed,unnamed,unnamed,unnamed,unnamed,unnamed,unnamed,unnamed,unnamed,unnamed	XRCC3	ENSG00000270108	AL049840.6	chr14	103687575	103688127	103687851	ENSG00000126215	XRCC3	chr14	103706556	103697608	103715504
ENSG00000270108	AL049840.6	0.99334102	0.785897407	0.999999957	GO Biological Process	GO:0000732	strand displacement	114	1.26E-05	0.163	0.00143	12.1	0.495	6	0.00232	0.0282	727	0.0632	1	1	4.86	0.411	2	26	0.00673	0.0769	unnamed,unnamed,unnamed,unnamed,unnamed,unnamed	XRCC3	ENSG00000270108	AL049840.6	chr14	103687575	103688127	103687851	ENSG00000126215	XRCC3	chr14	103706556	103697608	103715504
ENSG00000270108	AL049840.6	0.99334102	0.785897407	0.999999957	GO Biological Process	GO:0033047	regulation of mitotic sister chromatid segregation	115	1.32E-05	0.171	0.00149	7.61	1.05	8	0.00494	0.0376	744	0.0667	1	1	3.21	0.933	3	59	0.0101	0.0508	unnamed,unnamed,unnamed,unnamed,unnamed,unnamed,unnamed,unnamed	XRCC3	ENSG00000270108	AL049840.6	chr14	103687575	103688127	103687851	ENSG00000126215	XRCC3	chr14	103706556	103697608	103715504
ENSG00000270108	AL049840.6	0.99334102	0.785897407	0.999999957	GO Biological Process	GO:1901976	regulation of cell cycle checkpoint	119	1.45E-05	0.187	0.00157	9.15	0.765	7	0.00359	0.0329	897	0.0907	1	1	3.95	0.506	2	32	0.00673	0.0625	unnamed,unnamed,unnamed,unnamed,unnamed,unnamed,unnamed	XRCC3	ENSG00000270108	AL049840.6	chr14	103687575	103688127	103687851	ENSG00000126215	XRCC3	chr14	103706556	103697608	103715504
ENSG00000270108	AL049840.6	0.99334102	0.785897407	0.999999957	GO Biological Process	GO:0051783	regulation of nuclear division	120	1.64E-05	0.212	0.00176	3.96	3.54	14	0.0166	0.0657	194	0.0109	1	0.727	2.66	3.01	8	190	0.0269	0.0421	unnamed,unnamed,unnamed,unnamed,unnamed,unnamed,unnamed,unnamed,unnamed,unnamed,unnamed,unnamed,unnamed,unnamed	XRCC3	ENSG00000270108	AL049840.6	chr14	103687575	103688127	103687851	ENSG00000126215	XRCC3	chr14	103706556	103697608	103715504
ENSG00000270108	AL049840.6	0.99334102	0.785897407	0.999999957	GO Biological Process	GO:0045931	positive regulation of mitotic cell cycle	125	2.23E-05	0.288	0.0023	4.11	3.16	13	0.0148	0.061	321	0.0219	1	0.881	2.77	2.17	6	137	0.0202	0.0438	unnamed,unnamed,unnamed,unnamed,unnamed,unnamed,unnamed,unnamed,unnamed,unnamed,unnamed,unnamed,unnamed	XRCC3	ENSG00000270108	AL049840.6	chr14	103687575	103688127	103687851	ENSG00000126215	XRCC3	chr14	103706556	103697608	103715504
ENSG00000270108	AL049840.6	0.99334102	0.785897407	0.999999957	GO Biological Process	GO:0051321	meiotic cell cycle	132	3.05E-05	0.395	0.00299	3.99	3.26	13	0.0153	0.061	157	0.00719	1	0.591	2.66	3.38	9	214	0.0303	0.0421	unnamed,unnamed,unnamed,unnamed,unnamed,unnamed,unnamed,unnamed,unnamed,unnamed,unnamed,unnamed,unnamed	XRCC3	ENSG00000270108	AL049840.6	chr14	103687575	103688127	103687851	ENSG00000126215	XRCC3	chr14	103706556	103697608	103715504
ENSG00000270108	AL049840.6	0.99334102	0.785897407	0.999999957	GO Biological Process	GO:0034622	cellular macromolecular complex assembly	145	6.18E-05	0.798	0.0055	2.2	13.2	29	0.062	0.136	741	0.0658	1	1	1.46	13	19	825	0.064	0.023	unnamed,unnamed,unnamed,unnamed,unnamed,unnamed,unnamed,unnamed,unnamed,unnamed,unnamed,unnamed,unnamed,unnamed,unnamed,unnamed,unnamed,unnamed,unnamed,unnamed,unnamed,unnamed,unnamed,unnamed,unnamed,unnamed,unnamed,unnamed,unnamed	XRCC3	ENSG00000270108	AL049840.6	chr14	103687575	103688127	103687851	ENSG00000126215	XRCC3	chr14	103706556	103697608	103715504
ENSG00000270108	AL049840.6	0.99334102	0.785897407	0.999999957	GO Biological Process	GO:0090068	positive regulation of cell cycle process	146	6.36E-05	0.822	0.00563	3.15	5.09	16	0.0239	0.0751	173	0.00844	1	0.63	2.44	4.1	10	259	0.0337	0.0386	unnamed,unnamed,unnamed,unnamed,unnamed,unnamed,unnamed,unnamed,unnamed,unnamed,unnamed,unnamed,unnamed,unnamed,unnamed,unnamed	XRCC3	ENSG00000270108	AL049840.6	chr14	103687575	103688127	103687851	ENSG00000126215	XRCC3	chr14	103706556	103697608	103715504
ENSG00000270108	AL049840.6	0.99334102	0.785897407	0.999999957	GO Biological Process	GO:0032886	regulation of microtubule-based process	162	0.000103	1	0.00818	3.53	3.68	13	0.0173	0.061	338	0.024	1	0.918	2.47	2.83	7	179	0.0236	0.0391	unnamed,unnamed,unnamed,unnamed,unnamed,unnamed,unnamed,unnamed,unnamed,unnamed,unnamed,unnamed,unnamed	XRCC3	ENSG00000270108	AL049840.6	chr14	103687575	103688127	103687851	ENSG00000126215	XRCC3	chr14	103706556	103697608	103715504
ENSG00000270108	AL049840.6	0.99334102	0.785897407	0.999999957	GO Biological Process	GO:0065004	protein-DNA complex assembly	180	0.000154	1	0.0111	3.61	3.32	12	0.0156	0.0563	1257	0.135	1	1	1.73	3.46	6	219	0.0202	0.0274	unnamed,unnamed,unnamed,unnamed,unnamed,unnamed,unnamed,unnamed,unnamed,unnamed,unnamed,unnamed	XRCC3	ENSG00000270108	AL049840.6	chr14	103687575	103688127	103687851	ENSG00000126215	XRCC3	chr14	103706556	103697608	103715504
ENSG00000270108	AL049840.6	0.99334102	0.785897407	0.999999957	GO Biological Process	GO:0070507	regulation of microtubule cytoskeleton organization	183	0.00016	1	0.0113	3.6	3.34	12	0.0157	0.0563	484	0.035	1	0.934	2.48	2.42	6	153	0.0202	0.0392	unnamed,unnamed,unnamed,unnamed,unnamed,unnamed,unnamed,unnamed,unnamed,unnamed,unnamed,unnamed	XRCC3	ENSG00000270108	AL049840.6	chr14	103687575	103688127	103687851	ENSG00000126215	XRCC3	chr14	103706556	103697608	103715504
ENSG00000270108	AL049840.6	0.99334102	0.785897407	0.999999957	GO Biological Process	GO:0010824	regulation of centrosome duplication	201	0.00023	1	0.0148	7.12	0.842	6	0.00395	0.0282	1101	0.116	1	1	3.42	0.585	2	37	0.00673	0.0541	unnamed,unnamed,unnamed,unnamed,unnamed,unnamed	XRCC3	ENSG00000270108	AL049840.6	chr14	103687575	103688127	103687851	ENSG00000126215	XRCC3	chr14	103706556	103697608	103715504
ENSG00000270108	AL049840.6	0.99334102	0.785897407	0.999999957	GO Biological Process	GO:0046605	regulation of centrosome cycle	284	0.00124	1	0.0565	5.14	1.17	6	0.00548	0.0282	1586	0.193	1	1	2.48	0.807	2	51	0.00673	0.0392	unnamed,unnamed,unnamed,unnamed,unnamed,unnamed	XRCC3	ENSG00000270108	AL049840.6	chr14	103687575	103688127	103687851	ENSG00000126215	XRCC3	chr14	103706556	103697608	103715504
ENSG00000270108	AL049840.6	0.99334102	0.785897407	0.999999957	GO Biological Process	GO:0051493	regulation of cytoskeleton organization	372	0.00333	1	0.116	2.01	9.47	19	0.0445	0.0892	368	0.0275	1	0.965	1.83	7.12	13	450	0.0438	0.0289	unnamed,unnamed,unnamed,unnamed,unnamed,unnamed,unnamed,unnamed,unnamed,unnamed,unnamed,unnamed,unnamed,unnamed,unnamed,unnamed,unnamed,unnamed,unnamed	XRCC3	ENSG00000270108	AL049840.6	chr14	103687575	103688127	103687851	ENSG00000126215	XRCC3	chr14	103706556	103697608	103715504
ENSG00000228779	Z69666.1	0.999981393	0.88425446	1	GO Biological Process	GO:0006281	DNA repair	1	3.42E-51	4.42E-47	4.42E-47	10.1	7.1	72	0.0333	0.338	1	9.09E-29	1.17E-24	1.17E-24	6.74	7.86	53	497	0.178	0.107	unnamed,unnamed,unnamed,unnamed,unnamed,unnamed,unnamed,unnamed,unnamed,unnamed,unnamed,unnamed,unnamed,unnamed,unnamed,unnamed,unnamed,unnamed,unnamed,unnamed,unnamed,unnamed,unnamed,unnamed,unnamed,unnamed,unnamed,unnamed,unnamed,unnamed,unnamed,unnamed,unnamed,unnamed,unnamed,unnamed,unnamed,unnamed,unnamed,unnamed,unnamed,unnamed,unnamed,unnamed,unnamed,unnamed,unnamed,unnamed,unnamed,unnamed…	MPG	ENSG00000228779	Z69666.1	chr16	125736	127219	126477	ENSG00000103152	MPG	chr16	81428	77006	85851
ENSG00000228779	Z69666.1	0.999981393	0.88425446	1	GO Biological Process	GO:0006259	DNA metabolic process	2	7.33E-44	9.47E-40	4.73E-40	6.77	11.7	79	0.0548	0.371	3	1.09E-25	1.41E-21	4.69E-22	4.94	12.4	61	781	0.205	0.0781	unnamed,unnamed,unnamed,unnamed,unnamed,unnamed,unnamed,unnamed,unnamed,unnamed,unnamed,unnamed,unnamed,unnamed,unnamed,unnamed,unnamed,unnamed,unnamed,unnamed,unnamed,unnamed,unnamed,unnamed,unnamed,unnamed,unnamed,unnamed,unnamed,unnamed,unnamed,unnamed,unnamed,unnamed,unnamed,unnamed,unnamed,unnamed,unnamed,unnamed,unnamed,unnamed,unnamed,unnamed,unnamed,unnamed,unnamed,unnamed,unnamed,unnamed…	MPG	ENSG00000228779	Z69666.1	chr16	125736	127219	126477	ENSG00000103152	MPG	chr16	81428	77006	85851
ENSG00000228779	Z69666.1	0.999981393	0.88425446	1	GO Biological Process	GO:0006974	cellular response to DNA damage stimulus	3	3.54E-43	4.57E-39	1.52E-39	6.76	11.5	78	0.0542	0.366	2	4.07E-26	5.26E-22	2.63E-22	5.13	11.7	60	740	0.202	0.0811	unnamed,unnamed,unnamed,unnamed,unnamed,unnamed,unnamed,unnamed,unnamed,unnamed,unnamed,unnamed,unnamed,unnamed,unnamed,unnamed,unnamed,unnamed,unnamed,unnamed,unnamed,unnamed,unnamed,unnamed,unnamed,unnamed,unnamed,unnamed,unnamed,unnamed,unnamed,unnamed,unnamed,unnamed,unnamed,unnamed,unnamed,unnamed,unnamed,unnamed,unnamed,unnamed,unnamed,unnamed,unnamed,unnamed,unnamed,unnamed,unnamed,unnamed…	MPG	ENSG00000228779	Z69666.1	chr16	125736	127219	126477	ENSG00000103152	MPG	chr16	81428	77006	85851
ENSG00000228779	Z69666.1	0.999981393	0.88425446	1	GO Biological Process	GO:0006285	base-excision repair, AP site formation	9	3.50E-13	4.52E-09	5.02E-10	122	0.0574	7	0.000269	0.0329	27	1.20E-05	0.154	0.00572	25.3	0.158	4	10	0.0135	0.4	unnamed,unnamed,unnamed,unnamed,unnamed,unnamed,unnamed	MPG	ENSG00000228779	Z69666.1	chr16	125736	127219	126477	ENSG00000103152	MPG	chr16	81428	77006	85851
ENSG00000228779	Z69666.1	0.999981393	0.88425446	1	GO Biological Process	GO:0006284	base-excision repair	13	5.56E-12	7.18E-08	5.52E-09	18.3	0.657	12	0.00308	0.0563	15	2.64E-07	0.00341	0.000227	12	0.664	8	42	0.0269	0.19	unnamed,unnamed,unnamed,unnamed,unnamed,unnamed,unnamed,unnamed,unnamed,unnamed,unnamed,unnamed	MPG	ENSG00000228779	Z69666.1	chr16	125736	127219	126477	ENSG00000103152	MPG	chr16	81428	77006	85851
ENSG00000228779	Z69666.1	0.999981393	0.88425446	1	GO Biological Process	GO:0006304	DNA modification	18	5.83E-11	7.53E-07	4.18E-08	11.2	1.25	14	0.00588	0.0657	24	7.15E-06	0.0924	0.00385	6.77	1.33	9	84	0.0303	0.107	unnamed,unnamed,unnamed,unnamed,unnamed,unnamed,unnamed,unnamed,unnamed,unnamed,unnamed,unnamed,unnamed,unnamed	MPG	ENSG00000228779	Z69666.1	chr16	125736	127219	126477	ENSG00000103152	MPG	chr16	81428	77006	85851
ENSG00000228779	Z69666.1	0.999981393	0.88425446	1	GO Biological Process	GO:0006307	DNA dealkylation involved in DNA repair	64	4.78E-07	0.00617	9.64E-05	21.6	0.278	6	0.00131	0.0282	63	0.000433	1	0.0888	19	0.158	3	10	0.0101	0.3	unnamed,unnamed,unnamed,unnamed,unnamed,unnamed	MPG	ENSG00000228779	Z69666.1	chr16	125736	127219	126477	ENSG00000103152	MPG	chr16	81428	77006	85851
ENSG00000228779	Z69666.1	0.999981393	0.88425446	1	GO Biological Process	GO:0035510	DNA dealkylation	97	5.58E-06	0.0721	0.000743	14	0.428	6	0.00201	0.0282	127	0.00483	1	0.491	8.62	0.348	3	22	0.0101	0.136	unnamed,unnamed,unnamed,unnamed,unnamed,unnamed	MPG	ENSG00000228779	Z69666.1	chr16	125736	127219	126477	ENSG00000103152	MPG	chr16	81428	77006	85851
ENSG00000228779	Z69666.1	0.999981393	0.88425446	1	GO Biological Process	GO:0045007	depurination	186	0.000164	1	0.0114	110	0.0182	2	8.57E-05	0.00939	541	0.0467	1	1	21.1	0.0475	1	3	0.00337	0.333	unnamed,unnamed	MPG	ENSG00000228779	Z69666.1	chr16	125736	127219	126477	ENSG00000103152	MPG	chr16	81428	77006	85851
ENSG00000287466	AL355531.1	0.993573981	0.76036396	0.999999884	GO Biological Process	GO:0006281	DNA repair	1	3.42E-51	4.42E-47	4.42E-47	10.1	7.1	72	0.0333	0.338	1	9.09E-29	1.17E-24	1.17E-24	6.74	7.86	53	497	0.178	0.107	unnamed,unnamed,unnamed,unnamed,unnamed,unnamed,unnamed,unnamed,unnamed,unnamed,unnamed,unnamed,unnamed,unnamed,unnamed,unnamed,unnamed,unnamed,unnamed,unnamed,unnamed,unnamed,unnamed,unnamed,unnamed,unnamed,unnamed,unnamed,unnamed,unnamed,unnamed,unnamed,unnamed,unnamed,unnamed,unnamed,unnamed,unnamed,unnamed,unnamed,unnamed,unnamed,unnamed,unnamed,unnamed,unnamed,unnamed,unnamed,unnamed,unnamed…	MGMT	ENSG00000287466	AL355531.1	chr10	129621987	129626664	129624325	ENSG00000170430	MGMT	chr10	129619086	129467189	129770983
ENSG00000287466	AL355531.1	0.993573981	0.76036396	0.999999884	GO Biological Process	GO:0006259	DNA metabolic process	2	7.33E-44	9.47E-40	4.73E-40	6.77	11.7	79	0.0548	0.371	3	1.09E-25	1.41E-21	4.69E-22	4.94	12.4	61	781	0.205	0.0781	unnamed,unnamed,unnamed,unnamed,unnamed,unnamed,unnamed,unnamed,unnamed,unnamed,unnamed,unnamed,unnamed,unnamed,unnamed,unnamed,unnamed,unnamed,unnamed,unnamed,unnamed,unnamed,unnamed,unnamed,unnamed,unnamed,unnamed,unnamed,unnamed,unnamed,unnamed,unnamed,unnamed,unnamed,unnamed,unnamed,unnamed,unnamed,unnamed,unnamed,unnamed,unnamed,unnamed,unnamed,unnamed,unnamed,unnamed,unnamed,unnamed,unnamed…	MGMT	ENSG00000287466	AL355531.1	chr10	129621987	129626664	129624325	ENSG00000170430	MGMT	chr10	129619086	129467189	129770983
ENSG00000287466	AL355531.1	0.993573981	0.76036396	0.999999884	GO Biological Process	GO:0006974	cellular response to DNA damage stimulus	3	3.54E-43	4.57E-39	1.52E-39	6.76	11.5	78	0.0542	0.366	2	4.07E-26	5.26E-22	2.63E-22	5.13	11.7	60	740	0.202	0.0811	unnamed,unnamed,unnamed,unnamed,unnamed,unnamed,unnamed,unnamed,unnamed,unnamed,unnamed,unnamed,unnamed,unnamed,unnamed,unnamed,unnamed,unnamed,unnamed,unnamed,unnamed,unnamed,unnamed,unnamed,unnamed,unnamed,unnamed,unnamed,unnamed,unnamed,unnamed,unnamed,unnamed,unnamed,unnamed,unnamed,unnamed,unnamed,unnamed,unnamed,unnamed,unnamed,unnamed,unnamed,unnamed,unnamed,unnamed,unnamed,unnamed,unnamed…	MGMT	ENSG00000287466	AL355531.1	chr10	129621987	129626664	129624325	ENSG00000170430	MGMT	chr10	129619086	129467189	129770983
ENSG00000287466	AL355531.1	0.993573981	0.76036396	0.999999884	GO Biological Process	GO:0006304	DNA modification	18	5.83E-11	7.53E-07	4.18E-08	11.2	1.25	14	0.00588	0.0657	24	7.15E-06	0.0924	0.00385	6.77	1.33	9	84	0.0303	0.107	unnamed,unnamed,unnamed,unnamed,unnamed,unnamed,unnamed,unnamed,unnamed,unnamed,unnamed,unnamed,unnamed,unnamed	MGMT	ENSG00000287466	AL355531.1	chr10	129621987	129626664	129624325	ENSG00000170430	MGMT	chr10	129619086	129467189	129770983
ENSG00000287466	AL355531.1	0.993573981	0.76036396	0.999999884	GO Biological Process	GO:0010212	response to ionizing radiation	41	1.62E-08	0.000209	5.09E-06	6.03	2.66	16	0.0125	0.0751	30	2.42E-05	0.312	0.0104	4.7	2.34	11	148	0.037	0.0743	unnamed,unnamed,unnamed,unnamed,unnamed,unnamed,unnamed,unnamed,unnamed,unnamed,unnamed,unnamed,unnamed,unnamed,unnamed,unnamed	MGMT	ENSG00000287466	AL355531.1	chr10	129621987	129626664	129624325	ENSG00000170430	MGMT	chr10	129619086	129467189	129770983
ENSG00000287466	AL355531.1	0.993573981	0.76036396	0.999999884	GO Biological Process	GO:0006307	DNA dealkylation involved in DNA repair	64	4.78E-07	0.00617	9.64E-05	21.6	0.278	6	0.00131	0.0282	63	0.000433	1	0.0888	19	0.158	3	10	0.0101	0.3	unnamed,unnamed,unnamed,unnamed,unnamed,unnamed	MGMT	ENSG00000287466	AL355531.1	chr10	129621987	129626664	129624325	ENSG00000170430	MGMT	chr10	129619086	129467189	129770983
ENSG00000287466	AL355531.1	0.993573981	0.76036396	0.999999884	GO Biological Process	GO:0006266	DNA ligation	70	6.46E-07	0.00834	0.000119	20.5	0.293	6	0.00138	0.0282	60	0.000297	1	0.0639	12	0.332	4	21	0.0135	0.19	unnamed,unnamed,unnamed,unnamed,unnamed,unnamed	MGMT	ENSG00000287466	AL355531.1	chr10	129621987	129626664	129624325	ENSG00000170430	MGMT	chr10	129619086	129467189	129770983
ENSG00000287466	AL355531.1	0.993573981	0.76036396	0.999999884	GO Biological Process	GO:0009314	response to radiation	84	1.60E-06	0.0207	0.000246	3.04	7.89	24	0.0371	0.113	45	0.000148	1	0.0426	2.69	6.69	18	423	0.0606	0.0426	unnamed,unnamed,unnamed,unnamed,unnamed,unnamed,unnamed,unnamed,unnamed,unnamed,unnamed,unnamed,unnamed,unnamed,unnamed,unnamed,unnamed,unnamed,unnamed,unnamed,unnamed,unnamed,unnamed,unnamed	MGMT	ENSG00000287466	AL355531.1	chr10	129621987	129626664	129624325	ENSG00000170430	MGMT	chr10	129619086	129467189	129770983
ENSG00000287466	AL355531.1	0.993573981	0.76036396	0.999999884	GO Biological Process	GO:0035510	DNA dealkylation	97	5.58E-06	0.0721	0.000743	14	0.428	6	0.00201	0.0282	127	0.00483	1	0.491	8.62	0.348	3	22	0.0101	0.136	unnamed,unnamed,unnamed,unnamed,unnamed,unnamed	MGMT	ENSG00000287466	AL355531.1	chr10	129621987	129626664	129624325	ENSG00000170430	MGMT	chr10	129619086	129467189	129770983
ENSG00000287466	AL355531.1	0.993573981	0.76036396	0.999999884	GO Biological Process	GO:0051052	regulation of DNA metabolic process	150	7.28E-05	0.941	0.00627	2.6	8.09	21	0.038	0.0986	17	3.32E-07	0.00429	0.000253	3.54	6.22	22	393	0.0741	0.056	unnamed,unnamed,unnamed,unnamed,unnamed,unnamed,unnamed,unnamed,unnamed,unnamed,unnamed,unnamed,unnamed,unnamed,unnamed,unnamed,unnamed,unnamed,unnamed,unnamed,unnamed	MGMT	ENSG00000287466	AL355531.1	chr10	129621987	129626664	129624325	ENSG00000170430	MGMT	chr10	129619086	129467189	129770983
ENSG00000287466	AL355531.1	0.993573981	0.76036396	0.999999884	GO Biological Process	GO:0044728	DNA methylation or demethylation	171	0.00013	1	0.00985	6.43	1.09	7	0.00511	0.0329	107	0.00318	1	0.384	5.02	0.996	5	63	0.0168	0.0794	unnamed,unnamed,unnamed,unnamed,unnamed,unnamed,unnamed	MGMT	ENSG00000287466	AL355531.1	chr10	129621987	129626664	129624325	ENSG00000170430	MGMT	chr10	129619086	129467189	129770983
ENSG00000287466	AL355531.1	0.993573981	0.76036396	0.999999884	GO Biological Process	GO:0051054	positive regulation of DNA metabolic process	294	0.00139	1	0.0613	2.67	4.87	13	0.0229	0.061	48	0.000184	1	0.0496	3.5	3.43	12	217	0.0404	0.0553	unnamed,unnamed,unnamed,unnamed,unnamed,unnamed,unnamed,unnamed,unnamed,unnamed,unnamed,unnamed,unnamed	MGMT	ENSG00000287466	AL355531.1	chr10	129621987	129626664	129624325	ENSG00000170430	MGMT	chr10	129619086	129467189	129770983
ENSG00000287466	AL355531.1	0.993573981	0.76036396	0.999999884	GO Biological Process	GO:2001020	regulation of response to DNA damage stimulus	320	0.00183	1	0.0737	2.87	3.83	11	0.018	0.0516	66	0.000508	1	0.0994	3.59	2.78	10	176	0.0337	0.0568	unnamed,unnamed,unnamed,unnamed,unnamed,unnamed,unnamed,unnamed,unnamed,unnamed,unnamed	MGMT	ENSG00000287466	AL355531.1	chr10	129621987	129626664	129624325	ENSG00000170430	MGMT	chr10	129619086	129467189	129770983
ENSG00000287466	AL355531.1	0.993573981	0.76036396	0.999999884	GO Biological Process	GO:0042493	response to drug	349	0.00249	1	0.092	2.06	9.22	19	0.0433	0.0892	93	0.00214	1	0.298	2.34	6.42	15	406	0.0505	0.0369	unnamed,unnamed,unnamed,unnamed,unnamed,unnamed,unnamed,unnamed,unnamed,unnamed,unnamed,unnamed,unnamed,unnamed,unnamed,unnamed,unnamed,unnamed,unnamed	MGMT	ENSG00000287466	AL355531.1	chr10	129621987	129626664	129624325	ENSG00000170430	MGMT	chr10	129619086	129467189	129770983
ENSG00000287466	AL355531.1	0.993573981	0.76036396	0.999999884	GO Biological Process	GO:0043414	macromolecule methylation	381	0.00358	1	0.121	2.63	4.19	11	0.0197	0.0516	191	0.0106	1	0.719	2.5	3.61	9	228	0.0303	0.0395	unnamed,unnamed,unnamed,unnamed,unnamed,unnamed,unnamed,unnamed,unnamed,unnamed,unnamed	MGMT	ENSG00000287466	AL355531.1	chr10	129621987	129626664	129624325	ENSG00000170430	MGMT	chr10	129619086	129467189	129770983
ENSG00000287466	AL355531.1	0.993573981	0.76036396	0.999999884	GO Biological Process	GO:0071478	cellular response to radiation	442	0.00556	1	0.163	3.02	2.65	8	0.0124	0.0376	100	0.0026	1	0.335	3.39	2.36	8	149	0.0269	0.0537	unnamed,unnamed,unnamed,unnamed,unnamed,unnamed,unnamed,unnamed	MGMT	ENSG00000287466	AL355531.1	chr10	129621987	129626664	129624325	ENSG00000170430	MGMT	chr10	129619086	129467189	129770983
ENSG00000287466	AL355531.1	0.993573981	0.76036396	0.999999884	GO Biological Process	GO:0031667	response to nutrient levels	484	0.0071	1	0.19	1.95	8.72	17	0.0409	0.0798	757	0.0685	1	1	1.67	6.6	11	417	0.037	0.0264	unnamed,unnamed,unnamed,unnamed,unnamed,unnamed,unnamed,unnamed,unnamed,unnamed,unnamed,unnamed,unnamed,unnamed,unnamed,unnamed,unnamed	MGMT	ENSG00000287466	AL355531.1	chr10	129621987	129626664	129624325	ENSG00000170430	MGMT	chr10	129619086	129467189	129770983
ENSG00000287466	AL355531.1	0.993573981	0.76036396	0.999999884	GO Biological Process	GO:0071479	cellular response to ionizing radiation	490	0.00724	1	0.191	4.21	1.19	5	0.00558	0.0235	110	0.00341	1	0.4	4.94	1.01	5	64	0.0168	0.0781	unnamed,unnamed,unnamed,unnamed,unnamed	MGMT	ENSG00000287466	AL355531.1	chr10	129621987	129626664	129624325	ENSG00000170430	MGMT	chr10	129619086	129467189	129770983
ENSG00000275734	AC010538.1	0.907651609	0.616564128	0.993705971	GO Biological Process	GO:1901987	regulation of cell cycle phase transition	25	8.10E-10	1.05E-05	4.18E-07	3.95	7.09	28	0.0333	0.131	36	4.19E-05	0.542	0.015	2.87	6.63	19	419	0.064	0.0453	unnamed,unnamed,unnamed,unnamed,unnamed,unnamed,unnamed,unnamed,unnamed,unnamed,unnamed,unnamed,unnamed,unnamed,unnamed,unnamed,unnamed,unnamed,unnamed,unnamed,unnamed,unnamed,unnamed,unnamed,unnamed,unnamed,unnamed,unnamed	CDK10	ENSG00000275734	AC010538.1	chr16	89671567	89685304	89678435	ENSG00000185324	CDK10	chr16	89688545	89680736	89696354
ENSG00000275734	AC010538.1	0.907651609	0.616564128	0.993705971	GO Biological Process	GO:1901990	regulation of mitotic cell cycle phase transition	31	2.94E-09	3.80E-05	1.23E-06	3.98	6.53	26	0.0307	0.122	37	5.87E-05	0.758	0.0205	2.9	6.22	18	393	0.0606	0.0458	unnamed,unnamed,unnamed,unnamed,unnamed,unnamed,unnamed,unnamed,unnamed,unnamed,unnamed,unnamed,unnamed,unnamed,unnamed,unnamed,unnamed,unnamed,unnamed,unnamed,unnamed,unnamed,unnamed,unnamed,unnamed,unnamed	CDK10	ENSG00000275734	AC010538.1	chr16	89671567	89685304	89678435	ENSG00000185324	CDK10	chr16	89688545	89680736	89696354
ENSG00000275734	AC010538.1	0.907651609	0.616564128	0.993705971	GO Biological Process	GO:0010564	regulation of cell cycle process	44	3.02E-08	0.000391	8.88E-06	2.77	13	36	0.061	0.169	29	1.47E-05	0.19	0.00656	2.48	10.9	27	689	0.0909	0.0392	unnamed,unnamed,unnamed,unnamed,unnamed,unnamed,unnamed,unnamed,unnamed,unnamed,unnamed,unnamed,unnamed,unnamed,unnamed,unnamed,unnamed,unnamed,unnamed,unnamed,unnamed,unnamed,unnamed,unnamed,unnamed,unnamed,unnamed,unnamed,unnamed,unnamed,unnamed,unnamed,unnamed,unnamed,unnamed,unnamed	CDK10	ENSG00000275734	AC010538.1	chr16	89671567	89685304	89678435	ENSG00000185324	CDK10	chr16	89688545	89680736	89696354
ENSG00000275734	AC010538.1	0.907651609	0.616564128	0.993705971	GO Biological Process	GO:0007346	regulation of mitotic cell cycle	58	1.82E-07	0.00235	4.06E-05	2.72	12.1	33	0.0569	0.155	41	9.05E-05	1	0.0285	2.37	10.1	24	641	0.0808	0.0374	unnamed,unnamed,unnamed,unnamed,unnamed,unnamed,unnamed,unnamed,unnamed,unnamed,unnamed,unnamed,unnamed,unnamed,unnamed,unnamed,unnamed,unnamed,unnamed,unnamed,unnamed,unnamed,unnamed,unnamed,unnamed,unnamed,unnamed,unnamed,unnamed,unnamed,unnamed,unnamed,unnamed	CDK10	ENSG00000275734	AC010538.1	chr16	89671567	89685304	89678435	ENSG00000185324	CDK10	chr16	89688545	89680736	89696354
ENSG00000275734	AC010538.1	0.907651609	0.616564128	0.993705971	GO Biological Process	GO:0045787	positive regulation of cell cycle	67	5.54E-07	0.00716	0.000107	3.23	7.43	24	0.0349	0.113	50	0.000199	1	0.0514	2.83	5.66	16	358	0.0539	0.0447	unnamed,unnamed,unnamed,unnamed,unnamed,unnamed,unnamed,unnamed,unnamed,unnamed,unnamed,unnamed,unnamed,unnamed,unnamed,unnamed,unnamed,unnamed,unnamed,unnamed,unnamed,unnamed,unnamed,unnamed	CDK10	ENSG00000275734	AC010538.1	chr16	89671567	89685304	89678435	ENSG00000185324	CDK10	chr16	89688545	89680736	89696354
ENSG00000275734	AC010538.1	0.907651609	0.616564128	0.993705971	GO Biological Process	GO:0045931	positive regulation of mitotic cell cycle	125	2.23E-05	0.288	0.0023	4.11	3.16	13	0.0148	0.061	321	0.0219	1	0.881	2.77	2.17	6	137	0.0202	0.0438	unnamed,unnamed,unnamed,unnamed,unnamed,unnamed,unnamed,unnamed,unnamed,unnamed,unnamed,unnamed,unnamed	CDK10	ENSG00000275734	AC010538.1	chr16	89671567	89685304	89678435	ENSG00000185324	CDK10	chr16	89688545	89680736	89696354
ENSG00000275734	AC010538.1	0.907651609	0.616564128	0.993705971	GO Biological Process	GO:0090068	positive regulation of cell cycle process	146	6.36E-05	0.822	0.00563	3.15	5.09	16	0.0239	0.0751	173	0.00844	1	0.63	2.44	4.1	10	259	0.0337	0.0386	unnamed,unnamed,unnamed,unnamed,unnamed,unnamed,unnamed,unnamed,unnamed,unnamed,unnamed,unnamed,unnamed,unnamed,unnamed,unnamed	CDK10	ENSG00000275734	AC010538.1	chr16	89671567	89685304	89678435	ENSG00000185324	CDK10	chr16	89688545	89680736	89696354
ENSG00000275734	AC010538.1	0.907651609	0.616564128	0.993705971	GO Biological Process	GO:2000045	regulation of G1/S transition of mitotic cell cycle	238	0.000502	1	0.0272	3.65	2.74	10	0.0129	0.0469	89	0.00176	1	0.255	3.61	2.21	8	140	0.0269	0.0571	unnamed,unnamed,unnamed,unnamed,unnamed,unnamed,unnamed,unnamed,unnamed,unnamed	CDK10	ENSG00000275734	AC010538.1	chr16	89671567	89685304	89678435	ENSG00000185324	CDK10	chr16	89688545	89680736	89696354
ENSG00000275734	AC010538.1	0.907651609	0.616564128	0.993705971	GO Biological Process	GO:1902806	regulation of cell cycle G1/S phase transition	274	0.000997	1	0.047	3.33	3	10	0.0141	0.0469	112	0.00344	1	0.397	3.24	2.47	8	156	0.0269	0.0513	unnamed,unnamed,unnamed,unnamed,unnamed,unnamed,unnamed,unnamed,unnamed,unnamed	CDK10	ENSG00000275734	AC010538.1	chr16	89671567	89685304	89678435	ENSG00000185324	CDK10	chr16	89688545	89680736	89696354
ENSG00000275734	AC010538.1	0.907651609	0.616564128	0.993705971	GO Biological Process	GO:0007089	traversing start control point of mitotic cell cycle	281	0.00122	1	0.0561	39.7	0.0504	2	0.000236	0.00939	661	0.0618	1	1	15.8	0.0633	1	4	0.00337	0.25	unnamed,unnamed	CDK10	ENSG00000275734	AC010538.1	chr16	89671567	89685304	89678435	ENSG00000185324	CDK10	chr16	89688545	89680736	89696354
ENSG00000266936	AC011442.1	1	0.879350869	1	GO Biological Process	GO:1901987	regulation of cell cycle phase transition	25	8.10E-10	1.05E-05	4.18E-07	3.95	7.09	28	0.0333	0.131	36	4.19E-05	0.542	0.015	2.87	6.63	19	419	0.064	0.0453	unnamed,unnamed,unnamed,unnamed,unnamed,unnamed,unnamed,unnamed,unnamed,unnamed,unnamed,unnamed,unnamed,unnamed,unnamed,unnamed,unnamed,unnamed,unnamed,unnamed,unnamed,unnamed,unnamed,unnamed,unnamed,unnamed,unnamed,unnamed	SMARCA4	ENSG00000266936	AC011442.1	chr19	11010916	11016011	11013463	ENSG00000127616	SMARCA4	chr19	11020178	10960931	11079426
ENSG00000266936	AC011442.1	1	0.879350869	1	GO Biological Process	GO:1901990	regulation of mitotic cell cycle phase transition	31	2.94E-09	3.80E-05	1.23E-06	3.98	6.53	26	0.0307	0.122	37	5.87E-05	0.758	0.0205	2.9	6.22	18	393	0.0606	0.0458	unnamed,unnamed,unnamed,unnamed,unnamed,unnamed,unnamed,unnamed,unnamed,unnamed,unnamed,unnamed,unnamed,unnamed,unnamed,unnamed,unnamed,unnamed,unnamed,unnamed,unnamed,unnamed,unnamed,unnamed,unnamed,unnamed	SMARCA4	ENSG00000266936	AC011442.1	chr19	11010916	11016011	11013463	ENSG00000127616	SMARCA4	chr19	11020178	10960931	11079426
ENSG00000266936	AC011442.1	1	0.879350869	1	GO Biological Process	GO:0010564	regulation of cell cycle process	44	3.02E-08	0.000391	8.88E-06	2.77	13	36	0.061	0.169	29	1.47E-05	0.19	0.00656	2.48	10.9	27	689	0.0909	0.0392	unnamed,unnamed,unnamed,unnamed,unnamed,unnamed,unnamed,unnamed,unnamed,unnamed,unnamed,unnamed,unnamed,unnamed,unnamed,unnamed,unnamed,unnamed,unnamed,unnamed,unnamed,unnamed,unnamed,unnamed,unnamed,unnamed,unnamed,unnamed,unnamed,unnamed,unnamed,unnamed,unnamed,unnamed,unnamed,unnamed	SMARCA4	ENSG00000266936	AC011442.1	chr19	11010916	11016011	11013463	ENSG00000127616	SMARCA4	chr19	11020178	10960931	11079426
ENSG00000266936	AC011442.1	1	0.879350869	1	GO Biological Process	GO:0071824	protein-DNA complex subunit organization	51	6.91E-08	0.000893	1.75E-05	4.76	3.78	18	0.0177	0.0845	94	0.00219	1	0.302	2.78	3.95	11	250	0.037	0.044	unnamed,unnamed,unnamed,unnamed,unnamed,unnamed,unnamed,unnamed,unnamed,unnamed,unnamed,unnamed,unnamed,unnamed,unnamed,unnamed,unnamed,unnamed	SMARCA4	ENSG00000266936	AC011442.1	chr19	11010916	11016011	11013463	ENSG00000127616	SMARCA4	chr19	11020178	10960931	11079426
ENSG00000266936	AC011442.1	1	0.879350869	1	GO Biological Process	GO:0007346	regulation of mitotic cell cycle	58	1.82E-07	0.00235	4.06E-05	2.72	12.1	33	0.0569	0.155	41	9.05E-05	1	0.0285	2.37	10.1	24	641	0.0808	0.0374	unnamed,unnamed,unnamed,unnamed,unnamed,unnamed,unnamed,unnamed,unnamed,unnamed,unnamed,unnamed,unnamed,unnamed,unnamed,unnamed,unnamed,unnamed,unnamed,unnamed,unnamed,unnamed,unnamed,unnamed,unnamed,unnamed,unnamed,unnamed,unnamed,unnamed,unnamed,unnamed,unnamed	SMARCA4	ENSG00000266936	AC011442.1	chr19	11010916	11016011	11013463	ENSG00000127616	SMARCA4	chr19	11020178	10960931	11079426
ENSG00000266936	AC011442.1	1	0.879350869	1	GO Biological Process	GO:0032984	macromolecular complex disassembly	86	2.01E-06	0.026	0.000302	5.16	2.52	13	0.0118	0.061	198	0.0112	1	0.733	2.65	3.02	8	191	0.0269	0.0419	unnamed,unnamed,unnamed,unnamed,unnamed,unnamed,unnamed,unnamed,unnamed,unnamed,unnamed,unnamed,unnamed	SMARCA4	ENSG00000266936	AC011442.1	chr19	11010916	11016011	11013463	ENSG00000127616	SMARCA4	chr19	11020178	10960931	11079426
ENSG00000266936	AC011442.1	1	0.879350869	1	GO Biological Process	GO:0006337	nucleosome disassembly	98	5.62E-06	0.0726	0.00074	20.5	0.244	5	0.00114	0.0235	46	0.000158	1	0.0442	14	0.285	4	18	0.0135	0.222	unnamed,unnamed,unnamed,unnamed,unnamed	SMARCA4	ENSG00000266936	AC011442.1	chr19	11010916	11016011	11013463	ENSG00000127616	SMARCA4	chr19	11020178	10960931	11079426
ENSG00000266936	AC011442.1	1	0.879350869	1	GO Biological Process	GO:0032986	protein-DNA complex disassembly	130	2.82E-05	0.364	0.0028	14.6	0.342	5	0.00161	0.0235	56	0.000243	1	0.0561	12.6	0.316	4	20	0.0135	0.2	unnamed,unnamed,unnamed,unnamed,unnamed	SMARCA4	ENSG00000266936	AC011442.1	chr19	11010916	11016011	11013463	ENSG00000127616	SMARCA4	chr19	11020178	10960931	11079426
ENSG00000266936	AC011442.1	1	0.879350869	1	GO Biological Process	GO:0022411	cellular component disassembly	207	0.000245	1	0.0153	2.79	5.73	16	0.0269	0.0751	996	0.101	1	1	1.59	6.28	10	397	0.0337	0.0252	unnamed,unnamed,unnamed,unnamed,unnamed,unnamed,unnamed,unnamed,unnamed,unnamed,unnamed,unnamed,unnamed,unnamed,unnamed,unnamed	SMARCA4	ENSG00000266936	AC011442.1	chr19	11010916	11016011	11013463	ENSG00000127616	SMARCA4	chr19	11020178	10960931	11079426
ENSG00000266936	AC011442.1	1	0.879350869	1	GO Biological Process	GO:0044403	symbiosis, encompassing mutualism through parasitism	230	0.000455	1	0.0256	2.17	10.6	23	0.0499	0.108	355	0.0263	1	0.957	1.65	10.9	18	689	0.0606	0.0261	unnamed,unnamed,unnamed,unnamed,unnamed,unnamed,unnamed,unnamed,unnamed,unnamed,unnamed,unnamed,unnamed,unnamed,unnamed,unnamed,unnamed,unnamed,unnamed,unnamed,unnamed,unnamed,unnamed	SMARCA4	ENSG00000266936	AC011442.1	chr19	11010916	11016011	11013463	ENSG00000127616	SMARCA4	chr19	11020178	10960931	11079426
ENSG00000266936	AC011442.1	1	0.879350869	1	GO Biological Process	GO:0044419	interspecies interaction between organisms	232	0.00047	1	0.0262	2.16	10.6	23	0.05	0.108	362	0.027	1	0.962	1.65	10.9	18	691	0.0606	0.026	unnamed,unnamed,unnamed,unnamed,unnamed,unnamed,unnamed,unnamed,unnamed,unnamed,unnamed,unnamed,unnamed,unnamed,unnamed,unnamed,unnamed,unnamed,unnamed,unnamed,unnamed,unnamed,unnamed	SMARCA4	ENSG00000266936	AC011442.1	chr19	11010916	11016011	11013463	ENSG00000127616	SMARCA4	chr19	11020178	10960931	11079426
[truncated: 1,716 more rows]
