# Supplementary material for: Accurate prediction of candidate lncRNAs associated with DNA damage response based on gene expression patterns from graph neural networks
Source: Bioinform Adv. 2026 Apr 26;6(1):vbag119. doi: 10.1093/bioadv/vbag119 (PMC13143433; doi:10.1093/bioadv/vbag119)
Supplement: vbag119_Supplementary_Data [file vbag119_supplementary_data.zip › Supplementary_Table_S4.csv]

Supplementary Table S4. List of candidate DDR genes predicted by GlncDDR using TCGA transcriptomic data.
Ensembl	Genes	LR_prediction	SVM_prediction	RF_prediction
ENSG00000223443	USP17L2	1	1	0.916075022
ENSG00000179133	C10orf67	1	1	0.942362633
ENSG00000106018	VIPR2	1	1	0.940060974
ENSG00000144130	NT5DC4	1	1	0.911022992
ENSG00000177294	FBXO39	1	1	0.917374952
ENSG00000013293	SLC7A14	1	1	0.909303738
ENSG00000111291	GPRC5D	1	1	0.905106571
ENSG00000255561	FDXACB1	1	1	0.94038035
ENSG00000126752	SSX1	1	1	0.915301637
ENSG00000179091	CYC1	1	1	0.941387017
ENSG00000108231	LGI1	1	1	0.94038035
ENSG00000107954	NEURL1	1	1	0.956421472
ENSG00000173113	TRMT112	1	1	0.961582119
ENSG00000269699	ZIM2	1	1	0.913213379
ENSG00000134690	CDCA8	1	1	0.918046209
ENSG00000163468	CCT3	1	1	0.960052977
ENSG00000197889	MEIG1	1	1	0.909769886
ENSG00000234444	ZNF736	1	1	0.938978611
ENSG00000169248	CXCL11	1	1	0.94038035
ENSG00000144339	TMEFF2	1	1	0.915301637
ENSG00000186767	SPIN4	1	1	0.952223904
ENSG00000120075	HOXB5	1	1	0.940435876
ENSG00000179134	SAMD4B	1	1	0.964011156
ENSG00000172354	GNB2	1	1	0.938978611
ENSG00000101307	SIRPB1	1	1	0.915301637
ENSG00000138092	CENPO	1	1	0.906276325
ENSG00000140479	PCSK6	1	1	0.947186677
ENSG00000154162	CDH12	1	1	0.915301637
ENSG00000159674	SPON2	1	1	0.94038035
ENSG00000188171	ZNF626	1	1	0.94038035
ENSG00000166482	MFAP4	1	1	0.900480252
ENSG00000161807	OR7G1	1	1	0.904556593
ENSG00000229937	PRPS1L1	1	1	0.933526649
ENSG00000108576	SLC6A4	1	1	0.947949182
ENSG00000186479	RGS7BP	1	1	0.938978611
ENSG00000145536	ADAMTS16	0.999999999	1	0.905608313
ENSG00000070526	ST6GALNAC1	0.999999999	1	0.93873832
ENSG00000132185	FCRLA	0.999999999	1	0.915301637
ENSG00000064218	DMRT3	0.999999999	1	0.964011156
ENSG00000176101	SSNA1	0.999999999	1	0.941387017
ENSG00000204128	C2orf72	0.999999999	1	0.940304654
ENSG00000160339	FCN2	0.999999999	1	0.907524625
ENSG00000255072	PIGY	0.999999999	1	0.939251822
ENSG00000122756	CNTFR	0.999999999	1	0.947396459
ENSG00000132522	GPS2	0.999999999	1	0.955225004
ENSG00000163746	PLSCR2	0.999999999	1	0.94038035
ENSG00000151615	POU4F2	0.999999999	1	0.915301637
ENSG00000137411	VARS2	0.999999999	1	0.945097285
ENSG00000112333	NR2E1	0.999999999	1	0.964011156
ENSG00000124134	KCNS1	0.999999999	1	0.915301637
ENSG00000232196	MTRNR2L4	0.999999999	1	0.940304654
ENSG00000166509	CLEC3A	0.999999999	1	0.956048024
ENSG00000203783	PRR9	0.999999999	1	0.938978611
ENSG00000187855	ASCL4	0.999999999	1	0.915301637
ENSG00000185821	OR6C76	0.999999999	1	0.91816328
ENSG00000136870	ZNF189	0.999999999	1	0.940060974
ENSG00000144035	NAT8	0.999999999	1	0.937557599
ENSG00000063180	CA11	0.999999999	1	0.939251822
ENSG00000123612	ACVR1C	0.999999999	1	0.910912275
ENSG00000179542	SLITRK4	0.999999999	1	0.906750702
ENSG00000159840	ZYX	0.999999999	1	0.937518707
ENSG00000255307	OR52B2	0.999999999	1	0.95105679
ENSG00000181617	FDCSP	0.999999999	1	0.94623936
ENSG00000162843	WDR64	0.999999999	1	0.909608181
ENSG00000214562	NUTM2D	0.999999999	1	0.947396459
ENSG00000162728	KCNJ9	0.999999999	1	0.941436912
ENSG00000125870	SNRPB2	0.999999999	1	0.950402565
ENSG00000010256	UQCRC1	0.999999998	1	0.95742019
ENSG00000181652	ATG9B	0.999999998	1	0.908040293
ENSG00000196353	CPNE4	0.999999998	1	0.947531234
ENSG00000042304	C2orf83	0.999999998	1	0.915301637
ENSG00000198856	OSTC	0.999999998	1	0.939251822
ENSG00000156269	NAA11	0.999999998	1	0.94038035
ENSG00000140986	RPL3L	0.999999998	1	0.955700936
ENSG00000145824	CXCL14	0.999999998	1	0.936274303
ENSG00000135976	ANKRD36	0.999999998	1	0.95105679
ENSG00000088325	TPX2	0.999999998	1	0.94360432
ENSG00000205277	MUC12	0.999999998	1	0.933563932
ENSG00000196139	AKR1C3	0.999999998	1	0.908255624
ENSG00000042429	MED17	0.999999998	1	0.940935712
ENSG00000156675	RAB11FIP1	0.999999998	1	0.947186677
ENSG00000205810	KLRC3	0.999999998	1	0.938419047
ENSG00000159387	IRX6	0.999999998	1	0.909608181
ENSG00000064655	EYA2	0.999999998	1	0.927708142
ENSG00000173334	TRIB1	0.999999998	1	0.909608181
ENSG00000131183	SLC34A1	0.999999998	1	0.943756574
ENSG00000164520	RAET1E	0.999999998	1	0.941436912
ENSG00000122034	GTF3A	0.999999998	1	0.940935712
ENSG00000124302	CHST8	0.999999998	1	0.938883642
ENSG00000165323	FAT3	0.999999998	1	0.953476556
ENSG00000164122	ASB5	0.999999998	1	0.955218363
ENSG00000164100	NDST3	0.999999997	1	0.938883642
ENSG00000142789	CELA3A	0.999999997	1	0.95742019
ENSG00000214435	AS3MT	0.999999997	1	0.939223251
ENSG00000081041	CXCL2	0.999999997	1	0.915301637
ENSG00000196132	MYT1	0.999999997	1	0.912511993
ENSG00000167258	CDK12	0.999999997	1	0.915301637
ENSG00000184478	OR56A3	0.999999997	1	0.964768702
ENSG00000174611	KY	0.999999997	1	0.950066361
ENSG00000116209	TMEM59	0.999999997	1	0.945097285
ENSG00000118520	ARG1	0.999999997	1	0.93360436
ENSG00000264364	DYNLL2	0.999999997	1	0.909420414
ENSG00000101425	BPI	0.999999997	1	0.946296403
ENSG00000132010	ZNF20	0.999999997	1	0.953468755
ENSG00000095383	TBC1D2	0.999999997	1	0.947531234
ENSG00000137225	CAPN11	0.999999997	1	0.933526649
ENSG00000141086	CTRL	0.999999997	1	0.948808611
ENSG00000215131	C16orf90	0.999999997	1	0.939223251
ENSG00000134352	IL6ST	0.999999997	1	0.959139922
ENSG00000015520	NPC1L1	0.999999997	1	0.946056191
ENSG00000258947	TUBB3	0.999999997	1	0.955442552
ENSG00000144821	MYH15	0.999999997	1	0.964768702
ENSG00000243509	TNFRSF6B	0.999999997	1	0.938419047
ENSG00000185634	SHC4	0.999999997	1	0.915301637
ENSG00000107874	CUEDC2	0.999999997	1	0.963098102
ENSG00000172673	THEMIS	0.999999997	1	0.909608181
ENSG00000157613	CREB3L1	0.999999997	1	0.94527492
ENSG00000102683	SGCG	0.999999997	1	0.963098102
ENSG00000016082	ISL1	0.999999997	1	0.941778937
ENSG00000187080	OR2AK2	0.999999996	1	0.963098102
ENSG00000179256	SMCO3	0.999999996	1	0.909608181
ENSG00000140287	HDC	0.999999996	1	0.947531234
ENSG00000107537	PHYH	0.999999996	1	0.964768702
ENSG00000175206	NPPA	0.999999996	1	0.945904789
ENSG00000102001	CACNA1F	0.999999996	1	0.938419047
ENSG00000100243	CYB5R3	0.999999996	1	0.921595645
ENSG00000140279	DUOX2	0.999999996	1	0.94527492
ENSG00000122359	ANXA11	0.999999996	1	0.946296403
ENSG00000081985	IL12RB2	0.999999996	1	0.955700936
ENSG00000139330	KERA	0.999999995	1	0.939576146
ENSG00000162366	PDZK1IP1	0.999999995	1	0.952970184
ENSG00000002586	CD99	0.999999995	1	0.938883642
ENSG00000002586	CD99	0.999999995	0.999997675	0.938883642
ENSG00000002586	CD99	0.985664634	1	0.938883642
ENSG00000002586	CD99	0.985664634	0.999997675	0.938883642
ENSG00000101161	PRPF6	0.999999995	1	0.936531123
ENSG00000160255	ITGB2	0.999999995	1	0.963098102
ENSG00000146426	TIAM2	0.999999995	1	0.938903876
ENSG00000145975	FAM217A	0.999999995	1	0.902411841
ENSG00000205857	NANOGNB	0.999999995	1	0.955255169
ENSG00000240403	KIR3DL2	0.999999995	1	0.909608181
ENSG00000049130	KITLG	0.999999995	1	0.963098102
ENSG00000159588	CCDC17	0.999999994	1	0.935972338
ENSG00000183979	NPB	0.999999994	1	0.939223251
ENSG00000184210	DGAT2L6	0.999999994	1	0.915301637
ENSG00000142230	SAE1	0.999999994	1	0.936361608
ENSG00000161281	COX7A1	0.999999994	1	0.91471969
ENSG00000185262	UBALD2	0.999999994	1	0.909608181
ENSG00000088766	CRLS1	0.999999994	1	0.95742019
ENSG00000008516	MMP25	0.999999994	1	0.945946968
ENSG00000213218	CSH2	0.999999994	1	0.930067892
ENSG00000162267	ITIH3	0.999999994	1	0.931471009
ENSG00000164171	ITGA2	0.999999994	1	0.909608181
ENSG00000156925	ZIC3	0.999999994	1	0.947531234
ENSG00000135423	GLS2	0.999999994	1	0.939008119
ENSG00000163346	PBXIP1	0.999999994	1	0.945946968
ENSG00000145757	SPATA9	0.999999994	1	0.945946968
ENSG00000182070	OR52A1	0.999999993	1	0.938419047
ENSG00000129562	DAD1	0.999999993	1	0.94847468
ENSG00000197416	FABP12	0.999999993	1	0.940554243
ENSG00000159173	TNNI1	0.999999993	1	0.946296403
ENSG00000141579	ZNF750	0.999999993	1	0.938419047
ENSG00000162723	SLAMF9	0.999999993	1	0.92426022
ENSG00000175445	LPL	0.999999993	1	0.932641452
ENSG00000180730	SHISA2	0.999999992	1	0.910853075
ENSG00000166323	C11orf65	0.999999992	1	0.936361608
ENSG00000228570	NUTM2E	0.999999992	1	0.915301637
ENSG00000166887	VPS39	0.999999992	1	0.907861161
ENSG00000187848	P2RX2	0.999999992	1	0.931224991
ENSG00000198681	MAGEA1	0.999999992	1	0.948808611
ENSG00000111335	OAS2	0.999999991	1	0.933526649
ENSG00000273274	ZBTB8B	0.999999991	1	0.943137103
ENSG00000101146	RAE1	0.999999991	1	0.945139304
ENSG00000188229	TUBB4B	0.999999991	1	0.94527492
ENSG00000183775	KCTD16	0.999999991	1	0.94527492
ENSG00000213626	LBH	0.999999991	1	0.938419047
ENSG00000112041	TULP1	0.99999999	1	0.935972338
ENSG00000169246	NPIPB3	0.99999999	1	0.909608181
ENSG00000118690	ARMC2	0.99999999	1	0.95014528
ENSG00000114353	GNAI2	0.99999999	1	0.955700936
ENSG00000184697	CLDN6	0.99999999	1	0.946569149
ENSG00000235162	C12orf75	0.99999999	1	0.953918433
ENSG00000003096	KLHL13	0.99999999	1	0.915301637
ENSG00000003987	MTMR7	0.99999999	1	0.939576146
ENSG00000186439	TRDN	0.99999999	1	0.9318442
ENSG00000085871	MGST2	0.999999989	1	0.939223251
ENSG00000110244	APOA4	0.999999989	1	0.963098102
ENSG00000177489	OR2G2	0.999999989	1	0.938419047
ENSG00000146674	IGFBP3	0.999999989	1	0.940880221
ENSG00000179348	GATA2	0.999999989	1	0.945232741
ENSG00000180475	OR10Q1	0.999999989	1	0.931224991
ENSG00000152766	ANKRD22	0.999999989	1	0.940554243
ENSG00000197879	MYO1C	0.999999987	1	0.948808611
ENSG00000111834	RSPH4A	0.999999987	1	0.940554243
ENSG00000188581	KRTAP1-1	0.999999986	1	0.900377468
ENSG00000167815	PRDX2	0.999999986	1	0.936361608
ENSG00000125861	GFRA4	0.999999986	1	0.948808611
ENSG00000169994	MYO7B	0.999999985	1	0.938419047
ENSG00000109511	ANXA10	0.999999985	1	0.95014528
ENSG00000101282	RSPO4	0.999999985	1	0.931224991
ENSG00000132631	SCP2D1	0.999999985	1	0.919847271
ENSG00000112116	IL17F	0.999999985	1	0.94527492
ENSG00000177453	NIM1K	0.999999985	1	0.942771545
ENSG00000130768	SMPDL3B	0.999999984	1	0.946096003
ENSG00000163466	ARPC2	0.999999983	1	0.913710594
ENSG00000154548	SRSF12	0.999999983	1	0.930267619
ENSG00000147488	ST18	0.999999983	1	0.952928005
ENSG00000170893	TRH	0.999999981	1	0.908017298
ENSG00000152192	POU4F1	0.999999981	1	0.913710594
ENSG00000227507	LTB	0.99999998	1	0.93652165
ENSG00000008294	SPAG9	0.999999979	1	0.938419047
ENSG00000142700	DMRTA2	0.999999978	1	0.944721356
ENSG00000137804	NUSAP1	0.999999978	1	0.940554243
ENSG00000121904	CSMD2	0.999999978	1	0.921517872
ENSG00000104967	NOVA2	0.999999977	1	0.932895592
ENSG00000054598	FOXC1	0.999999976	1	0.947531234
ENSG00000262628	OR1D5	0.999999975	1	0.931224991
ENSG00000105255	FSD1	0.999999973	1	0.930267619
ENSG00000090554	FLT3LG	0.999999972	1	0.944864604
ENSG00000105357	MYH14	0.999999972	1	0.933518661
ENSG00000159496	RGL4	0.999999972	1	0.903145802
ENSG00000198466	ZNF587	0.999999971	1	0.944399967
ENSG00000160207	HSF2BP	0.999999971	1	0.909608181
ENSG00000065361	ERBB3	0.99999997	1	0.944034612
ENSG00000094661	OR1I1	0.99999997	1	0.929215072
ENSG00000184232	OAF	0.999999969	1	0.945232741
ENSG00000068654	POLR1A	0.999999968	1	0.946569149
ENSG00000204033	LRIT2	0.999999968	1	0.911089425
ENSG00000255974	CYP2A6	0.999999967	1	0.919710937
ENSG00000127515	OR7A10	0.999999967	1	0.94360313
ENSG00000182634	OR10G7	0.999999967	1	0.950066361
ENSG00000111879	FAM184A	0.99999996	1	0.909174396
ENSG00000007237	GAS7	0.99999996	1	0.945904789
ENSG00000229665	PRR20C	0.99999996	1	0.950626347
ENSG00000165646	SLC18A2	0.999999958	1	0.915768107
ENSG00000197467	COL13A1	0.999999956	1	0.943244017
ENSG00000133985	TTC9	0.999999955	1	0.944442146
ENSG00000117650	NEK2	0.999999954	1	0.912585958
ENSG00000175514	GPR152	0.999999953	1	0.917591417
ENSG00000205542	TMSB4X	0.999999941	1	0.945904789
ENSG00000172403	SYNPO2	0.999999936	1	0.914298688
ENSG00000185745	IFIT1	0.999999935	1	0.911557559
ENSG00000074771	NOX3	0.999999929	1	0.938188451
ENSG00000172150	OR1A2	0.999999925	1	0.938188451
ENSG00000146809	ASB15	0.999999925	1	0.942830431
ENSG00000163932	PRKCD	0.99999992	1	0.941405847
ENSG00000111540	RAB5B	0.99999992	1	0.930267619
ENSG00000173699	SPATA3	0.99999992	1	0.902597582
ENSG00000235098	ANKRD65	0.999999902	1	0.946464774
ENSG00000185982	DEFB128	0.999999901	1	0.908887748
ENSG00000163126	ANKRD23	0.999999899	1	0.944442146
ENSG00000151838	CCDC175	0.999999894	1	0.944399967
ENSG00000166793	YPEL4	0.99999986	1	0.901215295
ENSG00000188176	SMTNL2	0.999999844	1	0.938188451
ENSG00000187689	AMTN	0.999999834	1	0.942481781
ENSG00000106714	CNTNAP3	0.999999809	1	0.94252396
ENSG00000177125	ZBTB34	0.999999691	1	0.955669483
ENSG00000150477	KIAA1328	0.999999626	1	0.932720678
ENSG00000149735	GPHA2	0.999999562	1	0.93193915
ENSG00000166426	CRABP1	0.999999019	1	0.914488109
ENSG00000215375	MYL5	0.999998983	1	0.906486059
ENSG00000050344	NFE2L3	0.999998799	1	0.905247904
ENSG00000168066	SF1	0.999998622	1	0.9099016
ENSG00000166558	SLC38A8	0.999998405	1	0.915658638
ENSG00000158764	ITLN2	0.999997579	1	0.908800206
ENSG00000131187	F12	0.999997434	1	0.904966611
ENSG00000248099	INSL3	0.999997415	1	0.907810699
ENSG00000171054	OR13H1	0.999997304	1	0.915674007
ENSG00000175646	PRM1	0.9999944	1	0.901671426
ENSG00000129152	MYOD1	0.999993611	1	0.917436219
ENSG00000110492	MDK	0.999992384	1	0.90375594
ENSG00000133216	EPHB2	0.999991463	1	0.906108725
ENSG00000198858	R3HDM4	0.999990135	1	0.90092642
ENSG00000186854	TRABD2A	0.999987738	1	0.900665753
ENSG00000234906	APOC2	0.999985264	1	0.913788219
ENSG00000173114	LRRN3	0.999972586	1	0.905932026
ENSG00000146049	KAAG1	0.999970951	1	0.90003377
ENSG00000143061	IGSF3	0.999960903	1	0.90900451
ENSG00000104938	CLEC4M	0.999952277	1	0.910450838
ENSG00000092345	DAZL	0.999951778	1	0.909805667
ENSG00000174225	ARL13A	0.999941385	1	0.908419934
ENSG00000174527	MYO1H	0.999938571	1	0.904954638
ENSG00000197977	ELOVL2	0.999926193	1	0.904954638
ENSG00000152208	GRID2	0.999916928	1	0.904346574
ENSG00000104951	IL4I1	0.999914133	1	0.908972892
ENSG00000171049	FPR2	0.999909582	1	0.904954638
ENSG00000125868	DSTN	0.999892239	1	0.905508129
ENSG00000167098	SUN5	0.99983454	1	0.905234175
ENSG00000036565	SLC18A1	0.999833591	1	0.900089243
ENSG00000196341	OR8D1	0.999662938	1	0.903036452
ENSG00000153446	C16orf89	0.99961486	1	0.903036452
