# Supplementary material for: Accurate prediction of candidate lncRNAs associated with DNA damage response based on gene expression patterns from graph neural networks
Source: Bioinform Adv. 2026 Apr 26;6(1):vbag119. doi: 10.1093/bioadv/vbag119 (PMC13143433; doi:10.1093/bioadv/vbag119)
Supplement: vbag119_Supplementary_Data [file vbag119_supplementary_data.zip › Supplementary_Tables_S5_S6_S7.xlsx]

## Sheet: Table S5
Supplementary Table S5. List of candidate lncRNAs associated with DDR.
Ensembl	Genes	LR prediction	SVM prediction	RF prediction
ENSG00000207744	MIR10B	1	1	0.966774
ENSG00000264171	MIR4305	1	1	0.966774
ENSG00000227125	AP002856.1	1	1	0.966774
ENSG00000234277	LINC01641	1	1	0.964845
ENSG00000231510	LINC02782	1	1	0.96218
ENSG00000256356	HSPA8P5	1	1	0.961917
ENSG00000266196	AC090506.1	1	1	0.960835
ENSG00000235172	LINC01366	1	1	0.959171
ENSG00000204054	LINC00963	1	1	0.959171
ENSG00000248682	ARHGAP22-IT1	1	1	0.959171
ENSG00000264941	MIR4474	1	1	0.959115
ENSG00000125804	FAM182A	1	1	0.959115
ENSG00000279936	AC008806.1	1	1	0.958088
ENSG00000214045	IMPDH1P2	1	1	0.957838
ENSG00000234210	AC006372.3	1	1	0.957838
ENSG00000229294	AL139294.1	1	1	0.957732
ENSG00000235253	AC010240.2	1	1	0.957451
ENSG00000226240	LINC00381	1	1	0.95696
ENSG00000207934	MIR654	1	1	0.953313
ENSG00000212565	AC068531.1	1	1	0.953313
ENSG00000228777	LINC02534	1	1	0.953313
ENSG00000242880	AC026341.1	1	1	0.953313
ENSG00000207440	RNU6-541P	1	1	0.952947
ENSG00000213599	SLX1A-SULT1A3	1	1	0.952846
ENSG00000287866	AC009102.4	1	1	0.9524
ENSG00000233652	CICP1	1	1	0.9524
ENSG00000267400	AC010928.2	1	1	0.952387
ENSG00000255389	Z97989.1	1	1	0.95225
ENSG00000287653	AL355597.1	1	1	0.95225
ENSG00000286154	AC009974.2	1	1	0.952176
ENSG00000286216	AC104335.1	1	1	0.952176
ENSG00000100181	TPTEP1	1	1	0.952176
ENSG00000257005	AC027667.1	1	1	0.952176
ENSG00000271424	GLRX5P3	1	1	0.952176
ENSG00000241420	RN7SL505P	1	1	0.952176
ENSG00000226500	AC243772.1	1	1	0.952176
ENSG00000281769	LINC01230	1	1	0.952176
ENSG00000221238	MIR1285-2	1	1	0.952098
ENSG00000273497	AL359198.2	1	1	0.951825
ENSG00000261126	RBFADN	1	1	0.951321
ENSG00000235200	LINC01702	1	1	0.951168
ENSG00000214280	AC046134.1	1	1	0.950943
ENSG00000231066	NPM1P9	1	1	0.950833
ENSG00000277797	AL359693.1	1	1	0.950814
ENSG00000236647	AC009947.2	1	1	0.950814
ENSG00000288662	AC092910.4	1	1	0.950814
ENSG00000277152	AC110048.2	1	1	0.950814
ENSG00000285988	AL392086.2	1	1	0.950814
ENSG00000244378	RPS2P45	1	1	0.950814
ENSG00000200550	RNU6-137P	1	1	0.950814
ENSG00000229079	CR848007.1	1	1	0.950814
ENSG00000234838	PPIAP78	1	1	0.950814
ENSG00000261578	AP003119.3	1	1	0.950814
ENSG00000237011	AL357793.2	1	1	0.950814
ENSG00000248772	AC108729.3	1	1	0.950478
ENSG00000237616	USP9YP32	1	1	0.950261
ENSG00000249157	AC093259.1	1	1	0.950242
ENSG00000273940	RN7SL722P	1	1	0.950126
ENSG00000230799	RPS2P16	1	1	0.949985
ENSG00000259058	AF111169.2	1	1	0.949833
ENSG00000259095	GTF2IP22	1	1	0.949507
ENSG00000264265	LINC01925	1	1	0.949448
ENSG00000250582	SMAD1-AS2	1	1	0.949297
ENSG00000258856	AL136520.1	1	1	0.948828
ENSG00000200525	RNU6-1209P	1	1	0.948604
ENSG00000274996	AC006449.1	1	1	0.948471
ENSG00000277521	MIR8078	1	1	0.948381
ENSG00000282651	IGHV5-10-1	1	1	0.948381
ENSG00000275393	AC018695.6	1	1	0.948381
ENSG00000254377	MIR124-2HG	1	1	0.948374
ENSG00000241990	PRR34-AS1	1	1	0.948374
ENSG00000228167	AL353072.1	1	1	0.948374
ENSG00000250034	AC131956.1	1	1	0.948284
ENSG00000271343	AL355598.2	1	1	0.948254
ENSG00000234721	LINC02092	1	1	0.948254
ENSG00000258824	AL122035.1	1	1	0.948044
ENSG00000249649	MRPS33P2	1	1	0.947967
ENSG00000237756	AL592435.1	1	1	0.947967
ENSG00000259099	AC025574.1	1	1	0.947967
ENSG00000276529	AP001505.1	1	1	0.947857
ENSG00000234696	GPR50-AS1	1	1	0.947857
ENSG00000287537	AC020612.4	1	1	0.947641
ENSG00000223849	AL354893.1	1	1	0.947641
ENSG00000224017	LINC01449	1	1	0.947641
ENSG00000259873	AC009117.1	1	1	0.947641
ENSG00000271094	AL022161.1	1	1	0.947641
ENSG00000213117	MEMO1P2	1	1	0.947641
ENSG00000286833	AC097532.3	1	1	0.947641
ENSG00000271334	LINC02104	1	1	0.947641
ENSG00000270691	AL161912.3	1	1	0.947641
ENSG00000261040	WFDC21P	1	1	0.947641
ENSG00000237233	TMEM26-AS1	1	1	0.947641
ENSG00000207291	RNU6-30P	1	1	0.947437
ENSG00000228384	AC007040.1	1	1	0.947437
ENSG00000260401	AP002761.4	1	1	0.947389
ENSG00000286513	AC010982.2	1	1	0.947389
ENSG00000240298	RPL36AP40	1	1	0.947389
ENSG00000257308	AC090017.1	1	1	0.947238
ENSG00000211514	MIR454	1	1	0.947171
ENSG00000230415	LINC01786	1	1	0.947098
ENSG00000272311	IFNL4P1	1	1	0.946944
ENSG00000270604	HCG17	1	1	0.946701
ENSG00000273840	AF254983.1	1	1	0.946608
ENSG00000217950	NOC2LP2	1	1	0.94649
ENSG00000229641	CYP2C56P	1	1	0.946484
ENSG00000260879	AL359258.2	1	1	0.946484
ENSG00000241217	RN7SL809P	1	1	0.946484
ENSG00000283043	AC097655.1	1	1	0.946484
ENSG00000234391	AL606490.6	1	1	0.946297
ENSG00000287759	AL353151.2	1	1	0.946297
ENSG00000266100	AC007431.2	1	1	0.946195
ENSG00000280080	TBC1D22A-AS1	1	1	0.946183
ENSG00000255972	AC026333.1	1	1	0.946081
ENSG00000234637	RPS19P6	1	1	0.946081
ENSG00000284394	MIR4750	1	1	0.946081
ENSG00000255486	AP003122.4	1	1	0.946081
ENSG00000278879	AP000560.1	1	1	0.946081
ENSG00000230309	AL121718.1	1	1	0.946081
ENSG00000230491	AC234781.4	1	1	0.946034
ENSG00000279499	AL157770.1	1	1	0.946013
ENSG00000224034	LINC02561	1	1	0.945966
ENSG00000271134	IFITM3P9	1	1	0.945963
ENSG00000242472	IGHJ5	1	1	0.945963
ENSG00000206745	RNU6-643P	1	1	0.945963
ENSG00000253092	AC092960.2	1	1	0.945963
ENSG00000272707	AC046143.2	1	1	0.945963
ENSG00000254817	AC107918.1	1	1	0.945963
ENSG00000271275	AC007326.1	1	1	0.945963
ENSG00000234764	E2F6P1	1	1	0.945963
ENSG00000231915	SALL4P5	1	1	0.945963
ENSG00000287315	AL670729.3	1	1	0.945963
ENSG00000270248	AC011468.4	1	1	0.945963
ENSG00000274309	SNORA71E	1	1	0.945894
ENSG00000206790	Y_RNA	1	1	0.945847
ENSG00000279159	AC003681.1	1	1	0.945713
ENSG00000199156	MIR422A	1	1	0.945672
ENSG00000264978	RN7SL630P	1	1	0.945519
ENSG00000266110	MIR4423	1	1	0.945428
ENSG00000286404	AC011228.2	1	1	0.945428
ENSG00000224031	TCEAL3-AS1	1	1	0.945428
ENSG00000242640	RPS29P11	1	1	0.945428
ENSG00000258943	AL049871.1	1	1	0.945428
ENSG00000287227	AC021698.1	1	1	0.945418
ENSG00000256008	AC125616.1	1	1	0.945383
ENSG00000224217	PRPF4BP1	1	1	0.945383
ENSG00000243802	AC090589.1	1	1	0.945383
ENSG00000254164	AC008663.3	1	1	0.945383
ENSG00000285802	AL450043.1	1	1	0.945265
ENSG00000270314	AC007161.2	1	1	0.945265
ENSG00000227374	AL157832.1	1	1	0.94524
ENSG00000237467	USP9YP35	1	1	0.945065
ENSG00000266174	MIR4666A	1	1	0.945065
ENSG00000264090	MIR4666B	1	1	0.945065
ENSG00000261789	AC023830.2	1	1	0.945065
ENSG00000249799	SNRPCP13	1	1	0.945065
ENSG00000252155	RNU6-941P	1	1	0.945065
ENSG00000263944	RN7SL435P	1	1	0.945033
ENSG00000214081	CYP4F30P	1	1	0.944722
ENSG00000227480	CCDC148-AS1	1	1	0.944722
ENSG00000239589	LINC00879	1	1	0.944722
ENSG00000273245	AC092653.1	1	1	0.944722
ENSG00000244585	RPL12P33	1	1	0.944722
ENSG00000280233	AC015813.7	1	1	0.944722
ENSG00000230715	AC018638.2	1	1	0.944722
ENSG00000253475	AC103769.1	1	1	0.944722
ENSG00000223623	AL133268.2	1	1	0.944722
ENSG00000250723	AC016687.2	1	1	0.944643
ENSG00000224086	PPM1F-AS1	1	1	0.944636
ENSG00000273549	Metazoa_SRP	1	1	0.944636
ENSG00000225282	AP000350.2	1	1	0.944636
ENSG00000227748	AL138916.1	1	1	0.944636
ENSG00000230923	LINC00309	1	1	0.944636
ENSG00000268555	AC123912.4	1	1	0.944636
ENSG00000268830	BNIP3P32	1	1	0.944636
ENSG00000227581	STAU2P1	1	1	0.944636
ENSG00000225974	AC005550.1	1	1	0.944636
ENSG00000200256	Y_RNA	1	1	0.944636
ENSG00000287014	AC087883.2	1	1	0.944424
ENSG00000254017	IGHEP2	1	1	0.944378
ENSG00000237256	PGAM3P	1	1	0.94431
ENSG00000234915	AL360091.3	1	1	0.94431
ENSG00000271002	AC129492.5	1	1	0.94431
ENSG00000232006	AC005537.1	1	1	0.94431
ENSG00000234608	MAPKAPK5-AS1	1	1	0.94431
ENSG00000242706	RPS27AP9	1	1	0.94431
ENSG00000225314	AC018634.1	1	1	0.94431
ENSG00000239911	PRKAG2-AS1	1	1	0.94431
ENSG00000253202	IGKV3-25	1	1	0.94431
ENSG00000262818	AC055872.1	1	1	0.944219
ENSG00000286540	AL096854.1	1	1	0.944219
ENSG00000258108	AC009803.2	1	1	0.944219
ENSG00000228432	DHFRP2	1	1	0.944219
ENSG00000256637	LINC01965	1	1	0.944218
ENSG00000249506	ZEB2P1	1	1	0.944161
ENSG00000264580	MIR5692B	1	1	0.944057
ENSG00000279421	AC067863.2	1	1	0.944049
ENSG00000235558	GUSBP17	1	1	0.944049
ENSG00000226970	NEDD8P1	1	1	0.943918
ENSG00000235575	Z99758.1	1	1	0.943918
ENSG00000231963	AL662864.1	1	1	0.943918
ENSG00000253585	AP003351.1	1	1	0.943918
ENSG00000233706	AL353689.2	1	1	0.943912
ENSG00000201654	RNU6-7	1	1	0.943912
ENSG00000260625	AC026471.2	1	1	0.943852
ENSG00000278438	MIR7849	1	1	0.943627
ENSG00000254317	AC022973.5	1	1	0.943485
ENSG00000257989	AC078864.1	1	1	0.943485
ENSG00000278991	AC090181.3	1	1	0.943485
ENSG00000236856	AC105393.2	1	1	0.943479
ENSG00000238819	AC091074.1	1	1	0.943479
ENSG00000235010	AL512622.1	1	1	0.943479
ENSG00000248848	PPBPP2	1	1	0.943479
ENSG00000231530	AL157932.1	1	1	0.943479
ENSG00000211931	IGHD2-2	1	1	0.943447
ENSG00000262810	AC090617.4	1	1	0.943447
ENSG00000201822	RNA5SP149	1	1	0.943267
ENSG00000243970	PPIEL	1	1	0.943227
ENSG00000244197	RN7SL766P	1	1	0.943227
ENSG00000265793	MIR3118-4	1	1	0.943227
ENSG00000248994	AC124852.1	1	1	0.943227
ENSG00000288530	AC078860.3	1	1	0.943227
ENSG00000227356	LINC00866	1	1	0.943227
ENSG00000272834	AL022238.2	1	1	0.943227
ENSG00000261770	AC006504.1	1	1	0.943227
ENSG00000260809	VPS35P1	1	1	0.943227
ENSG00000225428	NDUFB4P7	1	1	0.943114
ENSG00000271584	LINC02550	1	1	0.943062
ENSG00000265154	MIR151B	1	1	0.943062
ENSG00000247796	AC008966.1	1	1	0.942896
ENSG00000280451	AL356094.1	1	1	0.942896
ENSG00000264406	MIR548AP	1	1	0.942896
ENSG00000287719	AP001531.1	1	1	0.942896
ENSG00000212219	RNU6-604P	1	1	0.942896
ENSG00000287336	AL137157.1	1	1	0.942896
ENSG00000258745	AL358334.3	1	1	0.942896
ENSG00000266162	YWHAEP2	1	1	0.942896
ENSG00000234105	AC009468.2	1	1	0.942896
ENSG00000267136	AP005131.1	1	1	0.942566
ENSG00000253677	UBE2HP1	1	1	0.942566
ENSG00000279391	AC116456.2	1	1	0.942566
ENSG00000229047	AF127577.1	1	1	0.942566
ENSG00000264958	ALOX12P1	1	1	0.942414
ENSG00000285959	AL590556.3	1	1	0.94238
ENSG00000286617	AC084167.1	1	1	0.942379
ENSG00000227061	AC079779.1	1	1	0.942379
ENSG00000262967	AC005921.2	1	1	0.942187
ENSG00000246100	LINC00900	1	1	0.942155
ENSG00000288567	AC074087.2	1	1	0.942087
ENSG00000207582	MIR30B	1	1	0.942018
ENSG00000272774	AC112219.2	1	1	0.942003
ENSG00000242952	RPSAP3	1	1	0.941966
ENSG00000213272	RPL7AP9	1	1	0.941966
ENSG00000268388	FENDRR	1	1	0.941899
ENSG00000227847	PPIAP93	1	1	0.941836
ENSG00000251324	LINC01386	1	1	0.941758
ENSG00000272150	NBPF25P	1	1	0.941758
ENSG00000248930	CHP1P1	1	1	0.941739
ENSG00000243154	SYPL1P1	1	1	0.941738
ENSG00000271978	AL359643.2	1	1	0.941738
ENSG00000277233	Metazoa_SRP	1	1	0.941738
ENSG00000231420	LINC01817	1	1	0.941564
ENSG00000282668	AC073488.10	1	1	0.941549
ENSG00000279413	AC112497.2	1	1	0.94153
ENSG00000277718	LINC02255	1	1	0.941358
ENSG00000286431	BX842570.1	1	1	0.941358
ENSG00000272515	AL355578.1	1	1	0.941358
ENSG00000249840	GAPDHP76	1	1	0.941358
ENSG00000271737	AC008608.2	1	1	0.941332
ENSG00000271157	AL022154.1	1	1	0.941228
ENSG00000218018	RBM38-AS1	1	1	0.941053
ENSG00000270698	AC018695.5	1	1	0.941053
ENSG00000277283	AC004812.2	1	1	0.941002
ENSG00000287775	AC096747.1	1	1	0.941002
ENSG00000280243	MTCO1P1	1	1	0.940852
ENSG00000277690	AC023490.3	1	1	0.940851
ENSG00000223548	ACSL6-AS1	1	1	0.940851
ENSG00000228823	AL592309.1	1	1	0.940845
ENSG00000199051	MIR361	1	1	0.940845
ENSG00000222973	RNU2-25P	1	1	0.940845
ENSG00000230120	AL008723.1	1	1	0.940845
ENSG00000226005	LINC02660	1	1	0.940845
ENSG00000272523	LINC01023	1	1	0.940845
ENSG00000260803	Z84723.1	1	1	0.940845
ENSG00000237527	AF241725.1	1	1	0.940841
ENSG00000212240	RNU6-930P	1	1	0.940841
ENSG00000202415	RN7SKP269	1	1	0.940752
ENSG00000283509	U6	1	1	0.94071
ENSG00000267466	AC021683.1	1	1	0.94071
ENSG00000279477	CU634019.4	1	1	0.94071
ENSG00000276580	MIR8055	1	1	0.940612
ENSG00000224631	RPS27AP16	1	1	0.940573
ENSG00000242976	RN7SL177P	1	1	0.940573
ENSG00000216195	MIR941-4	1	1	0.940573
ENSG00000260572	AC069224.1	1	1	0.940573
ENSG00000260685	AC027104.1	1	1	0.940573
ENSG00000273348	AC027449.1	1	1	0.940411
ENSG00000260133	CA5AP1	1	1	0.940411
ENSG00000260391	AC022336.2	1	1	0.940411
ENSG00000230010	AL049646.1	1	1	0.940411
ENSG00000263624	AC055811.1	1	1	0.940411
ENSG00000255801	AC092746.1	1	1	0.940411
ENSG00000224650	IGHV3-74	1	1	0.940411
ENSG00000287645	AC092939.1	1	1	0.940411
ENSG00000229303	PPIAP25	1	1	0.940411
ENSG00000277288	LINC02881	1	1	0.940411
ENSG00000259035	AL355838.1	1	1	0.940246
ENSG00000199286	RNU6-1094P	1	1	0.940224
ENSG00000223669	AL357033.2	1	1	0.940224
ENSG00000200949	SNORD115-32	1	1	0.940212
ENSG00000252560	RNU4-18P	1	1	0.94015
ENSG00000255316	MTND6P25	1	1	0.94015
ENSG00000260141	AC145350.2	1	1	0.940017
ENSG00000259079	AC005476.1	1	1	0.940017
ENSG00000254569	AP002004.1	1	1	0.940017
ENSG00000216035	MIR938	1	1	0.939994
ENSG00000278153	AL121782.1	1	1	0.939994
ENSG00000274104	AC020910.5	1	1	0.939973
ENSG00000277748	AC006262.4	1	1	0.939797
ENSG00000280214	AC027682.7	1	1	0.939784
ENSG00000231584	FAHD2CP	1	1	0.939391
ENSG00000255733	IFNG-AS1	1	1	0.93935
ENSG00000228839	PIK3IP1-DT	1	1	0.939337
ENSG00000264148	AC138207.3	1	1	0.939337
ENSG00000252066	RNU2-53P	1	1	0.939337
ENSG00000255949	RPS6KB2-AS1	1	1	0.939337
ENSG00000228251	AC012442.1	1	1	0.939329
ENSG00000201499	RNU6-312P	1	1	0.939315
ENSG00000273838	AL096677.1	1	1	0.939315
ENSG00000182565	OR4C2P	1	1	0.939315
ENSG00000276680	AL109755.2	1	1	0.939315
ENSG00000286437	AF111169.4	1	1	0.939315
ENSG00000225513	AL158824.1	1	1	0.939167
ENSG00000236807	AC092066.1	1	1	0.939132
ENSG00000287340	AC007222.2	1	1	0.938948
ENSG00000240912	H2BP3	1	1	0.938927
ENSG00000213111	COX5BP2	1	1	0.938913
ENSG00000259293	LIPC-AS1	1	1	0.93886
ENSG00000241777	AC092185.1	1	1	0.93886
ENSG00000282122	IGHV7-4-1	1	1	0.93886
ENSG00000255284	AP006621.3	1	1	0.93886
ENSG00000286508	AC000050.2	1	1	0.938837
ENSG00000253431	SRPK2P	1	1	0.938739
ENSG00000241821	RN7SL170P	1	1	0.938739
ENSG00000273874	MIR6859-2	1	1	0.938528
ENSG00000249710	AP001961.1	1	1	0.938292
ENSG00000230838	LINC01614	1	1	0.938292
ENSG00000271609	AC005632.4	1	1	0.938115
ENSG00000233852	AC005304.1	1	1	0.938085
ENSG00000287532	AL353689.3	1	1	0.938085
ENSG00000232542	DPYD-IT1	1	1	0.938085
ENSG00000256211	SKP1P2	1	1	0.938018
ENSG00000224340	AL590639.1	1	1	0.938012
ENSG00000250428	MRS2P1	1	1	0.937937
ENSG00000252692	AC244035.3	1	1	0.937937
ENSG00000232829	GSTO3P	1	1	0.93788
ENSG00000254741	AC067930.1	1	1	0.93788
ENSG00000283291	5_8S_rRNA	1	1	0.93788
ENSG00000274585	RNU2-1	1	1	0.937844
ENSG00000169253	AL669983.1	1	1	0.937795
ENSG00000201830	Y_RNA	1	1	0.937774
ENSG00000255660	RERG-AS1	1	1	0.937774
ENSG00000277173	AC004241.4	1	1	0.937711
ENSG00000227875	RPL23AP89	1	1	0.937711
ENSG00000269839	AC010620.2	1	1	0.937711
ENSG00000237017	AC245052.4	1	1	0.937711
ENSG00000259535	RPL21P12	1	1	0.937711
ENSG00000237302	OFD1P11Y	1	1	0.937597
ENSG00000260640	AP003115.1	1	1	0.937384
ENSG00000280639	LINC02204	1	1	0.937384
ENSG00000251575	C5orf64-AS1	1	1	0.937384
ENSG00000282973	AC141257.3	1	1	0.937384
ENSG00000220581	VN1R12P	1	1	0.937384
ENSG00000233571	AL592043.1	1	1	0.937326
ENSG00000253184	AC011586.1	1	1	0.937326
ENSG00000260037	AC104938.1	1	1	0.937326
ENSG00000224567	AC134879.1	1	1	0.937259
ENSG00000222114	RNU6-985P	1	1	0.93725
ENSG00000287864	AP000345.3	1	1	0.93725
ENSG00000225882	LINC01456	1	1	0.937197
ENSG00000259722	AC087465.1	1	1	0.937196
ENSG00000279284	AL136967.1	1	1	0.937186
ENSG00000176007	FAM220BP	1	1	0.937183
ENSG00000200253	RNU6-529P	1	1	0.937151
ENSG00000254925	OR4C9P	1	1	0.937151
ENSG00000257509	AC073487.1	1	1	0.937151
ENSG00000188856	RPSAP47	1	1	0.937151
ENSG00000286486	AL590483.4	1	1	0.937062
ENSG00000196979	GPRACR	1	1	0.937051
ENSG00000252749	RNU7-116P	1	1	0.936986
ENSG00000286380	AC084864.2	1	1	0.936972
ENSG00000235538	AL078602.1	1	1	0.93693
ENSG00000258016	HIGD1AP1	1	1	0.936809
ENSG00000188002	AC026412.1	1	1	0.936737
ENSG00000212829	RPS26P3	1	1	0.936734
ENSG00000232335	AL354864.1	1	1	0.936734
ENSG00000252037	RNU6-162P	1	1	0.936712
ENSG00000237920	AL162591.1	1	1	0.936712
ENSG00000237609	AF064858.2	1	1	0.936712
ENSG00000275788	Metazoa_SRP	1	1	0.936712
ENSG00000285692	AC023509.6	1	1	0.93669
ENSG00000238181	AHCYP2	1	1	0.936625
ENSG00000228315	GUSBP11	1	1	0.936554
ENSG00000223298	RNY3P8	1	1	0.936533
ENSG00000284839	AC018637.1	1	1	0.936349
ENSG00000207492	RNU6-713P	1	1	0.936346
ENSG00000219881	GAPDHP42	1	1	0.936346
ENSG00000286632	AC008751.3	1	1	0.936316
ENSG00000264054	RPL31P9	1	1	0.936316
ENSG00000252717	RNU6-352P	1	1	0.936316
ENSG00000230764	MTND1P4	1	1	0.936316
ENSG00000238150	AC008753.1	1	1	0.936193
ENSG00000232864	NUCKS1P1	1	1	0.936193
ENSG00000205989	DEFB109C	1	1	0.93617
ENSG00000286383	AC096645.1	1	1	0.93616
ENSG00000261811	LINC02164	1	1	0.936144
ENSG00000265788	NOS2P1	1	1	0.936144
ENSG00000253895	IGHVII-44-2	1	1	0.936099
ENSG00000235576	LINC01871	1	1	0.936099
ENSG00000225045	MTND5P27	1	1	0.936091
ENSG00000227214	HCG15	1	1	0.936073
ENSG00000225843	NIPA2P1	1	1	0.936016
ENSG00000213067	AC092447.1	1	1	0.935954
ENSG00000212626	AP005270.1	1	1	0.935954
ENSG00000181260	MTHFD2P7	1	1	0.935954
ENSG00000249555	TMEM248P1	1	1	0.93595
ENSG00000230725	AL035252.2	1	1	0.935868
ENSG00000271218	AL033384.2	1	1	0.935855
ENSG00000234228	NCLP2	1	1	0.935855
ENSG00000264249	MIR3912	1	1	0.93582
ENSG00000166693	OR5M13P	1	1	0.935811
ENSG00000225555	AP000320.1	1	1	0.935811
ENSG00000259953	AL138756.1	1	1	0.935607
ENSG00000278890	FP325330.2	1	1	0.935607
ENSG00000233546	PRYP5	1	1	0.935505
ENSG00000256136	AC092865.2	1	1	0.935467
ENSG00000251783	RNU6-1170P	1	1	0.935442
ENSG00000248399	AL645924.1	1	1	0.935403
ENSG00000248313	CYP4F27P	1	1	0.935403
ENSG00000271265	AL355297.2	1	1	0.935398
ENSG00000243929	AC104784.1	1	1	0.935375
ENSG00000233517	AC005162.1	1	1	0.935096
ENSG00000228055	FAM245A	1	1	0.935096
ENSG00000251440	STMN1P2	1	1	0.93509
ENSG00000227470	RPL39P16	1	1	0.935078
ENSG00000254294	IMPDH1P6	1	1	0.935078
ENSG00000207412	RNU6-455P	1	1	0.935078
ENSG00000255847	AP003717.1	1	1	0.935067
ENSG00000285115	AL162588.1	1	1	0.935067
ENSG00000249175	AC008534.1	1	1	0.935067
ENSG00000265064	MIR4692	1	1	0.935067
ENSG00000225616	AL138785.1	1	1	0.935067
ENSG00000252594	RNU6-656P	1	1	0.935067
ENSG00000253736	AC022217.3	1	1	0.935067
ENSG00000258996	PPIAP5	1	1	0.935067
ENSG00000229251	HNRNPA1P8	1	1	0.935067
ENSG00000233708	AL512353.2	1	1	0.935067
ENSG00000286497	AP001924.2	1	1	0.935067
ENSG00000201442	Y_RNA	1	1	0.935067
ENSG00000269246	AC011445.1	1	1	0.935067
ENSG00000271230	AC027334.1	1	1	0.935067
ENSG00000238906	AC004912.1	1	1	0.935002
ENSG00000281113	AC135068.8	1	1	0.935002
ENSG00000253542	SDR16C6P	1	1	0.93498
ENSG00000223707	SFR1P2	1	1	0.934941
ENSG00000213579	AL096829.1	1	1	0.934788
ENSG00000278263	AC135068.3	1	1	0.934751
ENSG00000207145	SNORA18	1	1	0.934711
ENSG00000285790	AC021517.3	1	1	0.934711
ENSG00000219387	ATF1P1	1	1	0.934654
ENSG00000185390	FGF7P2	1	1	0.934598
ENSG00000228153	AL161793.1	1	1	0.934598
ENSG00000217331	AL355143.1	1	1	0.934598
ENSG00000242766	IGKV1D-17	1	1	0.934598
ENSG00000231538	DPP10-AS3	1	1	0.934598
ENSG00000207010	RNU6-318P	1	1	0.934598
ENSG00000249699	LINC02261	1	1	0.934598
ENSG00000279819	AL390318.1	1	1	0.934588
ENSG00000268912	AC012313.5	1	1	0.934571
ENSG00000271559	AL138966.1	1	1	0.934571
ENSG00000224163	AC025594.1	1	1	0.934522
ENSG00000261357	AC099518.2	1	1	0.934522
ENSG00000221571	RNU6ATAC35P	1	1	0.934522
ENSG00000222266	RNU6-757P	1	1	0.934492
ENSG00000238941	RNU6-953P	1	1	0.934492
ENSG00000249717	PARM1-AS1	1	1	0.934483
ENSG00000259876	AC010333.1	1	1	0.934473
ENSG00000253505	AC103957.1	1	1	0.934473
ENSG00000261924	AC127496.1	1	1	0.934473
ENSG00000240770	C21orf91-OT1	1	1	0.934473
ENSG00000224411	HSP90AA2P	1	1	0.934473
ENSG00000244491	AL021707.5	1	1	0.934473
ENSG00000242719	RN7SL806P	1	1	0.934473
ENSG00000286665	AP000648.9	1	1	0.934473
ENSG00000224966	TBC1D3P6	1	1	0.934473
ENSG00000226968	LINC00423	1	1	0.934473
ENSG00000279942	AL353597.3	1	1	0.934473
ENSG00000287197	AC096675.1	1	1	0.934473
ENSG00000283876	MIR4260	1	1	0.934473
ENSG00000200275	RNA5SP199	1	1	0.934473
ENSG00000267611	AC008521.1	1	1	0.934473
ENSG00000273118	AC093865.1	1	1	0.934473
ENSG00000235781	LINC02569	1	1	0.934473
ENSG00000258861	MIR381HG	1	1	0.934469
ENSG00000264365	AC023983.1	1	1	0.934154
ENSG00000272630	AL731563.3	1	1	0.934154
ENSG00000286355	AL355834.2	1	1	0.934154
ENSG00000266187	RN7SL480P	1	1	0.934154
ENSG00000252827	RN7SKP11	1	1	0.934154
ENSG00000200220	RNU6-179P	1	1	0.934053
ENSG00000225755	AL451063.1	1	1	0.933805
ENSG00000200610	Y_RNA	1	1	0.933781
ENSG00000222126	RNU2-9P	1	1	0.933705
ENSG00000266666	MIR4325	1	1	0.933705
ENSG00000222942	RN7SKP58	1	1	0.933672
ENSG00000280121	AC010335.3	1	1	0.933627
ENSG00000224827	LINC00265-2P	1	1	0.933604
ENSG00000229029	CDCA4P1	1	1	0.933604
ENSG00000250704	AC105343.1	1	1	0.933604
ENSG00000265982	AC103810.3	1	1	0.933488
ENSG00000237510	GPAT2P1	1	1	0.933488
ENSG00000283389	Metazoa_SRP	1	1	0.933445
ENSG00000216192	MIR920	1	1	0.933361
ENSG00000277151	AL138820.1	1	1	0.933361
ENSG00000266340	AC138207.7	1	1	0.933361
ENSG00000272853	AC069544.1	1	1	0.933361
ENSG00000236988	CTDSPL2P1	1	1	0.933361
ENSG00000272075	RN7SL828P	1	1	0.933361
ENSG00000269763	EXOSC3P2	1	1	0.933361
ENSG00000276095	FAM230F	1	1	0.933361
ENSG00000262558	AC129507.3	1	1	0.933361
ENSG00000233956	BTF3P6	1	1	0.933361
ENSG00000237230	KRTAP2-5P	1	1	0.933361
ENSG00000231069	BX842568.2	1	1	0.933361
ENSG00000226443	GAPDHP32	1	1	0.933361
ENSG00000234496	MRPS21P1	1	1	0.933361
ENSG00000201134	Y_RNA	1	1	0.933361
ENSG00000255565	AC073651.1	1	1	0.933361
ENSG00000225672	CCNT2P1	1	1	0.933361
ENSG00000283659	AC006453.4	1	1	0.933355
ENSG00000242990	RPL13AP23	1	1	0.933355
ENSG00000225394	AC106883.1	1	1	0.933335
ENSG00000249150	AC010267.1	1	1	0.933335
ENSG00000212371	AF111168.1	1	1	0.933335
ENSG00000207402	RNU6-959P	1	1	0.933301
ENSG00000228827	AL929410.1	1	1	0.933301
ENSG00000201241	RNU6-978P	1	1	0.933297
ENSG00000264189	AIDAP3	1	1	0.933203
ENSG00000279123	AC027281.1	1	1	0.933203
ENSG00000228703	AL355310.2	1	1	0.933027
ENSG00000255204	AC036111.2	1	1	0.933027
ENSG00000262372	CR936218.1	1	1	0.932974
ENSG00000264549	SNORD95	1	1	0.932974
ENSG00000254544	PCNAP4	1	1	0.93295
ENSG00000235258	NDUFB4P6	1	1	0.93295
ENSG00000278945	AP000770.1	1	1	0.93295
ENSG00000258580	AL136298.1	1	1	0.932857
ENSG00000226009	KCNIP2-AS1	1	1	0.932731
ENSG00000232998	VPS13A-AS1	1	1	0.932686
ENSG00000243795	LINC02044	1	1	0.932622
ENSG00000239246	AC008026.1	1	1	0.932542
ENSG00000242561	ATP5MGP5	1	1	0.932542
ENSG00000226054	MEMO1P1	1	1	0.932542
ENSG00000234861	ATP5F1AP1	1	1	0.932542
ENSG00000199986	RNU6-486P	1	1	0.932542
ENSG00000206923	RNU6-432P	1	1	0.932542
ENSG00000216721	AC093850.1	1	1	0.932542
ENSG00000252046	RNU6-150P	1	1	0.932542
ENSG00000261340	LINC01616	1	1	0.932542
ENSG00000257222	AC079907.1	1	1	0.932542
ENSG00000211653	IGLV1-40	1	1	0.932532
ENSG00000237432	RPS7P12	1	1	0.932532
ENSG00000248125	AC008700.1	1	1	0.932532
ENSG00000238263	RPL21P88	1	1	0.932387
ENSG00000242294	STAG3L5P	1	1	0.932387
ENSG00000287763	AC068279.2	1	1	0.932387
ENSG00000287855	AL023882.1	1	1	0.932387
ENSG00000233920	AL162595.2	1	1	0.932387
ENSG00000233190	RPS24P13	1	1	0.932387
ENSG00000239223	RPL34P31	1	1	0.932387
ENSG00000227131	AL139275.2	1	1	0.932387
ENSG00000244063	AC104653.2	1	1	0.932387
ENSG00000272320	AL445309.1	1	1	0.932387
ENSG00000243403	AC090543.2	1	1	0.932387
ENSG00000259251	AC104590.1	1	1	0.932387
ENSG00000257522	AL133166.1	1	1	0.932387
ENSG00000239199	RPL21P6	1	1	0.932387
ENSG00000254651	AC018716.1	1	1	0.932387
ENSG00000225253	AC011225.1	1	1	0.932387
ENSG00000282787	AL157888.1	1	1	0.932375
ENSG00000264448	MIR378D2HG	1	1	0.932219
ENSG00000213939	AC091153.1	1	1	0.932219
ENSG00000223920	AC099791.1	1	1	0.932219
ENSG00000279141	LINC01451	1	1	0.932219
ENSG00000241030	RPL29P24	1	1	0.932219
ENSG00000231134	TCF7L1-IT1	1	1	0.932219
ENSG00000254450	ALG9-IT1	1	1	0.932219
ENSG00000232884	AF127936.1	1	1	0.932141
ENSG00000260493	AC011773.4	1	1	0.932141
ENSG00000263237	AC106796.1	1	1	0.93214
ENSG00000248408	LINC02469	1	1	0.932116
ENSG00000228364	SAR1AP1	1	1	0.932001
ENSG00000234884	AL022329.1	1	1	0.932001
ENSG00000249008	AC097518.1	1	1	0.931984
ENSG00000270935	AL021808.1	1	1	0.931956
ENSG00000254805	SNRPCP14	1	1	0.931793
ENSG00000237092	LINC01065	1	1	0.931793
ENSG00000256312	AC138466.1	1	1	0.931793
ENSG00000252587	RNA5SP422	1	1	0.931793
ENSG00000255172	OR5AM1P	1	1	0.931793
ENSG00000233236	LINC02573	1	1	0.931793
ENSG00000235523	AL135924.2	1	1	0.931793
ENSG00000249167	SEMA6A-AS2	1	1	0.931761
ENSG00000287465	AL358053.1	1	1	0.931761
ENSG00000176290	OR4K3	1	1	0.931648
ENSG00000287945	AL603824.1	1	1	0.93155
ENSG00000255060	AC009656.1	1	1	0.93155
ENSG00000277388	MIR8053	1	1	0.93155
ENSG00000254213	PRXL2AP2	1	1	0.93155
ENSG00000283676	MIR5087	1	1	0.93155
ENSG00000258803	AL355103.1	1	1	0.93155
ENSG00000248228	SLIT2-IT1	1	1	0.93155
ENSG00000235688	SNTG2-AS1	1	1	0.93155
ENSG00000231128	AL137856.1	1	1	0.93155
ENSG00000274415	AC241644.3	1	1	0.93155
ENSG00000258413	AL158801.2	1	1	0.931424
ENSG00000237463	LRRC52-AS1	1	1	0.931372
ENSG00000248559	AC109454.2	1	1	0.931306
ENSG00000131002	TXLNGY	1	1	0.931306
ENSG00000259955	AC008741.1	1	1	0.93123
ENSG00000198358	AL354714.1	1	1	0.93123
ENSG00000276229	AC012354.5	1	1	0.931152
ENSG00000199318	RNA5SP52	1	1	0.931141
ENSG00000249169	AC026780.1	1	1	0.931086
ENSG00000259757	AC091891.1	1	1	0.931086
ENSG00000176984	AP000679.1	1	1	0.931086
ENSG00000235647	MTFR2P2	1	1	0.931086
ENSG00000263154	AC110285.3	1	1	0.931086
ENSG00000265233	ABBA01006766.1	1	1	0.931086
ENSG00000264843	AP001180.4	1	1	0.931086
ENSG00000283762	MIR20A	1	1	0.930903
ENSG00000258622	AL442163.3	1	1	0.930863
ENSG00000218730	AL117342.1	1	1	0.930863
ENSG00000229927	RHEBP1	1	1	0.930697
ENSG00000260348	AP007216.1	1	1	0.930609
ENSG00000258702	AL137786.1	1	1	0.930446
ENSG00000277759	MIR6719	1	1	0.930401
ENSG00000239742	RN7SL672P	1	1	0.930401
ENSG00000271671	AC107304.1	1	1	0.930401
ENSG00000249675	AC097487.1	1	1	0.930355
ENSG00000260177	AC126696.1	1	1	0.930355
ENSG00000188646	AC123904.1	1	1	0.930355
ENSG00000273119	AP005229.2	1	1	0.930289
ENSG00000225401	TGIF2P1	1	1	0.930241
ENSG00000198468	FLVCR1-DT	1	1	0.930241
ENSG00000239293	OR9P1P	1	1	0.930241
ENSG00000285535	AC021683.5	1	1	0.930241
ENSG00000278989	AP001148.1	1	1	0.930241
ENSG00000259385	AC066612.2	1	1	0.930241
ENSG00000276094	SNORA70	1	1	0.930131
ENSG00000211668	IGLV2-11	1	1	0.930113
ENSG00000260618	AC025917.1	1	1	0.930106
ENSG00000225545	AL162399.1	1	1	0.929979
ENSG00000267055	AC007001.1	1	1	0.929979
ENSG00000225657	LINC01716	1	1	0.929978
ENSG00000263563	UBBP4	1	1	0.929978
ENSG00000250215	CIR1P2	1	1	0.929978
ENSG00000278877	AC091932.2	1	1	0.929978
ENSG00000286961	AC091938.1	1	1	0.929978
ENSG00000288665	AC136977.1	1	1	0.929978
ENSG00000250190	LINC02364	1	1	0.929978
ENSG00000288670	AL592295.6	1	1	0.929978
ENSG00000122043	LINC00544	1	1	0.929978
ENSG00000206939	RNU6-281P	1	1	0.929978
ENSG00000188801	ZNF322P1	1	1	0.929978
ENSG00000257243	AC020612.1	1	1	0.929978
ENSG00000273893	AL133520.1	1	1	0.929978
ENSG00000224896	SIGLEC30P	1	1	0.929933
ENSG00000234712	AL713923.1	1	1	0.929854
ENSG00000243704	RN7SL105P	1	1	0.929765
ENSG00000282121	AL592430.2	1	1	0.929746
ENSG00000240487	FAM214BP1	1	1	0.929714
ENSG00000224853	LINC00393	1	1	0.929714
ENSG00000235140	AC026391.1	1	1	0.929714
ENSG00000286821	AC019193.4	1	1	0.929714
ENSG00000262116	AC009134.1	1	1	0.929705
ENSG00000268683	AC020910.2	1	1	0.929653
ENSG00000274010	ZFP91P1	1	1	0.929653
ENSG00000284914	AL121935.2	1	1	0.929515
ENSG00000237783	AL356441.2	1	1	0.929515
ENSG00000278905	AC106818.1	1	1	0.929455
ENSG00000253501	IGKV3D-34	1	1	0.929356
ENSG00000199157	MIR208A	1	1	0.929292
ENSG00000258645	HSPE1P2	1	1	0.929292
ENSG00000279801	AC111170.3	1	1	0.929189
ENSG00000274300	MIR6864	1	1	0.929167
ENSG00000242953	AC139453.1	1	1	0.929148
ENSG00000237773	AC073332.1	1	1	0.929118
ENSG00000238086	PPP1R26P1	1	1	0.929046
ENSG00000123447	TYRL	1	1	0.92902
ENSG00000279579	LINC01666	1	1	0.92902
ENSG00000228112	AC112220.1	1	1	0.928878
ENSG00000234402	ELK2BP	1	1	0.928839
ENSG00000227217	AL356276.1	1	1	0.928839
ENSG00000226686	LINC01535	1	1	0.928839
ENSG00000249328	AC036214.1	1	1	0.928839
ENSG00000228826	AL592494.1	1	1	0.928759
ENSG00000242675	RPS16P9	1	1	0.928736
ENSG00000231806	PCAT7	1	1	0.928736
ENSG00000288537	AL162391.2	1	1	0.928731
ENSG00000231401	AC023481.1	1	1	0.928731
ENSG00000286795	AL161652.1	1	1	0.928731
ENSG00000265375	MIR4679-2	1	1	0.928688
ENSG00000233451	AL513128.1	1	1	0.928688
ENSG00000211833	TRAJ58	1	1	0.928688
ENSG00000251478	AC008817.1	1	1	0.928688
ENSG00000260311	AC138907.1	1	1	0.928533
ENSG00000249778	TRMT112P2	1	1	0.928533
ENSG00000272084	AL137127.1	1	1	0.928491
ENSG00000258883	NBEAP4	1	1	0.928491
ENSG00000231382	NBPF21P	1	1	0.928386
ENSG00000255838	AC069262.1	1	1	0.928386
ENSG00000277608	AL365204.3	1	1	0.928386
ENSG00000236025	AL139135.1	1	1	0.928386
ENSG00000259999	AC009054.1	1	1	0.928386
ENSG00000255048	OR8X1P	1	1	0.928298
ENSG00000275853	Metazoa_SRP	1	1	0.928229
ENSG00000224751	SHMT1P1	1	1	0.928229
ENSG00000232056	AC092687.1	1	1	0.928229
ENSG00000263476	MIR3156-1	1	1	0.928229
ENSG00000233919	AC009743.1	1	1	0.928229
ENSG00000188985	DHFRP1	1	1	0.928229
ENSG00000242412	DBIL5P2	1	1	0.928229
ENSG00000229232	KRT18P53	1	1	0.928222
ENSG00000287898	AC124798.3	1	1	0.928201
ENSG00000236167	GAPDHP57	1	1	0.928182
ENSG00000253480	AC122713.1	1	1	0.928182
ENSG00000235021	AL591848.1	1	1	0.928182
ENSG00000244632	RN7SL863P	1	1	0.928182
ENSG00000271913	AL035530.2	1	1	0.928182
ENSG00000201912	RN7SKP189	1	1	0.928182
ENSG00000256721	CACNA1C-IT3	1	1	0.928182
ENSG00000284152	MIR6758	1	1	0.928182
ENSG00000207072	RNU6-39P	1	1	0.928182
ENSG00000246548	LINC02288	1	1	0.92809
ENSG00000252294	RNU6-589P	1	1	0.928073
ENSG00000270734	AC136443.5	1	1	0.928073
ENSG00000207508	RNU6-1237P	1	1	0.928062
ENSG00000262094	AC139099.1	1	1	0.927926
ENSG00000271933	AL603756.1	1	1	0.927816
ENSG00000229168	RPL19P20	1	1	0.927775
ENSG00000259541	AP001150.1	1	1	0.927775
ENSG00000226367	ST7-AS2	1	1	0.927772
ENSG00000287970	AC245164.2	1	1	0.927772
ENSG00000201813	RNU6-915P	1	1	0.927651
ENSG00000242635	RPS14P7	1	1	0.927581
ENSG00000244003	RN7SL143P	1	1	0.927581
ENSG00000243005	RN7SL16P	1	1	0.927571
ENSG00000231684	EIF1P3	1	1	0.927467
ENSG00000255521	AL356215.1	1	1	0.927467
ENSG00000238519	U8	1	1	0.927447
ENSG00000264747	MIR3924	1	1	0.927398
ENSG00000243289	AGAP13P	1	1	0.927398
ENSG00000200887	RNU6-598P	1	1	0.927398
ENSG00000256358	RPL31P57	1	1	0.927382
ENSG00000197067	OR2T32P	1	1	0.927382
ENSG00000251312	AC004062.1	1	1	0.927382
ENSG00000236704	CNOT4P1	1	1	0.927382
ENSG00000279544	AL133243.4	1	1	0.927382
ENSG00000264402	MIR548AL	1	1	0.927382
ENSG00000215482	CALM2P3	1	1	0.927382
ENSG00000277689	AL109925.5	1	1	0.927382
ENSG00000222431	RNU6-141P	1	1	0.927382
ENSG00000207256	RNU6-880P	1	1	0.927382
ENSG00000236420	CHCHD3P1	1	1	0.927382
ENSG00000279526	AC011239.2	1	1	0.927382
ENSG00000230393	AC092667.1	1	1	0.927377
ENSG00000256427	AC010175.1	1	1	0.927376
ENSG00000258383	AL132819.1	1	1	0.927376
ENSG00000273226	AL391834.2	1	1	0.92714
ENSG00000262362	AC004233.1	1	1	0.92714
ENSG00000175509	ACRP1	1	1	0.927133
ENSG00000237470	DCLRE1CP1	1	1	0.927117
ENSG00000187600	LINC02583	1	1	0.927111
ENSG00000162699	DNAJA1P5	1	1	0.927111
ENSG00000277747	AC133104.2	1	1	0.927111
ENSG00000224606	TGFA-IT1	1	1	0.927102
ENSG00000272927	AC107464.2	1	1	0.927102
ENSG00000264304	AC024267.3	1	1	0.927102
ENSG00000261485	PAN3-AS1	1	1	0.927102
ENSG00000199566	AC008083.1	1	1	0.927102
ENSG00000257766	AC025265.3	1	1	0.927102
ENSG00000285979	AC009090.6	1	1	0.927102
ENSG00000207978	MIR154	1	1	0.927102
ENSG00000273265	CNNM3-DT	1	1	0.927102
ENSG00000248830	ZNF807P	1	1	0.927102
ENSG00000214176	PLEKHM1P1	1	1	0.927102
ENSG00000276508	AC243830.3	1	1	0.927102
ENSG00000236818	ARL5AP2	1	1	0.927102
ENSG00000271199	AL353804.2	1	1	0.927102
ENSG00000242088	AC090602.1	1	1	0.927102
ENSG00000232177	MTND4P24	1	1	0.927102
ENSG00000232377	AC016910.1	1	1	0.927102
ENSG00000187988	KCTD9P3	1	1	0.927099
ENSG00000278112	AC145423.2	1	1	0.927072
ENSG00000233551	LSM1P1	1	1	0.926938
ENSG00000273709	U2	1	1	0.926888
ENSG00000259479	SORD2P	1	1	0.926888
ENSG00000223612	AC241585.1	1	1	0.926838
ENSG00000250993	AC020551.1	1	1	0.926838
ENSG00000285872	AC007240.3	1	1	0.926838
ENSG00000250107	CACNA1G-AS1	1	1	0.926838
ENSG00000214353	VAC14-AS1	1	1	0.926838
ENSG00000244256	RN7SL130P	1	1	0.926838
ENSG00000231138	AC009987.1	1	1	0.926838
ENSG00000250921	LINC02063	1	1	0.926838
ENSG00000285042	AC099499.2	1	1	0.926838
ENSG00000261188	Z95115.1	1	1	0.926838
ENSG00000200102	RNU6-252P	1	1	0.926838
ENSG00000229977	AC073264.1	1	1	0.926838
ENSG00000256804	AC138466.2	1	1	0.926838
ENSG00000269509	BNIP3P34	1	1	0.926838
ENSG00000232502	AC073464.1	1	1	0.926838
ENSG00000286589	AC005697.3	1	1	0.926838
ENSG00000177803	YWHAQP4	1	1	0.926838
ENSG00000287374	AC239860.4	1	1	0.926838
ENSG00000252514	RNU7-53P	1	1	0.926838
ENSG00000228160	AL158069.1	1	1	0.926838
ENSG00000243302	AC018638.4	1	1	0.926838
ENSG00000229021	AL450992.1	1	1	0.926838
ENSG00000230941	AC002386.1	1	1	0.926838
ENSG00000207242	RNU6-1065P	1	1	0.926838
ENSG00000287801	AP000477.3	1	1	0.926838
ENSG00000224810	AL355482.1	1	1	0.926838
ENSG00000287607	FP700111.3	1	1	0.926838
ENSG00000272601	AC010655.3	1	1	0.926838
ENSG00000252069	Y_RNA	1	1	0.926769
ENSG00000244618	RN7SL334P	1	1	0.926769
ENSG00000233951	RCC2P3	1	1	0.926769
ENSG00000228757	AC244452.1	1	1	0.926769
ENSG00000202079	Y_RNA	1	1	0.926769
ENSG00000201665	RN7SKP6	1	1	0.926769
ENSG00000235810	AL731534.1	1	1	0.926769
ENSG00000263734	MIR4643	1	1	0.926769
ENSG00000250337	PURPL	1	1	0.926769
ENSG00000232807	AL137186.2	1	1	0.926764
ENSG00000286937	AC055788.1	1	1	0.926569
ENSG00000202459	Y_RNA	1	1	0.926566
ENSG00000206866	RNU6-187P	1	1	0.926566
ENSG00000250078	AC019133.1	1	1	0.926566
ENSG00000271676	AC104771.1	1	1	0.926566
ENSG00000258684	BMS1P16	1	1	0.926566
ENSG00000211783	TRAV9-1	1	1	0.926464
ENSG00000226522	HDAC9-AS1	1	1	0.926464
ENSG00000280870	MIR325HG	1	1	0.926464
ENSG00000259225	LINC02345	1	1	0.926464
ENSG00000221331	MIR548Q	1	1	0.926464
ENSG00000284550	MIR8069-1	1	1	0.926464
ENSG00000238610	RNU7-26P	1	1	0.926258
ENSG00000257675	BTBD10P1	1	1	0.926194
ENSG00000227335	IGHJ1P	1	1	0.926194
ENSG00000252263	RNU6-659P	1	1	0.926132
ENSG00000277453	AC010271.2	1	1	0.925827
ENSG00000249553	PPP2R2B-IT1	1	1	0.925827
ENSG00000258921	AC009779.4	1	1	0.925753
ENSG00000229647	MYOSLID	1	1	0.925733
ENSG00000237350	CDC42P6	1	1	0.925711
ENSG00000228295	LINC00392	1	1	0.925684
ENSG00000250045	CBX3P3	1	1	0.925684
ENSG00000225492	GBP1P1	1	1	0.925684
ENSG00000231434	HSP90AA3P	1	1	0.925684
ENSG00000280244	AL512356.3	1	1	0.925684
ENSG00000251484	AL356488.1	1	1	0.925684
ENSG00000244052	RPL5P24	1	1	0.925643
ENSG00000283232	CYP2C23P	1	1	0.925643
ENSG00000229140	CCDC26	1	1	0.925621
ENSG00000232633	AC079465.1	1	1	0.925617
ENSG00000235926	RPS29P15	1	1	0.925617
ENSG00000233922	LINC01694	1	1	0.925617
ENSG00000213872	AC092798.1	1	1	0.925382
ENSG00000168630	SPINT5P	1	1	0.925382
ENSG00000268080	AC016885.3	1	1	0.925382
ENSG00000231316	AL591419.1	1	1	0.925382
ENSG00000277717	U6	1	1	0.925314
ENSG00000243305	AC026347.1	1	1	0.925309
ENSG00000254857	MRGPRX12P	1	1	0.925309
ENSG00000225371	CICP8	1	1	0.925219
ENSG00000224584	UBE2V1P13	1	1	0.925185
ENSG00000287259	AL359732.1	1	1	0.925185
ENSG00000237261	Metazoa_SRP	1	1	0.925185
ENSG00000262011	AC003009.1	1	1	0.925168
ENSG00000267032	AP001357.1	1	1	0.925091
ENSG00000239227	AC069439.1	1	1	0.925091
ENSG00000276257	AL513478.1	1	1	0.925091
ENSG00000257262	AC023511.1	1	1	0.925091
ENSG00000272837	OR10AE3P	1	1	0.925091
ENSG00000235785	AL109767.1	1	1	0.925091
ENSG00000267510	AC011451.1	1	1	0.925091
ENSG00000265444	MIR4733	1	1	0.925091
ENSG00000266437	MIR4746	1	1	0.925052
ENSG00000286748	AC145625.2	1	1	0.925051
ENSG00000278896	AC025031.5	1	1	0.925051
ENSG00000232531	KMT5AP2	1	1	0.925051
ENSG00000207473	Y_RNA	1	1	0.925051
ENSG00000238886	SNORD121A	1	1	0.925033
ENSG00000240718	RN7SL851P	1	1	0.925033
ENSG00000211660	IGLV2-23	1	1	0.925033
ENSG00000205959	AC105345.1	1	1	0.924932
ENSG00000267583	AC007998.3	1	1	0.924896
ENSG00000213538	KRT8P41	1	1	0.924886
ENSG00000235298	AL354733.3	1	1	0.924662
ENSG00000270244	AC104687.2	1	1	0.92459
ENSG00000236709	DAPK1-IT1	1	1	0.92459
ENSG00000233101	HOXB-AS3	1	1	0.924483
ENSG00000274767	AC243829.1	1	1	0.924466
ENSG00000284070	AP000356.2	1	1	0.924466
ENSG00000285577	AC019127.1	1	1	0.924466
ENSG00000201791	SNORA63	1	1	0.924466
ENSG00000232913	PLCE1-AS2	1	1	0.924466
ENSG00000272071	AC122710.2	1	1	0.924466
ENSG00000270588	AC021749.1	1	1	0.924466
ENSG00000261713	SSTR5-AS1	1	1	0.924466
ENSG00000250324	MRPL22P1	1	1	0.924466
ENSG00000241475	AL160408.4	1	1	0.924466
ENSG00000248907	MTND2P33	1	1	0.924466
ENSG00000267296	CEBPA-DT	1	1	0.924466
ENSG00000200052	Y_RNA	1	1	0.924466
ENSG00000207221	SNORA70E	1	1	0.924466
ENSG00000265995	AC069114.1	1	1	0.924466
ENSG00000286890	AC055840.1	1	1	0.924466
ENSG00000271111	AL365503.1	1	1	0.924466
ENSG00000236758	MTUS2-AS2	1	1	0.924452
ENSG00000227393	AL031575.1	1	1	0.924445
ENSG00000223256	RNU6-785P	1	1	0.924445
ENSG00000261215	AL162231.4	1	1	0.924424
ENSG00000267044	AC005757.1	1	1	0.924415
ENSG00000261837	AC046158.2	1	1	0.924237
ENSG00000277825	AC020917.3	1	1	0.924142
ENSG00000252148	RNU6-1206P	1	1	0.92402
ENSG00000224682	SOCS5P2	1	1	0.92402
ENSG00000257621	PSMA3-AS1	1	1	0.92402
ENSG00000285244	DINOL	1	1	0.92402
ENSG00000253166	AC131281.1	1	1	0.92402
ENSG00000230013	CT70	1	1	0.92402
ENSG00000272909	AL122035.2	1	1	0.92402
ENSG00000285294	LINC00842	1	1	0.92402
ENSG00000280387	AL109806.1	1	1	0.92402
ENSG00000283813	MIR4485	1	1	0.92402
ENSG00000224948	ATP5MC1P8	1	1	0.92402
ENSG00000264474	MIR4656	1	1	0.92402
ENSG00000255246	AP000793.1	1	1	0.92402
ENSG00000252770	RNU7-4P	1	1	0.92402
ENSG00000260771	AL138918.1	1	1	0.92402
ENSG00000238363	SNORA13	1	1	0.92402
ENSG00000199306	RNU6-858P	1	1	0.924009
ENSG00000211857	TRAJ32	1	1	0.924009
ENSG00000259407	AC021739.2	1	1	0.923849
ENSG00000258795	AL132719.1	1	1	0.923849
ENSG00000232740	LINC01826	1	1	0.923849
ENSG00000243175	RPSAP36	1	1	0.923837
ENSG00000259248	USP3-AS1	1	1	0.923837
ENSG00000254320	AP006245.2	1	1	0.923837
ENSG00000235620	AC020743.3	1	1	0.923724
ENSG00000201119	RNU1-33P	1	1	0.923719
ENSG00000272215	U7	1	1	0.923707
ENSG00000260118	AL157700.1	1	1	0.92356
ENSG00000197214	TCEA1P1	1	1	0.923553
ENSG00000225284	AC018693.1	1	1	0.923553
ENSG00000263828	MIR4439	1	1	0.923542
ENSG00000274662	RN7SKP236	1	1	0.923542
ENSG00000227878	AC114760.1	1	1	0.923477
ENSG00000274215	AC106028.4	1	1	0.923327
ENSG00000199905	RNU6-492P	1	1	0.923327
ENSG00000276029	MIR4477A	1	1	0.923327
ENSG00000261395	HSPE1P5	1	1	0.923327
ENSG00000287427	AL390236.1	1	1	0.923327
ENSG00000233060	AC016700.1	1	1	0.923327
ENSG00000279190	AC007656.3	1	1	0.923327
ENSG00000286039	AC093849.2	1	1	0.923327
ENSG00000288095	AC005618.4	1	1	0.923327
ENSG00000283629	AC016526.4	1	1	0.923306
ENSG00000277954	AC092376.2	1	1	0.923306
ENSG00000201850	Y_RNA	1	1	0.923306
ENSG00000240048	DDX50P2	1	1	0.923306
ENSG00000231421	AC011840.1	1	1	0.923306
ENSG00000225777	DDX39AP1	1	1	0.92324
ENSG00000166763	STRCP1	1	1	0.923167
ENSG00000224968	LINC01645	1	1	0.92308
ENSG00000235679	AL161651.1	1	1	0.92308
ENSG00000224897	POT1-AS1	1	1	0.92303
ENSG00000200008	Y_RNA	1	1	0.922943
ENSG00000267984	AC008750.3	1	1	0.922943
ENSG00000278987	AL031009.1	1	1	0.922943
ENSG00000272341	AL137003.1	1	1	0.922943
ENSG00000286448	AP006222.2	1	1	0.922943
ENSG00000276316	OR8G7P	1	1	0.922821
ENSG00000260372	AQP4-AS1	1	1	0.922794
ENSG00000272606	AC015982.2	1	1	0.92276
ENSG00000240991	RPL23AP67	1	1	0.922746
ENSG00000224365	AC073261.1	1	1	0.922746
ENSG00000253882	AC099548.2	1	1	0.922746
ENSG00000223677	OR2AD1P	1	1	0.922746
ENSG00000207927	MIR302A	1	1	0.922746
ENSG00000240411	RPL5P16	1	1	0.922746
ENSG00000250748	AC025419.1	1	1	0.922746
ENSG00000261819	AC138932.2	1	1	0.922746
ENSG00000260019	LINC01992	1	1	0.922725
ENSG00000278196	IGLV2-8	1	1	0.922616
ENSG00000240356	RPL23AP7	1	1	0.922616
ENSG00000252416	RNU6-885P	1	1	0.922556
ENSG00000265374	LINC01908	1	1	0.922276
ENSG00000287175	AL513303.1	1	1	0.922276
ENSG00000264698	MIR4255	1	1	0.922276
ENSG00000232721	AC239800.2	1	1	0.922276
ENSG00000253429	AP005660.1	1	1	0.922245
ENSG00000266613	COP1P1	1	1	0.922245
ENSG00000226520	KIRREL1-IT1	1	1	0.922237
ENSG00000200175	RNU6-1309P	1	1	0.922052
ENSG00000266151	MIR3646	1	1	0.922052
ENSG00000238124	AC114501.3	1	1	0.922052
ENSG00000206661	SNORA70	1	1	0.922052
ENSG00000220685	AL139094.1	1	1	0.922052
ENSG00000224166	PRYP1	1	1	0.921987
ENSG00000229582	AL358074.1	1	1	0.92194
ENSG00000260147	MTND5P34	1	1	0.921931
ENSG00000243957	RN7SL647P	1	1	0.921931
ENSG00000252486	Y_RNA	1	1	0.921931
ENSG00000270532	PEBP1P2	1	1	0.921931
ENSG00000283202	AC010149.2	1	1	0.921931
ENSG00000253003	RNU6-1261P	1	1	0.921931
ENSG00000237173	AC099796.1	1	1	0.921931
ENSG00000213777	AC011487.1	1	1	0.921931
ENSG00000263199	AC005951.1	1	1	0.921931
ENSG00000231442	LARP1BP1	1	1	0.921931
ENSG00000259842	IGHV3OR16-16	1	1	0.92183
ENSG00000273596	AC106873.3	1	1	0.92183
ENSG00000275088	AC026469.1	1	1	0.921769
ENSG00000212951	BX005266.1	1	1	0.921703
ENSG00000256817	TPT1P12	1	1	0.921657
ENSG00000231911	TPRKBP1	1	1	0.921624
ENSG00000232992	AHCYP4	1	1	0.921446
ENSG00000224864	AC011447.1	1	1	0.921396
ENSG00000255993	PSMC1P9	1	1	0.921382
ENSG00000252462	RNU6-113P	1	1	0.921372
ENSG00000252727	AC092184.1	1	1	0.921372
ENSG00000287067	AC106791.3	1	1	0.921372
ENSG00000225585	IPPKP1	1	1	0.921372
ENSG00000267669	AC098847.1	1	1	0.921372
ENSG00000234982	AL441963.1	1	1	0.921372
ENSG00000269316	RAD54L2P1	1	1	0.921372
ENSG00000183154	AC138356.1	1	1	0.921372
ENSG00000228433	OR7E23P	1	1	0.921372
ENSG00000279677	AL162377.2	1	1	0.921372
ENSG00000252429	RNU7-29P	1	1	0.921372
ENSG00000250320	EDIL3-DT	1	1	0.921372
ENSG00000263979	MIR4672	1	1	0.921346
ENSG00000264019	AC018521.2	1	1	0.921346
ENSG00000287666	AP000821.2	1	1	0.921346
ENSG00000287766	AC006130.3	1	1	0.921346
ENSG00000200246	RNA5SP263	1	1	0.921346
ENSG00000253695	AC011008.1	1	1	0.921323
ENSG00000205231	TTLL10-AS1	1	1	0.921307
ENSG00000237206	IMPDH1P4	1	1	0.921306
ENSG00000207421	SNORD38B	1	1	0.921306
ENSG00000213082	PPP1R14BP2	1	1	0.921306
ENSG00000257815	PRANCR	1	1	0.921306
ENSG00000234021	AL596451.1	1	1	0.921306
ENSG00000244615	PSPC1P2	1	1	0.921163
ENSG00000271349	AC007992.1	1	1	0.921109
ENSG00000214199	EEF1A1P12	1	1	0.92107
ENSG00000269107	AC092329.1	1	1	0.921068
ENSG00000253367	IGHVIII-25-1	1	1	0.921068
ENSG00000287171	AC006062.1	1	1	0.921068
ENSG00000258082	AL391832.3	1	1	0.921005
ENSG00000265646	TUFMP1	1	1	0.920992
ENSG00000229635	AL137159.1	1	1	0.920989
ENSG00000274458	AL590730.2	1	1	0.920989
ENSG00000267258	PPIAP58	1	1	0.920989
ENSG00000232401	LINC00112	1	1	0.920976
ENSG00000234199	LINC01191	1	1	0.920976
ENSG00000230621	AC068138.1	1	1	0.920976
ENSG00000260010	ZNF720P1	1	1	0.920976
ENSG00000227769	AC072062.1	1	1	0.920976
ENSG00000260992	DOCK9-DT	1	1	0.920976
ENSG00000206602	SNORD58A	1	1	0.920976
ENSG00000234039	NDUFA5P7	1	1	0.920976
ENSG00000236261	AC064862.4	1	1	0.920976
ENSG00000259258	AC013553.1	1	1	0.920976
ENSG00000252352	AC115085.1	1	1	0.920974
ENSG00000228670	NANOGP2	1	1	0.92088
ENSG00000260014	LSM3P5	1	1	0.92088
ENSG00000239291	AC002558.1	1	1	0.920849
ENSG00000286361	AC092944.3	1	1	0.920849
ENSG00000222659	RNU2-8P	1	1	0.920849
ENSG00000285632	AC084024.4	1	1	0.920849
ENSG00000198987	MIR16-2	1	1	0.920849
ENSG00000237790	LINC01318	1	1	0.920849
ENSG00000223377	AC244098.1	1	1	0.920762
ENSG00000276772	AC025271.4	1	1	0.920676
ENSG00000226358	KRT8P38	1	1	0.920676
ENSG00000212605	RNU1-56P	1	1	0.920676
ENSG00000284721	AL662907.3	1	1	0.920676
ENSG00000272130	AC091946.2	1	1	0.920652
ENSG00000237298	TTN-AS1	1	1	0.920559
ENSG00000226045	AC234644.1	1	1	0.920521
ENSG00000285674	5S_rRNA	1	1	0.920486
ENSG00000183784	DOCK8-AS1	1	1	0.920242
ENSG00000238072	CDC26P1	1	1	0.920137
ENSG00000257588	AC025154.2	1	1	0.920137
ENSG00000275662	SNORD112	1	1	0.9201
ENSG00000275666	AC021424.1	1	1	0.9201
ENSG00000243810	CFAP61-AS1	1	1	0.920083
ENSG00000272817	AL359198.1	1	1	0.920083
ENSG00000279775	AC004585.2	1	1	0.920083
ENSG00000244390	RPS6P22	1	1	0.920083
ENSG00000266578	AP001025.1	1	1	0.920053
ENSG00000249708	AC112242.1	1	1	0.920053
ENSG00000273329	AC078846.1	1	1	0.920053
ENSG00000251433	CCNHP1	1	1	0.920002
ENSG00000196205	EEF1A1P5	1	1	0.919971
ENSG00000254884	PRR13P2	1	1	0.919965
ENSG00000227682	ATP5F1AP2	1	1	0.919965
ENSG00000230228	H3P1	1	1	0.919965
ENSG00000279452	AC006277.1	1	1	0.919965
ENSG00000223842	AL360093.1	1	1	0.91985
ENSG00000219298	AL355497.1	1	1	0.91985
ENSG00000258233	ARHGAP42P5	1	1	0.91985
ENSG00000206617	RNY1P5	1	1	0.91985
ENSG00000283118	AC009951.5	1	1	0.91985
ENSG00000204183	GDF5-AS1	1	1	0.91985
ENSG00000224488	SAMM50P1	1	1	0.91985
ENSG00000257405	AC079600.1	1	1	0.91985
ENSG00000270972	AC136475.9	1	1	0.91985
ENSG00000283849	AC092053.2	1	1	0.919849
ENSG00000269984	AC078795.1	1	1	0.919847
ENSG00000283751	MIR452	1	1	0.919847
ENSG00000282012	AP000357.2	1	1	0.919817
ENSG00000238316	AL627082.2	1	1	0.919796
ENSG00000224271	AL117329.1	1	1	0.9197
ENSG00000287795	AC026341.2	1	1	0.9197
ENSG00000259475	AC036108.1	1	1	0.9197
ENSG00000182347	PDSS1P1	1	1	0.919669
ENSG00000213442	RPL18AP3	1	1	0.919634
ENSG00000272784	AC019193.2	1	1	0.919634
ENSG00000279960	AL137783.1	1	1	0.919594
ENSG00000274118	Y_RNA	1	1	0.919594
ENSG00000232582	AC234771.3	1	1	0.919594
ENSG00000280438	AC091932.4	1	1	0.919594
ENSG00000225746	MEG8	1	1	0.919594
ENSG00000223826	LINC01870	1	1	0.919594
ENSG00000233924	RPSAP13	1	1	0.919594
ENSG00000227800	IGHD4-17	1	1	0.919594
ENSG00000267574	AC011474.3	1	1	0.919594
ENSG00000258693	AL133368.2	1	1	0.919553
ENSG00000261442	AC023830.1	1	1	0.919553
ENSG00000207123	Y_RNA	1	1	0.919553
ENSG00000260922	AC009139.1	1	1	0.919553
ENSG00000255031	AP002807.1	1	1	0.919553
ENSG00000271655	BNIP3P35	1	1	0.919553
ENSG00000222727	RNU4-64P	1	1	0.919548
ENSG00000251866	SCARNA21B	1	1	0.919482
ENSG00000274766	BX072579.2	1	1	0.919482
ENSG00000224866	USP9YP25	1	1	0.919482
ENSG00000251896	SNORD116-27	1	1	0.919476
ENSG00000244289	RPS3AP35	1	1	0.919476
ENSG00000277056	AL607023.1	1	1	0.919319
ENSG00000283818	MIR7844	1	1	0.91916
ENSG00000279699	AC004264.2	1	1	0.91916
ENSG00000288540	AL008720.2	1	1	0.91916
ENSG00000270280	SMIM15P1	1	1	0.91916
ENSG00000201405	Y_RNA	1	1	0.919149
ENSG00000202195	Y_RNA	1	1	0.919055
ENSG00000167798	C3P1	1	1	0.91899
ENSG00000228042	M6PRP1	1	1	0.91899
ENSG00000259219	AC084855.2	1	1	0.91899
ENSG00000284519	MIR6741	1	1	0.91899
ENSG00000271833	AL445222.1	1	1	0.91899
ENSG00000263489	AC127029.2	1	1	0.91899
ENSG00000280206	AC026401.3	1	1	0.91899
ENSG00000207156	RNU6-505P	1	1	0.91899
ENSG00000241911	TRBVB	1	1	0.91899
ENSG00000272384	AC016405.3	1	1	0.918813
ENSG00000277340	AL591926.3	1	1	0.918637
ENSG00000287877	AL133538.1	1	1	0.918637
ENSG00000227050	AL512288.1	1	1	0.918637
ENSG00000287676	AC096642.2	1	1	0.918359
ENSG00000236990	AC025822.2	1	1	0.918213
ENSG00000202059	AC023271.1	1	1	0.918213
ENSG00000272395	IFNL4	1	1	0.918213
ENSG00000274446	AP001005.2	1	1	0.918166
ENSG00000207862	MIR518B	1	1	0.918127
ENSG00000256226	AC092747.1	1	1	0.918029
ENSG00000197334	Metazoa_SRP	1	1	0.918029
ENSG00000262884	AC015921.1	1	1	0.918029
ENSG00000223358	EHHADH-AS1	1	1	0.91798
ENSG00000260173	AC020779.2	1	1	0.917973
ENSG00000213122	RPL23AP46	1	1	0.917906
ENSG00000223834	AL161935.1	1	1	0.917906
ENSG00000287742	AC068282.2	1	1	0.917763
ENSG00000275327	AL354950.2	1	1	0.917701
ENSG00000263776	SNORA4	1	1	0.917662
ENSG00000259774	AC243562.3	1	1	0.917662
ENSG00000250202	AC093827.2	1	1	0.917662
ENSG00000257807	AC003686.1	1	1	0.917662
ENSG00000257771	LINC02395	1	1	0.917661
ENSG00000236526	AL035448.1	1	1	0.917639
ENSG00000251125	AC091860.2	1	1	0.917639
ENSG00000257021	HSPE1P20	1	1	0.917639
ENSG00000277096	AC098590.2	1	1	0.917639
ENSG00000287158	AC117464.1	1	1	0.917639
ENSG00000251908	RNU6-491P	1	1	0.917639
ENSG00000227053	MUC12-AS1	1	1	0.917639
ENSG00000236372	AL353052.2	1	1	0.917639
ENSG00000224730	LILRB1-AS1	1	1	0.917639
ENSG00000243274	RN7SL571P	1	1	0.917639
ENSG00000263972	MIR1587	1	1	0.917639
ENSG00000270809	CHCHD2P11	1	1	0.917639
ENSG00000288097	AP002448.1	1	1	0.917639
ENSG00000225407	AC025188.1	1	1	0.917639
ENSG00000211568	MIR670	1	1	0.917639
ENSG00000257528	KRT8P19	1	1	0.917639
ENSG00000230970	HHATL-AS1	1	1	0.917639
ENSG00000223558	TRIM60P17	1	1	0.917639
ENSG00000228677	TTC3-AS1	1	1	0.917639
ENSG00000252619	RNU6-1149P	1	1	0.917624
ENSG00000273580	AC087072.1	1	1	0.917624
ENSG00000270356	IGHV1OR15-4	1	1	0.917514
ENSG00000253886	AC026688.1	1	1	0.917441
ENSG00000287106	AC106743.1	1	1	0.917441
ENSG00000248872	LINC02431	1	1	0.917441
ENSG00000232363	AL021391.1	1	1	0.917441
ENSG00000210841	RNU6ATAC26P	1	1	0.917441
ENSG00000235084	CHCHD2P6	1	1	0.917441
ENSG00000253065	AC008705.1	1	1	0.917441
ENSG00000227505	AC016925.1	1	1	0.917441
ENSG00000266274	RN7SL138P	1	1	0.917441
ENSG00000271412	PRR13P3	1	1	0.917441
ENSG00000274284	Y_RNA	1	1	0.917441
ENSG00000259550	HNRNPA1P74	1	1	0.917441
ENSG00000235052	AL021154.1	1	1	0.917441
ENSG00000176840	MIR7-3HG	1	1	0.917441
ENSG00000232579	MTCO1P27	1	1	0.917419
ENSG00000204623	ZNRD1ASP	1	1	0.917419
ENSG00000259585	RBM17P4	1	1	0.917329
ENSG00000206843	RNU6-206P	1	1	0.917288
ENSG00000213704	EEF1A1P15	1	1	0.917281
ENSG00000286147	AC092445.1	1	1	0.917264
ENSG00000241665	RN7SL418P	1	1	0.917264
ENSG00000249786	EAF1-AS1	1	1	0.917264
ENSG00000213493	ACTN4P1	1	1	0.917264
ENSG00000253841	AC024681.1	1	1	0.917264
ENSG00000258498	DIO3OS	1	1	0.917264
ENSG00000200556	RNU6-103P	1	1	0.917264
ENSG00000250221	KRT8P32	1	1	0.917264
ENSG00000255900	AC006065.2	1	1	0.917264
ENSG00000238882	RNU6-329P	1	1	0.917264
ENSG00000268170	AC073342.1	1	1	0.917264
ENSG00000264192	RN7SL117P	1	1	0.917264
ENSG00000224342	AC007879.1	1	1	0.917264
ENSG00000241213	LINC02024	1	1	0.917264
ENSG00000249882	LINC02501	1	1	0.917178
ENSG00000262663	AC087222.1	1	1	0.917178
ENSG00000188185	LINC00265	1	1	0.917178
ENSG00000200305	Y_RNA	1	1	0.917178
ENSG00000280029	AC244517.11	1	1	0.917178
ENSG00000234304	SGO1P2	1	1	0.917178
ENSG00000218483	AL356277.1	1	1	0.917178
ENSG00000272779	AC245060.4	1	1	0.917178
ENSG00000202060	RNA5SP455	1	1	0.917178
ENSG00000270947	AC025811.1	1	1	0.917178
ENSG00000229511	GAS2L1P1	1	1	0.917034
ENSG00000240637	RN7SL808P	1	1	0.917034
ENSG00000200170	Y_RNA	1	1	0.917034
ENSG00000227139	AC241644.1	1	1	0.917021
ENSG00000285748	AC090337.2	1	1	0.917015
ENSG00000207926	MIR135A1	1	1	0.917015
ENSG00000279434	AL049776.1	1	1	0.917015
ENSG00000232300	FAM215B	1	1	0.917015
ENSG00000286765	AP005899.2	1	1	0.917015
ENSG00000285268	AL669831.6	1	1	0.917015
ENSG00000267039	AC016493.1	1	1	0.917015
ENSG00000172342	CSPG4P3Y	1	1	0.917015
ENSG00000226470	RPS29P33	1	1	0.916868
ENSG00000259059	PEBP1P1	1	1	0.916786
ENSG00000270528	FAM133EP	1	1	0.9166
ENSG00000270959	LPP-AS2	1	1	0.91658
ENSG00000236764	COX7A2P2	1	1	0.9165
ENSG00000264315	HNRNPA1P11	1	1	0.9165
ENSG00000215347	SLC25A5P1	1	1	0.9165
ENSG00000259436	AC010247.2	1	1	0.9165
ENSG00000272567	AC109347.2	1	1	0.9165
ENSG00000244116	IGKV2-28	1	1	0.9165
ENSG00000262823	AC127521.1	1	1	0.9165
ENSG00000235390	AC051619.1	1	1	0.9165
ENSG00000286874	AC072054.1	1	1	0.9165
ENSG00000233723	LINC01122	1	1	0.9165
ENSG00000228548	ITPKB-AS1	1	1	0.9165
ENSG00000232752	MTCO3P21	1	1	0.9165
ENSG00000226181	AL132671.1	1	1	0.9165
ENSG00000222486	RNU6-77P	1	1	0.9165
ENSG00000275654	AC138894.4	1	1	0.9165
ENSG00000222932	RNU6-172P	1	1	0.916492
ENSG00000287808	AL355999.1	1	1	0.916457
ENSG00000275091	AC022098.4	1	1	0.916457
ENSG00000268951	CDRT15P7	1	1	0.916422
ENSG00000254776	PRR23D3P	1	1	0.916387
ENSG00000206606	RNU6-1296P	1	1	0.916357
ENSG00000259630	FABP5P9	1	1	0.916357
ENSG00000272563	AC016745.2	1	1	0.916298
ENSG00000202240	RNU6-737P	1	1	0.916221
ENSG00000231906	AC016397.1	1	1	0.916095
ENSG00000240922	LSAMP-AS1	1	1	0.916095
ENSG00000278184	NF1P11	1	1	0.916075
ENSG00000229578	LINC00358	1	1	0.916075
ENSG00000261390	MAFTRR	1	1	0.916075
ENSG00000197254	AP000445.1	1	1	0.916044
ENSG00000232436	AL360013.2	1	1	0.916044
ENSG00000225538	OR5BE1P	1	1	0.916039
ENSG00000218577	AL035696.2	1	1	0.916039
ENSG00000278840	AC009878.1	1	1	0.916039
ENSG00000188365	AC092171.1	1	1	0.916038
ENSG00000236493	EIF2S2P3	1	1	0.915867
ENSG00000238324	RN7SKP198	1	1	0.915751
ENSG00000203523	TAS2R2P	1	1	0.915734
ENSG00000231848	KRTCAP2P1	1	1	0.915734
ENSG00000276609	AC004080.9	1	1	0.91571
ENSG00000227189	AC092535.2	1	1	0.91571
ENSG00000221305	MIR548I3	1	1	0.91571
ENSG00000279004	AC103798.1	1	1	0.915687
ENSG00000225336	HMGB3P1	1	1	0.915687
ENSG00000251942	AC069157.2	1	1	0.915687
ENSG00000230411	OR3D1P	1	1	0.915644
ENSG00000232353	AC026320.1	1	1	0.915644
ENSG00000172912	COX6B1P3	1	1	0.915644
ENSG00000273255	OR5BP1P	1	1	0.915644
ENSG00000237457	LINC01351	1	1	0.915644
ENSG00000214875	MED28P1	1	1	0.915603
ENSG00000234005	GAPDHP22	1	1	0.915603
ENSG00000278854	AC007275.1	1	1	0.915571
ENSG00000248394	FOSL1P1	1	1	0.915538
ENSG00000232943	GGCTP2	1	1	0.915538
ENSG00000275259	MIR6511A1	1	1	0.915538
ENSG00000280381	AC026362.2	1	1	0.915538
ENSG00000280176	AC012486.1	1	1	0.915434
ENSG00000241134	BET1P1	1	1	0.91543
ENSG00000230147	AL158071.1	1	1	0.915381
ENSG00000211454	AKR7L	1	1	0.915381
ENSG00000233338	TLR8-AS1	1	1	0.915333
ENSG00000269978	AL359881.1	1	1	0.915311
ENSG00000239412	RPL21P71	1	1	0.915177
ENSG00000278818	Metazoa_SRP	1	1	0.915177
ENSG00000240107	AC046144.1	1	1	0.915087
ENSG00000253985	AC145141.2	1	1	0.915087
ENSG00000265980	AC074237.1	1	1	0.915087
ENSG00000270964	AC016355.1	1	1	0.915087
ENSG00000288568	AC092720.3	1	1	0.915087
ENSG00000235621	LINC00494	1	1	0.915087
ENSG00000231718	LINC02789	1	1	0.915087
ENSG00000252027	RNU6ATAC14P	1	1	0.915087
ENSG00000213509	PPIAP16	1	1	0.915087
ENSG00000233339	AC018878.1	1	1	0.915087
ENSG00000230580	RPL19P5	1	1	0.915087
ENSG00000287273	AC132660.2	1	1	0.915087
ENSG00000179447	SLC24A3-AS1	1	1	0.915087
ENSG00000229533	AC003986.1	1	1	0.915087
ENSG00000258181	AC008083.3	1	1	0.915087
ENSG00000216844	AC009494.1	1	1	0.915087
ENSG00000219699	AL356432.2	1	1	0.915087
ENSG00000286377	AC114964.2	1	1	0.915087
ENSG00000234936	AC010883.1	1	1	0.915087
ENSG00000271003	AC009237.13	1	1	0.915087
ENSG00000225881	AC009365.2	1	1	0.915087
ENSG00000118976	OTUD4P1	1	1	0.915087
ENSG00000260624	AC018943.1	1	1	0.915087
ENSG00000239320	RPS29P26	1	1	0.915087
ENSG00000266049	AP001011.1	1	1	0.915087
ENSG00000283211	AL773545.4	1	1	0.915087
ENSG00000260104	AC068338.1	1	1	0.914971
ENSG00000205767	AL136038.1	1	1	0.914938
ENSG00000285768	LINC02849	1	1	0.914938
ENSG00000227258	SMIM2-AS1	1	1	0.914731
ENSG00000258955	LINC00519	1	1	0.914672
ENSG00000272478	AL020996.3	1	1	0.914672
ENSG00000279838	AL356273.3	1	1	0.914659
ENSG00000245571	FAM111A-DT	1	1	0.914656
ENSG00000211946	IGHV3-20	1	1	0.914398
ENSG00000287901	AL137026.3	1	1	0.914398
ENSG00000185168	LINC00482	1	1	0.914099
ENSG00000286956	AC117435.1	1	1	0.914004
ENSG00000279946	AC244034.3	1	1	0.914004
ENSG00000218713	AL512378.1	1	1	0.914004
ENSG00000202254	Y_RNA	1	1	0.914004
ENSG00000270829	AC015849.2	1	1	0.914004
ENSG00000232493	RPL12P11	1	1	0.913987
ENSG00000243968	RN7SL402P	1	1	0.913897
ENSG00000273981	RN7SL106P	1	1	0.913897
ENSG00000230982	DSTNP1	1	1	0.913804
ENSG00000267147	LINC01842	1	1	0.913746
ENSG00000265794	AC005899.4	1	1	0.913746
ENSG00000235070	AC062015.1	1	1	0.91368
ENSG00000225206	MIR137HG	1	1	0.91368
ENSG00000215310	AL050305.1	1	1	0.913679
ENSG00000253940	AC026421.1	1	1	0.913679
ENSG00000248717	LINC02222	1	1	0.913613
ENSG00000253634	AC091096.1	1	1	0.913466
ENSG00000235530	AC087294.1	1	1	0.913454
ENSG00000259602	AC091073.1	1	1	0.913441
ENSG00000200059	Y_RNA	1	1	0.913441
ENSG00000244076	AC026410.2	1	1	0.913433
ENSG00000268203	AC010503.2	1	1	0.913143
ENSG00000237621	OR9A1P	1	1	0.913143
ENSG00000248236	AC008837.1	1	1	0.913143
ENSG00000236837	AC139712.1	1	1	0.913143
ENSG00000284951	AL355798.1	1	1	0.913142
ENSG00000233250	AC233728.1	1	1	0.913142
ENSG00000266101	AC004408.1	1	1	0.913133
ENSG00000266738	MIR4757	1	1	0.913133
ENSG00000235493	LINC01967	1	1	0.913085
ENSG00000261101	AC234775.2	1	1	0.91306
ENSG00000182632	CCNYL2	1	1	0.91306
ENSG00000235962	RPL7AP53	1	1	0.912988
ENSG00000267506	AC021683.2	1	1	0.912969
ENSG00000242731	FAM86LP	1	1	0.912969
ENSG00000288638	LNCDAT	1	1	0.912969
ENSG00000214024	RPL23AP29	1	1	0.912969
ENSG00000229068	TMPOP1	1	1	0.912919
ENSG00000264727	AC005725.1	1	1	0.91281
ENSG00000229259	LRRC37A12P	1	1	0.912749
ENSG00000258401	ATP5MC2P2	1	1	0.912638
ENSG00000212579	AL033519.1	1	1	0.912593
ENSG00000267265	AC011476.3	1	1	0.912593
ENSG00000211638	IGLV8-61	1	1	0.912593
ENSG00000238517	MIR1270	1	1	0.9123
ENSG00000263800	MIR5684	1	1	0.912061
ENSG00000279720	SOWAHCP2	1	1	0.912061
ENSG00000261590	AC018554.1	1	1	0.912061
ENSG00000264200	MIR4693	1	1	0.911943
ENSG00000176882	AL135901.1	1	1	0.911919
ENSG00000248780	ARL4AP2	1	1	0.911795
ENSG00000273742	MIR6075	1	1	0.911759
ENSG00000249129	SUDS3P1	1	1	0.911729
ENSG00000251421	AC016556.1	1	1	0.911697
ENSG00000285753	LCEP3	1	1	0.911588
ENSG00000258768	AL356019.2	1	1	0.911397
ENSG00000221564	RNU6ATAC42P	1	1	0.911397
ENSG00000226823	SUGT1P1	1	1	0.911397
ENSG00000286628	AL096828.5	1	1	0.911397
ENSG00000238287	AL603839.3	1	1	0.911397
ENSG00000236718	RBMY2QP	1	1	0.911397
ENSG00000260047	BCAP31P2	1	1	0.911384
ENSG00000199635	Y_RNA	1	1	0.911366
ENSG00000253616	AC107959.3	1	1	0.911248
ENSG00000227077	AC107983.1	1	1	0.911194
ENSG00000229192	AC004870.3	1	1	0.911086
ENSG00000270491	AL359999.1	1	1	0.911086
ENSG00000270941	AC006254.2	1	1	0.911085
ENSG00000078319	PMS2P1	1	1	0.91103
ENSG00000258203	AC004801.5	1	1	0.911029
ENSG00000236683	HMGA1P1	1	1	0.910973
ENSG00000252979	RNU6-165P	1	1	0.910968
ENSG00000267102	AC060766.1	1	1	0.910883
ENSG00000286310	AC008443.6	1	1	0.910883
ENSG00000258313	AC084879.2	1	1	0.910883
ENSG00000287266	AL359813.2	1	1	0.910883
ENSG00000266463	MIR3196	1	1	0.910883
ENSG00000286983	AC109635.5	1	1	0.910883
ENSG00000285728	AC098484.4	1	1	0.910883
ENSG00000206853	AC087698.1	1	1	0.910815
ENSG00000259572	LINC01491	1	1	0.910617
ENSG00000279836	AP002967.1	1	1	0.910615
ENSG00000242207	HOXB-AS4	1	1	0.910615
ENSG00000285782	AC116099.1	1	1	0.910615
ENSG00000267074	AC015911.3	1	1	0.910615
ENSG00000259551	AC048382.4	1	1	0.910615
ENSG00000219736	AL356473.1	1	1	0.910615
ENSG00000188873	RPL10AP2	1	1	0.910615
ENSG00000273958	AC009560.1	1	1	0.91057
ENSG00000207781	MIR625	1	1	0.910497
ENSG00000244578	LINC01391	1	1	0.910497
ENSG00000233575	AL358934.1	1	1	0.910497
ENSG00000228280	AL731568.1	1	1	0.910497
ENSG00000244677	RN7SL706P	1	1	0.910497
ENSG00000230691	MRPL35P4	1	1	0.910497
ENSG00000244730	AC139451.1	1	1	0.910497
ENSG00000250772	LINC01365	1	1	0.9104
ENSG00000266569	RN7SL377P	1	1	0.9104
ENSG00000286954	AL033539.2	1	1	0.9104
ENSG00000271240	AC110741.2	1	1	0.9104
ENSG00000236677	SETD4-AS1	1	1	0.9104
ENSG00000273017	AP000240.1	1	1	0.910389
ENSG00000288349	AC139272.1	1	1	0.910389
ENSG00000177233	OR2M1P	1	1	0.910389
ENSG00000243742	RPLP0P2	1	1	0.910389
ENSG00000232938	RPL23AP87	1	1	0.910389
ENSG00000286828	AC008883.3	1	1	0.910389
ENSG00000216629	OR2W4P	1	1	0.910389
ENSG00000226534	AP000552.1	1	1	0.910389
ENSG00000241143	RPL32P9	1	1	0.910236
ENSG00000279744	AC132938.5	1	1	0.91001
ENSG00000248824	AC108078.1	1	1	0.91001
ENSG00000202187	RNA5SP355	1	1	0.91001
ENSG00000263634	MIR3919	1	1	0.909996
ENSG00000270022	Z93241.1	1	1	0.909996
ENSG00000222051	RNU6-1165P	1	1	0.909996
ENSG00000231298	MANCR	1	1	0.909982
ENSG00000231464	AC024937.2	1	1	0.909927
ENSG00000258133	AC025578.1	1	1	0.909844
ENSG00000212409	RNY4P18	1	1	0.909844
ENSG00000278002	AL627171.1	1	1	0.909844
ENSG00000233569	AL161630.1	1	1	0.909844
ENSG00000252859	RNU6-375P	1	1	0.909844
ENSG00000263843	AC022211.2	1	1	0.909844
ENSG00000231411	DUX4L31	1	1	0.909835
ENSG00000207994	MIR100	1	1	0.909657
ENSG00000284746	AC068587.8	1	1	0.909584
ENSG00000244002	RPSAP39	1	1	0.909584
ENSG00000272428	AL450270.1	1	1	0.909584
ENSG00000233928	AL591501.1	1	1	0.909584
ENSG00000237414	AL365204.2	1	1	0.909584
ENSG00000201919	RNU6-1022P	1	1	0.909584
ENSG00000232951	IPO7P1	1	1	0.909584
ENSG00000256673	AC141557.1	1	1	0.909476
ENSG00000273180	AC019193.3	1	1	0.909476
ENSG00000234541	CHEK2P5	1	1	0.909476
ENSG00000272564	AC012511.1	1	1	0.909347
ENSG00000270894	AC015849.4	1	1	0.90927
ENSG00000233560	KRT8P39	1	1	0.909244
ENSG00000249482	USP17L14P	1	1	0.909243
ENSG00000212302	AL135998.1	1	1	0.909172
ENSG00000239350	AC105265.1	1	1	0.909172
ENSG00000282420	TRBJ1-2	1	1	0.909172
ENSG00000267647	MAP1LC3P	1	1	0.909108
ENSG00000251492	AC104136.1	1	1	0.909108
ENSG00000250141	LINC02276	1	1	0.909108
ENSG00000270838	AL121912.1	1	1	0.909108
ENSG00000233428	PPIAP65	1	1	0.909108
ENSG00000243439	RN7SL352P	1	1	0.909108
ENSG00000211976	IGHV3-73	1	1	0.909108
ENSG00000286568	AC007879.5	1	1	0.909108
ENSG00000203363	GPR160P1	1	1	0.909108
ENSG00000287655	AC023283.1	1	1	0.909108
ENSG00000271815	AC008897.3	1	1	0.909092
ENSG00000276202	Metazoa_SRP	1	1	0.909092
ENSG00000237444	AP001342.1	1	1	0.909042
ENSG00000229915	AC016999.1	1	1	0.909033
ENSG00000238140	AC104170.1	1	1	0.909033
ENSG00000237005	HIGD1AP15	1	1	0.909033
ENSG00000273372	SFTPD-AS1	1	1	0.909033
ENSG00000260161	MTCYBP28	1	1	0.909017
ENSG00000223968	AC098614.1	1	1	0.908989
ENSG00000239210	RPS26P55	1	1	0.908979
ENSG00000266877	AC007923.3	1	1	0.908979
ENSG00000271249	DIMT1P1	1	1	0.908979
ENSG00000286614	AL589182.3	1	1	0.908979
ENSG00000258721	OR11H3P	1	1	0.908979
ENSG00000286683	AL512424.1	1	1	0.908979
ENSG00000236478	AC012513.2	1	1	0.908979
ENSG00000229964	AC080129.1	1	1	0.908979
ENSG00000207166	SNORA68	1	1	0.908979
ENSG00000220694	AL096711.1	1	1	0.908979
ENSG00000243981	AC064862.6	1	1	0.908979
ENSG00000277661	AL662791.2	1	1	0.908979
ENSG00000282033	AC074387.1	1	1	0.908979
ENSG00000287105	AC090577.1	1	1	0.908979
ENSG00000238024	DDX39BP2	1	1	0.908864
ENSG00000249026	CTNNA1P1	1	1	0.908864
ENSG00000226918	AC010086.1	1	1	0.908852
ENSG00000260425	AL031709.1	1	1	0.908835
ENSG00000217334	AL355615.1	1	1	0.908515
ENSG00000252034	RNY4P37	1	1	0.908435
ENSG00000251400	ALDH7A1P1	1	1	0.908434
ENSG00000257531	AC008147.3	1	1	0.908434
ENSG00000237604	AP001056.1	1	1	0.908434
ENSG00000220758	VN1R10P	1	1	0.908434
ENSG00000257056	LINC02282	1	1	0.908434
ENSG00000244540	RPL35AP29	1	1	0.908434
ENSG00000229083	PSMA6P2	1	1	0.908434
ENSG00000279076	AL136140.2	1	1	0.908434
ENSG00000226312	CFLAR-AS1	1	1	0.908434
ENSG00000288585	AC010184.1	1	1	0.908434
ENSG00000250620	LINC02515	1	1	0.908404
ENSG00000207874	MIR610	1	1	0.908404
ENSG00000257948	AC068993.2	1	1	0.908404
ENSG00000276724	AC123768.3	1	1	0.908404
ENSG00000250730	HMGB3P3	1	1	0.908337
ENSG00000286891	AC080132.1	1	1	0.908128
ENSG00000199633	SNORA63	1	1	0.908048
ENSG00000255011	AP004607.5	1	1	0.907996
ENSG00000287209	AC100779.1	1	1	0.907817
ENSG00000280325	AC074183.2	1	1	0.907817
ENSG00000272540	AL662797.1	1	1	0.907817
ENSG00000280138	AC027290.2	1	1	0.907817
ENSG00000259087	AL121790.2	1	1	0.907817
ENSG00000242393	AC010141.2	1	1	0.907817
ENSG00000276255	LINC02809	1	1	0.907817
ENSG00000229454	AL157882.1	1	1	0.907817
ENSG00000234272	RPL30P2	1	1	0.907817
ENSG00000238575	AP005136.1	1	1	0.907817
ENSG00000223838	AC007091.1	1	1	0.907817
ENSG00000266531	MIR4706	1	1	0.907817
ENSG00000201847	SNORD31B	1	1	0.907817
ENSG00000253266	AC100860.1	1	1	0.907817
ENSG00000280242	AL450226.2	1	1	0.907817
ENSG00000264339	AP001020.1	1	1	0.907817
ENSG00000288109	AC079331.3	1	1	0.907817
ENSG00000248550	OTX2-AS1	1	1	0.907801
ENSG00000228769	ABCF2P2	1	1	0.907788
ENSG00000234036	TXNP6	1	1	0.907788
ENSG00000234052	LINC01673	1	1	0.90769
ENSG00000255344	LINC02706	1	1	0.907566
ENSG00000202257	RNA5S16	1	1	0.907492
ENSG00000271711	AC069236.1	1	1	0.907438
ENSG00000285623	Z82202.2	1	1	0.907438
ENSG00000241547	ACTG1P20	1	1	0.907438
ENSG00000252861	RNU6-448P	1	1	0.907438
ENSG00000258527	ASB9P1	1	1	0.907438
ENSG00000229609	LINC01079	1	1	0.907438
ENSG00000250890	AL117351.2	1	1	0.907438
ENSG00000254623	DEFB108E	1	1	0.907438
ENSG00000231165	TRBV26OR9-2	1	1	0.907438
ENSG00000252948	RNU6-1314P	1	1	0.907438
ENSG00000207405	SNORA64	1	1	0.907438
ENSG00000227007	LINC01247	1	1	0.907438
ENSG00000242209	AC006445.1	1	1	0.907438
ENSG00000256167	ATF4P4	1	1	0.907438
ENSG00000201377	RNY4P23	1	1	0.907438
ENSG00000252943	RNU6-264P	1	1	0.907438
ENSG00000228223	HCG11	1	1	0.907438
ENSG00000250587	HPRT1P2	1	1	0.907438
ENSG00000187013	LINC02875	1	1	0.907438
ENSG00000226953	NCKAP5-AS2	1	1	0.907438
ENSG00000287246	AC022535.3	1	1	0.907322
ENSG00000263756	AL645941.3	1	1	0.907322
ENSG00000266514	MIR3689F	1	1	0.907322
ENSG00000213184	AP003040.1	1	1	0.907322
ENSG00000203878	CHIAP2	1	1	0.907322
ENSG00000248668	OXCT1-AS1	1	1	0.907322
ENSG00000225380	IGKV1OR9-2	1	1	0.907322
ENSG00000278886	AC087821.1	1	1	0.907322
ENSG00000276012	AL160153.1	1	1	0.907322
ENSG00000213269	RPS6P26	1	1	0.907322
ENSG00000269480	AC020913.2	1	1	0.907322
ENSG00000271642	MARK3P1	1	1	0.907322
ENSG00000199012	MIR412	1	1	0.907322
ENSG00000240320	RPS29P27	1	1	0.907322
ENSG00000255040	MORF4L1P3	1	1	0.907322
ENSG00000224755	HMGN1P34	1	1	0.907236
ENSG00000248205	H3P17	1	1	0.90712
ENSG00000241479	MECOM-AS1	1	1	0.90712
ENSG00000253932	AC019270.1	1	1	0.906967
ENSG00000255741	AP000808.1	1	1	0.906924
ENSG00000251925	SNORA70	1	1	0.906905
ENSG00000261432	LINC01613	1	1	0.906903
ENSG00000271010	AC011475.1	1	1	0.906903
ENSG00000222691	RNU6-733P	1	1	0.906856
ENSG00000226644	AL121899.1	1	1	0.906716
ENSG00000235467	RPL10AP5	1	1	0.906689
ENSG00000275638	AC011939.3	1	1	0.906636
ENSG00000259173	AC090515.3	1	1	0.906549
ENSG00000223088	RMRPP5	1	1	0.906477
ENSG00000225094	SETP20	1	1	0.906477
ENSG00000239169	SNORD109B	1	1	0.906477
ENSG00000266634	MIR3972	1	1	0.906477
ENSG00000284633	AL031590.1	1	1	0.906477
ENSG00000264675	MIR4285	1	1	0.906477
ENSG00000259591	AC022898.1	1	1	0.906477
ENSG00000205037	AC134312.1	1	1	0.906477
ENSG00000146556	WASH2P	1	1	0.906477
ENSG00000251391	AC092353.1	1	1	0.906477
ENSG00000206356	AC114324.1	1	1	0.906409
ENSG00000272941	AC083862.1	1	1	0.906353
ENSG00000269145	AC007192.2	1	1	0.906352
ENSG00000223470	LINC02629	1	1	0.906352
ENSG00000277873	AC131159.2	1	1	0.906323
ENSG00000285853	AL137802.3	1	1	0.906127
ENSG00000255703	AC127070.3	1	1	0.906071
ENSG00000236304	AP001189.1	1	1	0.906035
ENSG00000287628	AC012511.2	1	1	0.905991
ENSG00000287531	AL358177.1	1	1	0.905991
ENSG00000236966	AL773545.2	1	1	0.90599
ENSG00000240435	RPS12P27	1	1	0.905866
ENSG00000236731	AL135929.2	1	1	0.905866
ENSG00000240370	RPL13P5	1	1	0.905866
ENSG00000264293	RN7SL657P	1	1	0.905866
ENSG00000279712	FP325330.3	1	1	0.905866
ENSG00000253805	AC245164.1	1	1	0.905866
ENSG00000247095	MIR210HG	1	1	0.905849
ENSG00000223604	RPL17P13	1	1	0.905749
ENSG00000231130	HLA-T	1	1	0.905532
ENSG00000270620	AL034555.1	1	1	0.905532
ENSG00000254891	OR4A9P	1	1	0.905527
ENSG00000213557	AC068050.1	1	1	0.905527
ENSG00000223461	AC004471.1	1	1	0.905455
ENSG00000225507	AC069282.1	1	1	0.905442
ENSG00000261020	AC132825.3	1	1	0.905363
ENSG00000200957	RNU6-801P	1	1	0.905363
ENSG00000229953	AL590666.2	1	1	0.905357
ENSG00000274333	CU633967.1	1	1	0.905199
ENSG00000287020	AC091074.3	1	1	0.90518
ENSG00000215899	AC209007.1	1	1	0.905133
ENSG00000200906	RNU6-854P	1	1	0.905133
ENSG00000253369	AC022034.3	1	1	0.905133
ENSG00000261593	CYP4A27P	1	1	0.905095
ENSG00000188439	OR4P1P	1	1	0.905095
ENSG00000234234	MTCO2P8	1	1	0.905047
ENSG00000234761	MGAT4FP	1	1	0.904958
ENSG00000229436	AC073850.1	1	1	0.904955
ENSG00000231715	COX6CP2	1	1	0.904955
ENSG00000235717	DPP10-AS2	1	1	0.904955
ENSG00000201395	RN7SKP257	1	1	0.904955
ENSG00000237904	BX284632.2	1	1	0.904955
ENSG00000266009	AC087393.3	1	1	0.904955
ENSG00000259986	AC103876.1	1	1	0.904955
ENSG00000231682	LINC01891	1	1	0.904955
ENSG00000284142	MIR6845	1	1	0.904955
ENSG00000231574	LINC02015	1	1	0.904955
ENSG00000266896	AL354892.3	1	1	0.904955
ENSG00000256988	AC005833.2	1	1	0.904955
ENSG00000219693	FGF7P8	1	1	0.904955
ENSG00000267581	AC011477.3	1	1	0.904955
ENSG00000225588	AC096669.1	1	1	0.904925
ENSG00000265097	RBM22P1	1	1	0.904925
ENSG00000207578	MIR583	1	1	0.904925
ENSG00000201407	AC079169.1	1	1	0.904772
ENSG00000223523	AC092598.1	1	1	0.9047
ENSG00000279200	AC020558.5	1	1	0.90454
ENSG00000255036	STRA6LP	1	1	0.904489
ENSG00000224795	NTM-AS1	1	1	0.904489
ENSG00000242242	NECTIN3-AS1	1	1	0.904489
ENSG00000226226	PRELID3BP1	1	1	0.904311
ENSG00000249975	OR5H3P	1	1	0.90426
ENSG00000214484	RPSAP28	1	1	0.904246
ENSG00000249116	IRX4-AS1	1	1	0.904122
ENSG00000273284	AP001033.2	1	1	0.904078
ENSG00000237974	AC000111.2	1	1	0.904078
ENSG00000274295	AC131902.2	1	1	0.904078
ENSG00000267248	AC025048.2	1	1	0.904014
ENSG00000264974	MIR4789	1	1	0.904014
ENSG00000226241	Z75746.1	1	1	0.903836
ENSG00000280285	AC108215.1	1	1	0.903836
ENSG00000270225	MTCO2P22	1	1	0.903836
ENSG00000258111	AC079316.1	1	1	0.903836
ENSG00000286633	AL160400.1	1	1	0.903836
ENSG00000233234	AL592464.2	1	1	0.903836
ENSG00000224500	AL731575.1	1	1	0.903834
ENSG00000256343	AC095350.1	1	1	0.903834
ENSG00000232712	KIZ-AS1	1	1	0.903834
ENSG00000260351	AC024270.1	1	1	0.903834
ENSG00000283145	AP000550.3	1	1	0.903675
ENSG00000279995	AC139792.3	1	1	0.903671
ENSG00000242673	RN7SL167P	1	1	0.903671
ENSG00000199127	MIR383	1	1	0.903634
ENSG00000227321	MTND4P15	1	1	0.903384
ENSG00000260814	AC073657.1	1	1	0.90333
ENSG00000267231	AC005786.2	1	1	0.90333
ENSG00000237235	TRDD2	1	1	0.90324
ENSG00000260086	AC007611.1	1	1	0.90324
ENSG00000270447	AC007179.3	1	1	0.90324
ENSG00000237164	SLC25A15P2	1	1	0.90324
ENSG00000248377	HMGN1P9	1	1	0.902818
ENSG00000233313	HMGA1P5	1	1	0.902818
ENSG00000245958	AC093752.1	1	1	0.902818
ENSG00000238066	AC005002.1	1	1	0.902818
ENSG00000227953	LINC01341	1	1	0.902684
ENSG00000258344	AC078778.1	1	1	0.902684
ENSG00000223724	RAD17P2	1	1	0.902661
ENSG00000255382	LINC02734	1	1	0.902661
ENSG00000236226	AC073127.1	1	1	0.902661
ENSG00000258467	PHKBP2	1	1	0.902661
ENSG00000236449	AC010894.2	1	1	0.902661
ENSG00000281910	SNORA50A	1	1	0.902661
ENSG00000267047	AC040977.2	1	1	0.902579
ENSG00000232193	AL157359.2	1	1	0.902579
ENSG00000215914	MMP23A	1	1	0.90241
ENSG00000231982	AC112907.2	1	1	0.90241
ENSG00000239198	RPL5P22	1	1	0.902357
ENSG00000258748	AL359399.1	1	1	0.902357
ENSG00000260549	MT1L	1	1	0.902357
ENSG00000224648	LINC01627	1	1	0.902343
ENSG00000280411	IGHV1-69D	1	1	0.902343
ENSG00000233837	EIF3LP2	1	1	0.902343
ENSG00000248912	AC096736.1	1	1	0.902343
ENSG00000239405	TMED10P2	1	1	0.902183
ENSG00000254195	TPM3P3	1	1	0.902116
ENSG00000251311	LINC02214	1	1	0.902113
ENSG00000201102	Y_RNA	1	1	0.902082
ENSG00000271697	AL049779.3	1	1	0.902082
ENSG00000279597	AL031593.1	1	1	0.902054
ENSG00000278324	AC084123.1	1	1	0.90184
ENSG00000250948	AC091180.4	1	1	0.90184
ENSG00000233514	AL356653.1	1	1	0.901772
ENSG00000271202	PRR13P7	1	1	0.901734
ENSG00000261797	AC073878.2	1	1	0.901733
ENSG00000263311	AC009127.2	1	1	0.901693
ENSG00000253976	AC022679.2	1	1	0.901693
ENSG00000235297	FAUP1	1	1	0.901693
ENSG00000228898	MTCO1P43	1	1	0.901594
ENSG00000254061	AC091144.2	1	1	0.901525
ENSG00000187979	FAM230D	1	1	0.901517
ENSG00000267097	SLC14A2-AS1	1	1	0.901416
ENSG00000267791	AC018761.4	1	1	0.901416
ENSG00000199237	RNU6-834P	1	1	0.901416
ENSG00000229792	LINC00399	1	1	0.901346
ENSG00000266947	AC022916.1	1	1	0.901129
ENSG00000280222	AL365209.1	1	1	0.900962
ENSG00000232719	AC007272.1	1	1	0.900886
ENSG00000253957	IGHV3-22	1	1	0.900841
ENSG00000255671	AC007406.1	1	1	0.900552
ENSG00000250909	AC138956.1	1	1	0.900552
ENSG00000253035	RNU4ATAC5P	1	1	0.900472
ENSG00000276206	AC012314.9	1	1	0.900472
ENSG00000229877	PAICSP5	1	1	0.900411
ENSG00000286059	AC005538.3	1	1	0.900411
ENSG00000228072	AL139008.2	1	1	0.900411
ENSG00000286473	AC133485.7	1	1	0.900362
ENSG00000244194	RN7SL218P	1	1	0.900362
ENSG00000270919	AC108451.2	1	1	0.900324
ENSG00000263627	PPP4R1-AS1	1	1	0.900268
ENSG00000287460	AL442636.1	1	1	0.900172
ENSG00000267220	AC011447.2	1	1	0.900131
ENSG00000239467	AC007405.3	1	1	0.900131
ENSG00000211879	TRAJ10	1	1	0.900131
ENSG00000268649	AL132655.2	1	1	0.900131
ENSG00000237311	AL034397.1	1	1	0.900131
ENSG00000237571	LINC02862	1	1	0.899997
ENSG00000222177	RNU4-30P	1	1	0.899934
ENSG00000221300	AC025750.2	1	1	0.899701
ENSG00000233524	RANP8	1	1	0.899701
ENSG00000174930	VN2R1P	1	1	0.899701
ENSG00000252604	RNU2-44P	1	1	0.899701
ENSG00000254367	AC087269.1	1	1	0.899701
ENSG00000230251	PHBP4	1	1	0.899701
ENSG00000209645	SNORD105	1	1	0.899701
ENSG00000274915	AL096828.4	1	1	0.899701
ENSG00000239319	RN7SL854P	1	1	0.899701
ENSG00000226478	UPF3AP1	1	1	0.899701
ENSG00000199911	Y_RNA	1	1	0.899578
ENSG00000206766	RNU6-435P	1	1	0.899578
ENSG00000239377	ZNF775-AS1	1	1	0.899578
ENSG00000218048	AL121949.1	1	1	0.899552
ENSG00000287802	AP003173.1	1	1	0.899552
ENSG00000200325	Y_RNA	1	1	0.899552
ENSG00000215966	MIR876	1	1	0.899552
ENSG00000273882	MIR8066	1	1	0.899552
ENSG00000285580	CR769776.3	1	1	0.899552
ENSG00000265193	MIR3923	1	1	0.899552
ENSG00000254630	AP001922.2	1	1	0.899482
ENSG00000199744	SNORD36A	1	1	0.899366
ENSG00000199664	RNU6-1266P	1	1	0.899266
ENSG00000232148	FMO11P	1	1	0.899266
ENSG00000271362	AL138889.2	1	1	0.899266
ENSG00000252459	AC026765.1	1	1	0.899171
ENSG00000271382	AC012464.3	1	1	0.899171
ENSG00000239626	RPSAP41	1	1	0.899171
ENSG00000265210	MIR4486	1	1	0.899171
ENSG00000237701	ATP5PFP1	1	1	0.899101
ENSG00000233148	SYF2P2	1	1	0.898978
ENSG00000260629	BGLT3	1	1	0.898845
ENSG00000274024	AL590282.1	1	1	0.898692
ENSG00000206609	SNORD116-11	1	1	0.898518
ENSG00000252191	RNU6-751P	1	1	0.898399
ENSG00000274281	AC022929.2	1	1	0.898399
ENSG00000263908	MIR3116-1	1	1	0.898399
ENSG00000258616	LINC02303	1	1	0.898399
ENSG00000255401	AC021269.2	1	1	0.898399
ENSG00000224790	AP000704.1	1	1	0.898278
ENSG00000273682	AC109583.3	1	1	0.89803
ENSG00000273961	AC004080.7	1	1	0.89803
ENSG00000241216	SNAPC5P1	1	1	0.89803
ENSG00000259657	PIGHP1	1	1	0.89803
ENSG00000266168	MIR3147	1	1	0.897811
ENSG00000222743	RNU6-1190P	1	1	0.897798
ENSG00000186704	DTX2P1	1	1	0.897669
ENSG00000099251	HSD17B7P2	1	1	0.897572
ENSG00000216854	RPL17P26	1	1	0.897572
ENSG00000287112	AC068787.3	1	1	0.897572
ENSG00000228438	AL445567.1	1	1	0.897153
ENSG00000272768	AC004854.2	1	1	0.897136
ENSG00000259483	AL355073.1	1	1	0.897136
ENSG00000255033	SERPINA15P	1	1	0.897136
ENSG00000284688	BTN1A1P1	1	1	0.896946
ENSG00000213900	RPS17P1	1	1	0.896824
ENSG00000233966	UBE2SP1	1	1	0.89676
ENSG00000225067	RPL23AP2	1	1	0.896741
ENSG00000210135	MT-TN	1	1	0.896508
ENSG00000269836	AC020913.3	1	1	0.896496
ENSG00000274279	SPATA31E3P	1	1	0.896397
ENSG00000230852	LINC02857	1	1	0.896397
ENSG00000276729	Metazoa_SRP	1	1	0.896243
ENSG00000256597	LINC02393	1	1	0.896243
ENSG00000271219	AC011626.1	1	1	0.896243
ENSG00000227352	ARHGEF7-AS1	1	1	0.896243
ENSG00000235251	AC093155.2	1	1	0.896243
ENSG00000228208	LINC02869	1	1	0.89609
ENSG00000251663	SUMO2P5	1	1	0.896068
ENSG00000227734	AL590378.1	1	1	0.896068
ENSG00000285736	AC131025.3	1	1	0.896068
ENSG00000286115	AC010092.1	1	1	0.896068
ENSG00000180178	FAR2P1	1	1	0.895836
ENSG00000234457	AC006960.1	1	1	0.895836
ENSG00000229206	AL162408.1	1	1	0.895811
ENSG00000276622	MIR6499	1	1	0.895619
ENSG00000201959	Y_RNA	1	1	0.895425
ENSG00000283684	AC013268.5	1	1	0.895425
ENSG00000267549	AC006116.7	1	1	0.895416
ENSG00000234821	MRPS33P4	1	1	0.895416
ENSG00000241345	AC004690.2	1	1	0.895416
ENSG00000256254	AP000619.3	1	1	0.895416
ENSG00000225598	AL606519.1	1	1	0.895416
ENSG00000199646	RNU6-1272P	1	1	0.895416
ENSG00000277052	MIR6763	1	1	0.895416
ENSG00000285582	AC016042.1	1	1	0.895416
ENSG00000243669	RPL34P23	1	1	0.895416
ENSG00000272156	AC008280.2	1	1	0.895416
ENSG00000231203	KRT8P10	1	1	0.895416
ENSG00000276955	Metazoa_SRP	1	1	0.895416
ENSG00000238902	AC026671.1	1	1	0.895416
ENSG00000253708	AC026979.1	1	1	0.895416
ENSG00000286883	AC005041.5	1	1	0.895416
ENSG00000266936	AC011442.1	1	1	0.895416
ENSG00000261009	AC141257.1	1	1	0.895416
ENSG00000283793	MIR6861	1	1	0.895404
ENSG00000257167	TMPO-AS1	1	1	0.895404
ENSG00000249443	AC097493.2	1	1	0.895404
ENSG00000249593	AC011405.1	1	1	0.895404
ENSG00000248639	AC098799.1	1	1	0.895404
ENSG00000267223	AC005597.1	1	1	0.895404
ENSG00000223403	MEG9	1	1	0.895404
ENSG00000231454	AL935212.2	1	1	0.89522
ENSG00000237749	AL034379.1	1	1	0.89522
ENSG00000200222	U3	1	1	0.895081
ENSG00000264113	RN7SL784P	1	1	0.894271
ENSG00000229618	AC011287.1	1	1	0.894121
ENSG00000201774	Y_RNA	1	1	0.894121
ENSG00000286664	AC104689.2	1	1	0.894121
ENSG00000244436	AC023050.1	1	1	0.89407
ENSG00000280383	Z95331.1	1	1	0.89407
ENSG00000240281	AC034222.1	1	1	0.893984
ENSG00000240573	AC117462.1	1	1	0.893839
ENSG00000236951	AC007359.1	1	1	0.89371
ENSG00000235381	AL596202.1	1	1	0.893537
ENSG00000225655	BX255923.1	1	1	0.893486
ENSG00000227236	AL583844.1	1	1	0.893486
ENSG00000206952	SNORA50A	1	1	0.893192
ENSG00000252695	MIR2276	1	1	0.89297
ENSG00000201658	RNU6-283P	1	1	0.892745
ENSG00000276687	AL356130.1	1	1	0.892717
ENSG00000231399	SNRPEP8	1	1	0.892717
ENSG00000222146	RNU4-37P	1	1	0.892717
ENSG00000260318	COX6CP1	1	1	0.892717
ENSG00000274228	RNA5SP414	1	1	0.892717
ENSG00000224221	RPS6P8	1	1	0.892717
ENSG00000268520	AC008750.4	1	1	0.89211
ENSG00000262786	AC005224.1	1	1	0.892076
ENSG00000226445	BX322234.1	1	1	0.892076
ENSG00000280412	AC004790.2	1	1	0.892076
ENSG00000202034	RNU6-399P	1	1	0.89193
ENSG00000232805	NIP7P1	1	1	0.891597
ENSG00000225673	AC104164.1	1	1	0.891239
ENSG00000245317	AC008393.1	1	1	0.890942
ENSG00000268364	SMC5-AS1	1	1	0.890558
ENSG00000278498	AL356608.2	1	1	0.890405
ENSG00000182574	CSGALNACT2P1	1	1	0.890405
ENSG00000196183	RPS2P4	1	1	0.889797
ENSG00000200508	Y_RNA	1	1	0.889651
ENSG00000243011	RN7SL266P	1	1	0.889409
ENSG00000266549	ATP6V1E1P2	1	1	0.889397
ENSG00000225483	RPL22P4	1	1	0.888549
ENSG00000231918	AC007402.1	1	1	0.88838
ENSG00000253610	AP006245.1	1	1	0.888329
ENSG00000235858	AL359195.1	1	1	0.88822
ENSG00000266872	AC015688.6	1	1	0.88822
ENSG00000267076	CCDC58P3	1	1	0.88792
ENSG00000255714	LINC02460	1	1	0.887409
ENSG00000213527	AC026826.1	1	1	0.887343
ENSG00000228354	AL450023.1	1	1	0.887343
ENSG00000222457	RNU6-121P	1	1	0.887265
ENSG00000277918	RNVU1-28	1	1	0.886847
ENSG00000257231	DYNLL1P4	1	1	0.886812
ENSG00000230936	AC073347.1	1	1	0.886602
ENSG00000260341	C2orf69P2	1	1	0.886375
ENSG00000286636	AL512356.4	1	1	0.886077
ENSG00000281162	LINC01127	1	1	0.885796
ENSG00000286649	AC006566.2	1	1	0.885485
ENSG00000261240	AC009065.6	1	1	0.884571
ENSG00000287482	AC124312.5	1	1	0.884571
ENSG00000201465	AC083867.1	1	1	0.88424
ENSG00000207699	MIR518A2	1	1	0.883822
ENSG00000270287	AL359704.1	1	1	0.882952
ENSG00000272344	SNORD114-21	1	1	0.882952
ENSG00000200075	AC022973.1	1	1	0.882727
ENSG00000261426	AC144833.1	1	1	0.882293
ENSG00000283914	AC087645.4	1	1	0.882293
ENSG00000278643	AC006127.1	1	1	0.882293
ENSG00000197665	AC007952.1	1	1	0.882293
ENSG00000258690	AL162464.2	1	1	0.881483
ENSG00000283438	Metazoa_SRP	1	1	0.881232
ENSG00000224436	BX323014.1	1	1	0.881232
ENSG00000268598	VN1R80P	1	1	0.880854
[truncated: 16,181 more rows]

## Sheet: Table S6
Supplementary Table S6. List of cadidate lncRNAs overlapping with known DDR genes.
Gene	lncRNA	Chromosome	Start	End
RNF169	AP000560.1	chr11	74830573	74832510
WRN	AC009563.1	chr8	31167077	31176138
RNF4	AL645924.1	chr4	2463796	2464124
SMARCA4	AC011442.1	chr19	11010916	11016011
EXO5	AL603839.2	chr1	40515753	40516556
FANCC	AL161729.3	chr9	95406989	95407662
PAXIP1	AC093726.2	chr7	154956428	154957107
PAXIP1	PAXIP1-AS2	chr7	154943686	154952188
ERCC4	AC010401.1	chr16	13930676	13935635
MGMT	AL355531.1	chr10	129621987	129626664
MGMT	AL157832.1	chr10	129768843	129769435
MGMT	AL157832.2	chr10	129693721	129702117
NEIL3	AC027627.1	chr4	177343003	177357032
MNAT1	AL160236.2	chr14	60879713	60969965
CUL5	AP003307.1	chr11	108008897	108009282
GTF2H3	AC117503.2	chr12	123655527	123656128
GTF2H3	AC117503.3	chr12	123649067	123650485
INO80	AC020661.4	chr15	41016989	41018843
PARP2	AL355075.4	chr14	20343614	20343685
SETMAR	AC023483.1	chr3	4303303	4311495
SMUG1	AC023794.4	chr12	54162064	54164452
SMUG1	LINC02381	chr12	54126081	54147485
SMUG1	AC023794.1	chr12	54163138	54168595
SWSAP1	AC024575.1	chr19	11374665	11374935
POLH	POLH-AS1	chr6	43588229	43591362
RBBP8	AC090912.1	chr18	22798260	22933764
UBE2I	AL031714.1	chr16	1317890	1322845
ATF2	AC096649.1	chr2	175167903	175168382
REV1	AC018690.1	chr2	99405217	99405843
REV3L	REV3L-IT1	chr6	111360640	111361607
REV3L	AL080317.2	chr6	111309202	111313517
POLN	AL136360.2	chr4	2139672	2141058
RPAIN	AC004148.1	chr17	5425138	5432876
SOD1	AP000254.2	chr21	31666727	31667247
TNP1	AC007563.2	chr2	216859457	216860064
UVRAG	AP003168.2	chr11	75914200	75915213
CSNK1D	AC132872.4	chr17	82249066	82251844
NABP1	NABP1-OT1	chr2	191733427	191741097
CCND2	CCND2-AS1	chr12	4269770	4276252
CCND3	AL513008.1	chr6	42030052	42031382
ATR	AC109992.2	chr3	142465314	142472337
RAD9A	AP003419.2	chr11	67353628	67354348
PER2	AC012485.1	chr2	238244043	238255633
PER2	AC012485.3	chr2	238289126	238290102
PER3	Z98884.1	chr1	7810241	7827342
ARID1A	AL512408.1	chr1	26693235	26694131
SLX1A	SLX1A-SULT1A3	chr16	30193891	30197561
ANKRD28	AC090950.2	chr3	15731876	15732536
EYA1	AC015687.1	chr8	71197432	71228629
PPP6R1	AC010327.6	chr19	55229778	55230279
PPP6R3	AP003096.1	chr11	68612898	68615334
TOP1	PLCG1-AS1	chr20	41098018	41124487
ARID2	AC009464.1	chr12	45789188	45789657
INO80C	AC007998.3	chr18	35452229	35467088
INO80D	AC007679.1	chr2	205993720	206000858
STAG2	AL121601.1	chrX	123960211	123961341
HMCN1	AL133553.1	chr1	186176813	186177302
IMP3	AC105020.6	chr15	75639759	75640976
IMP3	AC105020.2	chr15	75639084	75639239
EPN1	AC010525.1	chr19	55694117	55694558
GATAD1	AC007566.1	chr7	92457563	92460075
PHF12	AC024267.5	chr17	28944795	28945394
WAC	WAC-AS1	chr10	28532492	28533066
CHAF1A	AC011498.3	chr19	4429688	4430934
TAF6L	AP001160.3	chr11	62786022	62786785
TAF6L	AP001160.2	chr11	62771356	62771606
SNRNP200	AC021188.1	chr2	96307262	96321271
POLD4	AP003419.2	chr11	67353628	67354348
HMGB1	AL353648.1	chr13	30466116	30482312
PRKDC	AC021236.1	chr8	47941425	47943670
CCNH	AC018754.1	chr5	87412341	87412930
ALKBH3	ALKBH3-AS1	chr11	43909288	43920274
RFC5	AC131159.2	chr12	118024816	118025518
RFC3	AL161891.1	chr13	33846189	33850825
RPA3	AC007161.3	chr7	7640751	7718607
CHD1L	LINC00624	chr1	147258884	147295765
CREM	AL392046.1	chr10	35126790	35127020
CREM	AL117336.1	chr10	35210415	35210750
CTDP1	AC068473.2	chr18	79702720	79703651
BRD1	Z98885.3	chr22	49805451	49807208
CDK10	AC010538.1	chr16	89680736	89685304
CDK10	LINC02166	chr16	89682619	89686569
ATF7	AC023509.6	chr12	53531751	53621218
ATF7	AC023509.2	chr12	53513890	53517608
CCT4	AC107081.1	chr2	61868431	61886082

## Sheet: Table S7
Supplementary Table S7. List of candidate lncRNAs located near known DDR genes in the genome (±50 kb).
lncRNA_name	lncRNA_gene	DDR_gene_name	DDR_gene
ENSG00000236266	Z98884.1	ENSG00000049246.14	PER3
ENSG00000260063	AL512408.1	ENSG00000117713.20	ARID1A
ENSG00000238287	AL603839.3	ENSG00000164002.11	EXO5
ENSG00000238186	AL603839.2	ENSG00000164002.11	EXO5
ENSG00000285728	AC098484.4	ENSG00000065978.19	YBX1
ENSG00000226167	AP4B1-AS1	ENSG00000118655.7	DCLRE1B
ENSG00000278811	LINC00624	ENSG00000131778.19	CHD1L
ENSG00000224691	AL133553.1	ENSG00000143341.12	HMCN1
ENSG00000205740	AL359878.1	ENSG00000107937.19	GTPBP4
ENSG00000254635	WAC-AS1	ENSG00000095787.23	WAC
ENSG00000230534	AL392046.1	ENSG00000095794.19	CREM
ENSG00000269952	AL117336.1	ENSG00000095794.19	CREM
ENSG00000287466	AL355531.1	ENSG00000170430.10	MGMT
ENSG00000237224	AL157832.2	ENSG00000170430.10	MGMT
ENSG00000227374	AL157832.1	ENSG00000170430.10	MGMT
ENSG00000255108	AP006621.1	ENSG00000177700.6	POLR2L
ENSG00000255094	AC090159.1	ENSG00000121621.7	KIF18A
ENSG00000246250	AC087521.2	ENSG00000166199.13	ALKBH3
ENSG00000244926	ALKBH3-AS1	ENSG00000166199.13	ALKBH3
ENSG00000257052	AP003721.4	ENSG00000110107.9	PRPF19
ENSG00000267811	AP001160.2	ENSG00000162227.8	TAF6L
ENSG00000269176	AP001160.3	ENSG00000162227.8	TAF6L
ENSG00000274251	AP003419.2	ENSG00000172613.8	RAD9A
ENSG00000274251	AP003419.2	ENSG00000175482.9	POLD4
ENSG00000260808	AP003096.1	ENSG00000110075.15	PPP6R3
ENSG00000255741	AP000808.1	ENSG00000132740.10	IGHMBP2
ENSG00000255081	AP003168.2	ENSG00000198382.9	UVRAG
ENSG00000288012	AP003307.1	ENSG00000166266.14	CUL5
ENSG00000255920	CCND2-AS1	ENSG00000118971.9	CCND2
ENSG00000255966	AC006064.3	ENSG00000010292.13	NCAPD2
ENSG00000245614	DDX11-AS1	ENSG00000013573.17	DDX11
ENSG00000278475	AC009464.1	ENSG00000189079.17	ARID2
ENSG00000257550	AC023509.2	ENSG00000170653.19	ATF7
ENSG00000285692	AC023509.6	ENSG00000170653.19	ATF7
ENSG00000250742	LINC02381	ENSG00000123415.15	SMUG1
ENSG00000257534	AC023794.4	ENSG00000123415.15	SMUG1
ENSG00000248576	AC023794.1	ENSG00000123415.15	SMUG1
ENSG00000281344	HELLPAR	ENSG00000185480.12	PARPBP
ENSG00000256139	AC007637.1	ENSG00000076248.11	UNG
ENSG00000277873	AC131159.2	ENSG00000111445.14	RFC5
ENSG00000256632	AC135586.2	ENSG00000177084.18	POLE
ENSG00000285840	AL353648.1	ENSG00000189403.15	HMGB1
ENSG00000277151	AL138820.1	ENSG00000083642.19	PDS5B
ENSG00000276672	AL161891.1	ENSG00000133119.13	RFC3
ENSG00000259001	AL355075.4	ENSG00000129484.14	PARP2
ENSG00000258892	AL160236.2	ENSG00000020426.11	MNAT1
ENSG00000259053	AL137230.2	ENSG00000042088.14	TDP1
ENSG00000269910	AL049840.3	ENSG00000126215.14	XRCC3
ENSG00000269940	AL049840.4	ENSG00000126215.14	XRCC3
ENSG00000269958	AL049840.5	ENSG00000126215.14	XRCC3
ENSG00000280036	AC020661.4	ENSG00000128908.17	INO80
ENSG00000260206	AC105020.2	ENSG00000177971.8	IMP3
ENSG00000275454	AC105020.6	ENSG00000177971.8	IMP3
ENSG00000269482	Z69720.1	ENSG00000103152.12	MPG
ENSG00000261505	AL031714.1	ENSG00000103275.21	UBE2I
ENSG00000262732	AC010401.1	ENSG00000175595.15	ERCC4
ENSG00000260448	LCMT1-AS1	ENSG00000205629.12	LCMT1
ENSG00000275494	AC133552.5	ENSG00000205629.12	LCMT1
ENSG00000247735	AC120114.1	ENSG00000174943.11	KCTD13
ENSG00000213599	SLX1A-SULT1A3	ENSG00000132207.18	SLX1A
ENSG00000275734	AC010538.1	ENSG00000185324.22	CDK10
ENSG00000260259	LINC02166	ENSG00000185324.22	CDK10
ENSG00000272770	AC005696.2	ENSG00000132361.18	CLUH
ENSG00000272911	AC005696.3	ENSG00000132361.18	CLUH
ENSG00000263272	AC004148.1	ENSG00000129197.14	RPAIN
ENSG00000265908	AC024267.5	ENSG00000109118.14	PHF12
ENSG00000248172	AC009720.1	ENSG00000064195.7	DLX3
ENSG00000263627	PPP4R1-AS1	ENSG00000154845.16	PPP4R1
ENSG00000265943	AC090912.1	ENSG00000101773.19	RBBP8
ENSG00000267583	AC007998.3	ENSG00000153391.16	INO80C
ENSG00000270112	AC090241.2	ENSG00000078043.16	PIAS2
ENSG00000266901	AC068473.2	ENSG00000060069.17	CTDP1
ENSG00000267255	AC011498.3	ENSG00000167670.16	CHAF1A
ENSG00000267030	AC011498.2	ENSG00000167670.16	CHAF1A
ENSG00000266936	AC011442.1	ENSG00000127616.19	SMARCA4
ENSG00000267277	AC024575.1	ENSG00000173928.4	SWSAP1
ENSG00000267024	AC008747.1	ENSG00000126261.13	UBA2
ENSG00000237017	AC245052.4	ENSG00000105619.13	TFPT
ENSG00000276570	AC010327.6	ENSG00000105063.19	PPP6R1
ENSG00000267523	AC008735.2	ENSG00000063245.15	EPN1
ENSG00000267117	AC010525.1	ENSG00000063245.15	EPN1
ENSG00000236498	AC107081.1	ENSG00000115484.15	CCT4
ENSG00000230747	AC021188.1	ENSG00000144028.15	SNRNP200
ENSG00000273306	AC018690.1	ENSG00000135945.10	REV1
ENSG00000229750	AC096649.1	ENSG00000115966.17	ATF2
ENSG00000288582	NABP1-OT1	ENSG00000173559.14	NABP1
ENSG00000225610	AC007679.1	ENSG00000114933.16	INO80D
ENSG00000229267	SNHG31	ENSG00000138376.11	BARD1
ENSG00000236886	AC007563.2	ENSG00000118245.2	TNP1
ENSG00000261096	AC073476.2	ENSG00000144524.18	COPS7B
ENSG00000227252	AC012063.1	ENSG00000198612.11	COPS8
ENSG00000225057	AC012485.1	ENSG00000132326.12	PER2
ENSG00000283635	AC012485.3	ENSG00000132326.12	PER2
ENSG00000226239	AL031658.1	ENSG00000260903.3	XKR7
ENSG00000226648	PLCG1-AS1	ENSG00000198900.6	TOP1
ENSG00000234509	AP000253.1	ENSG00000142168.15	SOD1
ENSG00000273271	AP000254.2	ENSG00000142168.15	SOD1
ENSG00000273091	AP000255.1	ENSG00000156304.15	SCAF4
ENSG00000272582	AL031587.3	ENSG00000100142.16	POLR2F
ENSG00000273214	AL031587.4	ENSG00000100142.16	POLR2F
ENSG00000279345	Z98885.3	ENSG00000100425.18	BRD1
ENSG00000286579	AC023483.1	ENSG00000170364.12	SETMAR
ENSG00000287022	AC079841.2	ENSG00000051341.14	POLQ
ENSG00000244327	AC109992.2	ENSG00000175054.16	ATR
ENSG00000231724	AC112907.1	ENSG00000163918.11	RFC4
ENSG00000232874	AC080129.2	ENSG00000114315.4	HES1
ENSG00000250623	AL136360.2	ENSG00000130997.16	POLN
ENSG00000248399	AL645924.1	ENSG00000063978.16	RNF4
ENSG00000249084	AC027627.1	ENSG00000109674.4	NEIL3
ENSG00000285190	AC018754.1	ENSG00000134480.16	CCNH
ENSG00000273345	AC104109.4	ENSG00000119048.8	UBE2B
ENSG00000235663	SAPCD1-AS1	ENSG00000204410.16	MSH5
ENSG00000223946	AL513008.1	ENSG00000112576.13	CCND3
ENSG00000245261	AL133375.1	ENSG00000112667.13	DNPH1
ENSG00000203362	POLH-AS1	ENSG00000170734.12	POLH
ENSG00000288071	AL591135.2	ENSG00000112742.10	TTK
ENSG00000271860	AL589740.1	ENSG00000146263.11	MMS22L
ENSG00000272356	AL080317.2	ENSG00000009413.16	REV3L
ENSG00000229276	REV3L-IT1	ENSG00000009413.16	REV3L
ENSG00000271265	AL355297.2	ENSG00000049618.24	ARID1B
ENSG00000283549	AC007161.3	ENSG00000106399.11	RPA3
ENSG00000244055	AC007566.1	ENSG00000157259.8	GATAD1
ENSG00000214106	PAXIP1-AS2	ENSG00000157212.19	PAXIP1
ENSG00000273183	AC093726.2	ENSG00000157212.19	PAXIP1
ENSG00000253695	AC011008.1	ENSG00000254093.9	PINX1
ENSG00000253961	AC009563.1	ENSG00000165392.11	WRN
ENSG00000287959	AC021236.1	ENSG00000253729.8	PRKDC
ENSG00000285579	AC015687.1	ENSG00000104313.20	EYA1
ENSG00000268364	SMC5-AS1	ENSG00000198887.9	SMC5
ENSG00000271384	AL161729.3	ENSG00000158169.13	FANCC
ENSG00000272696	AL359091.3	ENSG00000175854.14	SWI5
ENSG00000232412	AL121601.1	ENSG00000101972.19	STAG2
